# Supplementary material for: Molecular phylogeny of bark and ambrosia beetles reveals multiple origins of fungus farming during periods of global warming
Source: BMC Evol Biol. 2012 Aug 1;12:133. doi: 10.1186/1471-2148-12-133 (PMC3514184; doi:10.1186/1471-2148-12-133)
Supplement: Additional file 7 — Table S5. Xml file generated by Beauti and analyzed in Beast (analysis B). [file 1471-2148-12-133-S7.txt]

Supplementary Table S5. Xml file generated by Beauti and analysed in Beast.�


<?xml version="1.0" standalone="yes"?>

<!-- Generated by BEAUTi v1.6.1                                              -->
<!--       by Alexei J. Drummond and Andrew Rambaut                          -->
<!--       Department of Computer Science, University of Auckland and        -->
<!--       Institute of Evolutionary Biology, University of Edinburgh        -->
<!--       http://beast.bio.ed.ac.uk/                                        -->
<beast>

	<!-- The list of taxa analyse (can also include dates/ages).                 -->
	<!-- ntax=203                                                                -->
	<taxa id="taxa">
		<taxon id="0CsXxA01"/>
		<taxon id="0EnPol01"/>
		<taxon id="0MoPor01"/>
		<taxon id="BoBot01"/>
		<taxon id="BoCne01"/>
		<taxon id="BoEup01"/>
		<taxon id="BoSte01"/>
		<taxon id="CaCac01"/>
		<taxon id="CgAph02"/>
		<taxon id="CgCis01"/>
		<taxon id="CgCol01"/>
		<taxon id="CgCol03"/>
		<taxon id="CgCry01"/>
		<taxon id="CgCry02"/>
		<taxon id="CgCryAlu"/>
		<taxon id="CgDol01"/>
		<taxon id="CoAmp01"/>
		<taxon id="CoAmp02"/>
		<taxon id="CoAra01"/>
		<taxon id="CoCor01"/>
		<taxon id="CoDen01"/>
		<taxon id="CoGna01"/>
		<taxon id="CoMim02"/>
		<taxon id="CoMon01"/>
		<taxon id="CoPit01"/>
		<taxon id="CoPsp01"/>
		<taxon id="CoTri01"/>
		<taxon id="CoTri02"/>
		<taxon id="CoXxx01"/>
		<taxon id="CrAll01"/>
		<taxon id="CrChx01"/>
		<taxon id="CrChx04"/>
		<taxon id="CrCos01"/>
		<taxon id="CrCry02"/>
		<taxon id="CrCry04"/>
		<taxon id="CrCry05"/>
		<taxon id="CrEcl01"/>
		<taxon id="CrEcl02"/>
		<taxon id="CrErn03"/>
		<taxon id="CrErn04"/>
		<taxon id="CrErn05"/>
		<taxon id="CrHyp01"/>
		<taxon id="CrHyp02"/>
		<taxon id="CrPro01"/>
		<taxon id="CrPti01"/>
		<taxon id="CrPti02"/>
		<taxon id="CrSph01"/>
		<taxon id="CrSph03"/>
		<taxon id="CrTry01"/>
		<taxon id="CrTry04"/>
		<taxon id="CrXxx01"/>
		<taxon id="CrXxx02"/>
		<taxon id="CtGym01"/>
		<taxon id="CtMic01"/>
		<taxon id="CtMic03"/>
		<taxon id="CtPyc01"/>
		<taxon id="CtPyc012"/>
		<taxon id="CtSct01"/>
		<taxon id="CtSct04"/>
		<taxon id="DiAca01"/>
		<taxon id="DiDia01"/>
		<taxon id="DiDia03"/>
		<taxon id="DiSph01"/>
		<taxon id="DiStr02"/>
		<taxon id="DiStr03"/>
		<taxon id="DiStr04"/>
		<taxon id="DrCoc00"/>
		<taxon id="DrCoc01"/>
		<taxon id="DrCyr01"/>
		<taxon id="DrCyr02"/>
		<taxon id="DrCyr03"/>
		<taxon id="DrCyr04"/>
		<taxon id="DrDac01"/>
		<taxon id="DrDol01"/>
		<taxon id="DrDol02"/>
		<taxon id="DrDrc01"/>
		<taxon id="DrDrc02"/>
		<taxon id="DrDry01"/>
		<taxon id="DrDry02"/>
		<taxon id="DrLym01"/>
		<taxon id="DrLym02"/>
		<taxon id="DrOzo02"/>
		<taxon id="DrTap01"/>
		<taxon id="DrTap02"/>
		<taxon id="DrThm01"/>
		<taxon id="DrTri01"/>
		<taxon id="DrXyl01"/>
		<taxon id="DrXyl03"/>
		<taxon id="HcSue01"/>
		<taxon id="HlAln01"/>
		<taxon id="HlDac01"/>
		<taxon id="HlFic01"/>
		<taxon id="HlFic02"/>
		<taxon id="HlHap01"/>
		<taxon id="HlHap02"/>
		<taxon id="HlHlt02"/>
		<taxon id="HlHnp01"/>
		<taxon id="HlHnp02"/>
		<taxon id="HlHnp03"/>
		<taxon id="HlHyl01"/>
		<taxon id="HlHyl02"/>
		<taxon id="HlPhb02"/>
		<taxon id="HlPte02"/>
		<taxon id="HlRho01"/>
		<taxon id="HtHyg02"/>
		<taxon id="HtHyg09"/>
		<taxon id="HtHyt02"/>
		<taxon id="HtHyt05"/>
		<taxon id="HtHyt08"/>
		<taxon id="HyCha01"/>
		<taxon id="HyCha02"/>
		<taxon id="HyHyb01"/>
		<taxon id="HyLip01"/>
		<taxon id="HyLip02"/>
		<taxon id="HySty01"/>
		<taxon id="IpAca01"/>
		<taxon id="IpAca02"/>
		<taxon id="IpIps01"/>
		<taxon id="IpIps02"/>
		<taxon id="IpIps03"/>
		<taxon id="IpOrt01"/>
		<taxon id="IpPit01"/>
		<taxon id="IpPit03"/>
		<taxon id="IpPse01"/>
		<taxon id="IpPtk01"/>
		<taxon id="MiHyl01"/>
		<taxon id="MiLan01"/>
		<taxon id="MiLan02"/>
		<taxon id="MiMic01"/>
		<taxon id="MiMio01"/>
		<taxon id="MiMio02"/>
		<taxon id="MiMio03"/>
		<taxon id="MiPse01"/>
		<taxon id="MiTra01"/>
		<taxon id="PhChr01"/>
		<taxon id="PhDen01"/>
		<taxon id="PhHyl01"/>
		<taxon id="PhHyl02"/>
		<taxon id="PhPch01"/>
		<taxon id="PhPhd01"/>
		<taxon id="PhPhl01"/>
		<taxon id="PhPhl03"/>
		<taxon id="PhPps01"/>
		<taxon id="PoCar01"/>
		<taxon id="PoCar02"/>
		<taxon id="PoCar03"/>
		<taxon id="PoCho01"/>
		<taxon id="PoGen01"/>
		<taxon id="PoGen02"/>
		<taxon id="PoPol04"/>
		<taxon id="PoPol06"/>
		<taxon id="PoPol14"/>
		<taxon id="PoSer01"/>
		<taxon id="PrPre01"/>
		<taxon id="PtNew01"/>
		<taxon id="PtPht01"/>
		<taxon id="PtPht02"/>
		<taxon id="PtPht05"/>
		<taxon id="PxGen01"/>
		<taxon id="PxPrx01"/>
		<taxon id="PxPrx02"/>
		<taxon id="PxPrx03"/>
		<taxon id="ScCam01"/>
		<taxon id="ScCam02"/>
		<taxon id="ScCne01"/>
		<taxon id="ScScl02"/>
		<taxon id="ScScl06"/>
		<taxon id="SpScp01"/>
		<taxon id="SpScp03"/>
		<taxon id="SpScp04"/>
		<taxon id="ToCha01"/>
		<taxon id="ToCha02"/>
		<taxon id="ToDen01"/>
		<taxon id="ToDen02"/>
		<taxon id="ToHdr01"/>
		<taxon id="ToHdr02"/>
		<taxon id="ToHgn01"/>
		<taxon id="ToHgn02"/>
		<taxon id="ToHrg01"/>
		<taxon id="ToHyr01"/>
		<taxon id="ToHyr02"/>
		<taxon id="ToPac01"/>
		<taxon id="ToPsh01"/>
		<taxon id="ToSin01"/>
		<taxon id="ToTom01"/>
		<taxon id="ToXch01"/>
		<taxon id="ToXyl01"/>
		<taxon id="ToXyl02"/>
		<taxon id="XcCry01"/>
		<taxon id="XcCry02"/>
		<taxon id="XcCto03"/>
		<taxon id="XcGlo04"/>
		<taxon id="XcScm01"/>
		<taxon id="XcXyc01"/>
		<taxon id="XcXyc02"/>
		<taxon id="XtInd01"/>
		<taxon id="XtTry01"/>
		<taxon id="XtTry02"/>
		<taxon id="XtXyl01"/>
		<taxon id="XyCne00"/>
		<taxon id="XyPre01"/>
		<taxon id="XyXyl00"/>
		<taxon id="XyXyl02"/>
	</taxa>
	<taxa id="Bothrosternus">
		<taxon idref="BoBot01"/>
		<taxon idref="BoEup01"/>
	</taxa>
	<taxa id="Corthylina">
		<taxon idref="CoAmp01"/>
		<taxon idref="CoAmp02"/>
		<taxon idref="CoCor01"/>
		<taxon idref="CoGna01"/>
		<taxon idref="CoMon01"/>
		<taxon idref="CoTri01"/>
		<taxon idref="CoTri02"/>
	</taxa>
	<taxa id="Premnobiini">
		<taxon idref="DrCyr04"/>
		<taxon idref="PrPre01"/>
		<taxon idref="XyPre01"/>
	</taxa>
	<taxa id="Scolytinae">
		<taxon idref="BoBot01"/>
		<taxon idref="BoCne01"/>
		<taxon idref="BoEup01"/>
		<taxon idref="BoSte01"/>
		<taxon idref="CaCac01"/>
		<taxon idref="CgAph02"/>
		<taxon idref="CgCis01"/>
		<taxon idref="CgCol01"/>
		<taxon idref="CgCol03"/>
		<taxon idref="CgCry01"/>
		<taxon idref="CgCry02"/>
		<taxon idref="CgCryAlu"/>
		<taxon idref="CgDol01"/>
		<taxon idref="CoAmp01"/>
		<taxon idref="CoAmp02"/>
		<taxon idref="CoAra01"/>
		<taxon idref="CoCor01"/>
		<taxon idref="CoDen01"/>
		<taxon idref="CoGna01"/>
		<taxon idref="CoMim02"/>
		<taxon idref="CoMon01"/>
		<taxon idref="CoPit01"/>
		<taxon idref="CoPsp01"/>
		<taxon idref="CoTri01"/>
		<taxon idref="CoTri02"/>
		<taxon idref="CoXxx01"/>
		<taxon idref="CrAll01"/>
		<taxon idref="CrChx01"/>
		<taxon idref="CrChx04"/>
		<taxon idref="CrCos01"/>
		<taxon idref="CrCry02"/>
		<taxon idref="CrCry04"/>
		<taxon idref="CrCry05"/>
		<taxon idref="CrEcl01"/>
		<taxon idref="CrEcl02"/>
		<taxon idref="CrErn03"/>
		<taxon idref="CrErn04"/>
		<taxon idref="CrErn05"/>
		<taxon idref="CrHyp01"/>
		<taxon idref="CrHyp02"/>
		<taxon idref="CrPro01"/>
		<taxon idref="CrPti01"/>
		<taxon idref="CrPti02"/>
		<taxon idref="CrSph01"/>
		<taxon idref="CrSph03"/>
		<taxon idref="CrTry01"/>
		<taxon idref="CrTry04"/>
		<taxon idref="CrXxx01"/>
		<taxon idref="CrXxx02"/>
		<taxon idref="CtGym01"/>
		<taxon idref="CtMic01"/>
		<taxon idref="CtMic03"/>
		<taxon idref="CtPyc01"/>
		<taxon idref="CtPyc012"/>
		<taxon idref="CtSct01"/>
		<taxon idref="CtSct04"/>
		<taxon idref="DiAca01"/>
		<taxon idref="DiDia01"/>
		<taxon idref="DiDia03"/>
		<taxon idref="DiSph01"/>
		<taxon idref="DiStr02"/>
		<taxon idref="DiStr03"/>
		<taxon idref="DiStr04"/>
		<taxon idref="DrCoc00"/>
		<taxon idref="DrCoc01"/>
		<taxon idref="DrCyr01"/>
		<taxon idref="DrCyr02"/>
		<taxon idref="DrCyr03"/>
		<taxon idref="DrCyr04"/>
		<taxon idref="DrDac01"/>
		<taxon idref="DrDol01"/>
		<taxon idref="DrDol02"/>
		<taxon idref="DrDrc01"/>
		<taxon idref="DrDrc02"/>
		<taxon idref="DrDry01"/>
		<taxon idref="DrDry02"/>
		<taxon idref="DrLym01"/>
		<taxon idref="DrLym02"/>
		<taxon idref="DrOzo02"/>
		<taxon idref="DrTap01"/>
		<taxon idref="DrTap02"/>
		<taxon idref="DrThm01"/>
		<taxon idref="DrTri01"/>
		<taxon idref="DrXyl01"/>
		<taxon idref="DrXyl03"/>
		<taxon idref="HcSue01"/>
		<taxon idref="HlAln01"/>
		<taxon idref="HlDac01"/>
		<taxon idref="HlFic01"/>
		<taxon idref="HlFic02"/>
		<taxon idref="HlHap01"/>
		<taxon idref="HlHap02"/>
		<taxon idref="HlHlt02"/>
		<taxon idref="HlHnp01"/>
		<taxon idref="HlHnp02"/>
		<taxon idref="HlHnp03"/>
		<taxon idref="HlHyl01"/>
		<taxon idref="HlHyl02"/>
		<taxon idref="HlPhb02"/>
		<taxon idref="HlPte02"/>
		<taxon idref="HlRho01"/>
		<taxon idref="HtHyg02"/>
		<taxon idref="HtHyg09"/>
		<taxon idref="HtHyt02"/>
		<taxon idref="HtHyt05"/>
		<taxon idref="HtHyt08"/>
		<taxon idref="HyCha01"/>
		<taxon idref="HyCha02"/>
		<taxon idref="HyHyb01"/>
		<taxon idref="HyLip01"/>
		<taxon idref="HyLip02"/>
		<taxon idref="HySty01"/>
		<taxon idref="IpAca01"/>
		<taxon idref="IpAca02"/>
		<taxon idref="IpIps01"/>
		<taxon idref="IpIps02"/>
		<taxon idref="IpIps03"/>
		<taxon idref="IpOrt01"/>
		<taxon idref="IpPit01"/>
		<taxon idref="IpPit03"/>
		<taxon idref="IpPse01"/>
		<taxon idref="IpPtk01"/>
		<taxon idref="MiHyl01"/>
		<taxon idref="MiLan01"/>
		<taxon idref="MiLan02"/>
		<taxon idref="MiMic01"/>
		<taxon idref="MiMio01"/>
		<taxon idref="MiMio02"/>
		<taxon idref="MiMio03"/>
		<taxon idref="MiPse01"/>
		<taxon idref="MiTra01"/>
		<taxon idref="PhChr01"/>
		<taxon idref="PhDen01"/>
		<taxon idref="PhHyl01"/>
		<taxon idref="PhHyl02"/>
		<taxon idref="PhPch01"/>
		<taxon idref="PhPhd01"/>
		<taxon idref="PhPhl01"/>
		<taxon idref="PhPhl03"/>
		<taxon idref="PhPps01"/>
		<taxon idref="PoCar01"/>
		<taxon idref="PoCar02"/>
		<taxon idref="PoCar03"/>
		<taxon idref="PoCho01"/>
		<taxon idref="PoGen01"/>
		<taxon idref="PoGen02"/>
		<taxon idref="PoPol04"/>
		<taxon idref="PoPol06"/>
		<taxon idref="PoPol14"/>
		<taxon idref="PoSer01"/>
		<taxon idref="PrPre01"/>
		<taxon idref="PtNew01"/>
		<taxon idref="PtPht01"/>
		<taxon idref="PtPht02"/>
		<taxon idref="PtPht05"/>
		<taxon idref="PxGen01"/>
		<taxon idref="PxPrx01"/>
		<taxon idref="PxPrx02"/>
		<taxon idref="PxPrx03"/>
		<taxon idref="ScCam01"/>
		<taxon idref="ScCam02"/>
		<taxon idref="ScCne01"/>
		<taxon idref="ScScl02"/>
		<taxon idref="ScScl06"/>
		<taxon idref="SpScp01"/>
		<taxon idref="SpScp03"/>
		<taxon idref="SpScp04"/>
		<taxon idref="ToCha01"/>
		<taxon idref="ToCha02"/>
		<taxon idref="ToDen01"/>
		<taxon idref="ToDen02"/>
		<taxon idref="ToHdr01"/>
		<taxon idref="ToHdr02"/>
		<taxon idref="ToHgn01"/>
		<taxon idref="ToHgn02"/>
		<taxon idref="ToHrg01"/>
		<taxon idref="ToHyr01"/>
		<taxon idref="ToHyr02"/>
		<taxon idref="ToPac01"/>
		<taxon idref="ToPsh01"/>
		<taxon idref="ToSin01"/>
		<taxon idref="ToTom01"/>
		<taxon idref="ToXch01"/>
		<taxon idref="ToXyl01"/>
		<taxon idref="ToXyl02"/>
		<taxon idref="XcCry01"/>
		<taxon idref="XcCry02"/>
		<taxon idref="XcCto03"/>
		<taxon idref="XcGlo04"/>
		<taxon idref="XcScm01"/>
		<taxon idref="XcXyc01"/>
		<taxon idref="XcXyc02"/>
		<taxon idref="XtInd01"/>
		<taxon idref="XtTry01"/>
		<taxon idref="XtTry02"/>
		<taxon idref="XtXyl01"/>
		<taxon idref="XyCne00"/>
		<taxon idref="XyPre01"/>
		<taxon idref="XyXyl00"/>
		<taxon idref="XyXyl02"/>
	</taxa>
	<taxa id="Ipini">
		<taxon idref="DrCyr02"/>
		<taxon idref="DrCyr04"/>
		<taxon idref="IpAca01"/>
		<taxon idref="IpAca02"/>
		<taxon idref="IpIps01"/>
		<taxon idref="IpIps02"/>
		<taxon idref="IpIps03"/>
		<taxon idref="IpOrt01"/>
		<taxon idref="IpPit01"/>
		<taxon idref="IpPit03"/>
		<taxon idref="IpPse01"/>
		<taxon idref="IpPtk01"/>
		<taxon idref="PrPre01"/>
		<taxon idref="XyPre01"/>
	</taxa>
	<taxa id="camptocerus">
		<taxon idref="ScCam01"/>
		<taxon idref="ScCam02"/>
	</taxa>
	<taxa id="scolplat">
		<taxon idref="SpScp01"/>
		<taxon idref="SpScp03"/>
		<taxon idref="SpScp04"/>
	</taxa>
	<taxa id="Cryph_inbr">
		<taxon idref="CrHyp01"/>
		<taxon idref="CrHyp02"/>
		<taxon idref="CrPti02"/>
	</taxa>
	<taxa id="microborus">
		<taxon idref="BoBot01"/>
		<taxon idref="BoCne01"/>
		<taxon idref="BoEup01"/>
		<taxon idref="BoSte01"/>
		<taxon idref="CaCac01"/>
		<taxon idref="CgAph02"/>
		<taxon idref="CgCis01"/>
		<taxon idref="CgCol01"/>
		<taxon idref="CgCol03"/>
		<taxon idref="CgCry01"/>
		<taxon idref="CgCry02"/>
		<taxon idref="CgCryAlu"/>
		<taxon idref="CgDol01"/>
		<taxon idref="CoAmp01"/>
		<taxon idref="CoAmp02"/>
		<taxon idref="CoAra01"/>
		<taxon idref="CoCor01"/>
		<taxon idref="CoDen01"/>
		<taxon idref="CoGna01"/>
		<taxon idref="CoMim02"/>
		<taxon idref="CoMon01"/>
		<taxon idref="CoPit01"/>
		<taxon idref="CoPsp01"/>
		<taxon idref="CoTri01"/>
		<taxon idref="CoTri02"/>
		<taxon idref="CoXxx01"/>
		<taxon idref="CrAll01"/>
		<taxon idref="CrChx01"/>
		<taxon idref="CrChx04"/>
		<taxon idref="CrCos01"/>
		<taxon idref="CrCry02"/>
		<taxon idref="CrCry04"/>
		<taxon idref="CrCry05"/>
		<taxon idref="CrEcl01"/>
		<taxon idref="CrEcl02"/>
		<taxon idref="CrErn03"/>
		<taxon idref="CrErn04"/>
		<taxon idref="CrErn05"/>
		<taxon idref="CrHyp01"/>
		<taxon idref="CrHyp02"/>
		<taxon idref="CrPro01"/>
		<taxon idref="CrPti01"/>
		<taxon idref="CrPti02"/>
		<taxon idref="CrSph01"/>
		<taxon idref="CrSph03"/>
		<taxon idref="CrTry01"/>
		<taxon idref="CrTry04"/>
		<taxon idref="CrXxx01"/>
		<taxon idref="CrXxx02"/>
		<taxon idref="CtGym01"/>
		<taxon idref="CtMic01"/>
		<taxon idref="CtMic03"/>
		<taxon idref="CtPyc01"/>
		<taxon idref="CtPyc012"/>
		<taxon idref="CtSct01"/>
		<taxon idref="CtSct04"/>
		<taxon idref="DiAca01"/>
		<taxon idref="DiDia01"/>
		<taxon idref="DiDia03"/>
		<taxon idref="DiSph01"/>
		<taxon idref="DiStr02"/>
		<taxon idref="DiStr03"/>
		<taxon idref="DiStr04"/>
		<taxon idref="DrCoc00"/>
		<taxon idref="DrCoc01"/>
		<taxon idref="DrCyr01"/>
		<taxon idref="DrCyr02"/>
		<taxon idref="DrCyr03"/>
		<taxon idref="DrCyr04"/>
		<taxon idref="DrDac01"/>
		<taxon idref="DrDol01"/>
		<taxon idref="DrDol02"/>
		<taxon idref="DrDrc01"/>
		<taxon idref="DrDrc02"/>
		<taxon idref="DrDry01"/>
		<taxon idref="DrDry02"/>
		<taxon idref="DrLym01"/>
		<taxon idref="DrLym02"/>
		<taxon idref="DrOzo02"/>
		<taxon idref="DrTap01"/>
		<taxon idref="DrTap02"/>
		<taxon idref="DrThm01"/>
		<taxon idref="DrTri01"/>
		<taxon idref="DrXyl01"/>
		<taxon idref="DrXyl03"/>
		<taxon idref="HcSue01"/>
		<taxon idref="HlAln01"/>
		<taxon idref="HlDac01"/>
		<taxon idref="HlFic01"/>
		<taxon idref="HlFic02"/>
		<taxon idref="HlHap01"/>
		<taxon idref="HlHap02"/>
		<taxon idref="HlHlt02"/>
		<taxon idref="HlHnp01"/>
		<taxon idref="HlHnp02"/>
		<taxon idref="HlHnp03"/>
		<taxon idref="HlHyl01"/>
		<taxon idref="HlHyl02"/>
		<taxon idref="HlPhb02"/>
		<taxon idref="HlPte02"/>
		<taxon idref="HlRho01"/>
		<taxon idref="HtHyg02"/>
		<taxon idref="HtHyg09"/>
		<taxon idref="HtHyt02"/>
		<taxon idref="HtHyt05"/>
		<taxon idref="HtHyt08"/>
		<taxon idref="HyCha01"/>
		<taxon idref="HyCha02"/>
		<taxon idref="HyHyb01"/>
		<taxon idref="HyLip01"/>
		<taxon idref="HyLip02"/>
		<taxon idref="HySty01"/>
		<taxon idref="IpAca01"/>
		<taxon idref="IpAca02"/>
		<taxon idref="IpIps01"/>
		<taxon idref="IpIps02"/>
		<taxon idref="IpIps03"/>
		<taxon idref="IpOrt01"/>
		<taxon idref="IpPit01"/>
		<taxon idref="IpPit03"/>
		<taxon idref="IpPse01"/>
		<taxon idref="IpPtk01"/>
		<taxon idref="MiHyl01"/>
		<taxon idref="MiLan01"/>
		<taxon idref="MiLan02"/>
		<taxon idref="MiMic01"/>
		<taxon idref="MiMio01"/>
		<taxon idref="MiMio02"/>
		<taxon idref="MiMio03"/>
		<taxon idref="MiPse01"/>
		<taxon idref="MiTra01"/>
		<taxon idref="PhChr01"/>
		<taxon idref="PhDen01"/>
		<taxon idref="PhHyl01"/>
		<taxon idref="PhHyl02"/>
		<taxon idref="PhPch01"/>
		<taxon idref="PhPhd01"/>
		<taxon idref="PhPhl01"/>
		<taxon idref="PhPhl03"/>
		<taxon idref="PhPps01"/>
		<taxon idref="PoCar01"/>
		<taxon idref="PoCar02"/>
		<taxon idref="PoCar03"/>
		<taxon idref="PoCho01"/>
		<taxon idref="PoGen01"/>
		<taxon idref="PoGen02"/>
		<taxon idref="PoPol04"/>
		<taxon idref="PoPol06"/>
		<taxon idref="PoPol14"/>
		<taxon idref="PoSer01"/>
		<taxon idref="PrPre01"/>
		<taxon idref="PtNew01"/>
		<taxon idref="PtPht01"/>
		<taxon idref="PtPht02"/>
		<taxon idref="PtPht05"/>
		<taxon idref="PxGen01"/>
		<taxon idref="PxPrx01"/>
		<taxon idref="PxPrx02"/>
		<taxon idref="PxPrx03"/>
		<taxon idref="SpScp01"/>
		<taxon idref="SpScp03"/>
		<taxon idref="SpScp04"/>
		<taxon idref="ToCha01"/>
		<taxon idref="ToCha02"/>
		<taxon idref="ToDen01"/>
		<taxon idref="ToDen02"/>
		<taxon idref="ToHdr01"/>
		<taxon idref="ToHdr02"/>
		<taxon idref="ToHgn01"/>
		<taxon idref="ToHgn02"/>
		<taxon idref="ToHrg01"/>
		<taxon idref="ToHyr01"/>
		<taxon idref="ToHyr02"/>
		<taxon idref="ToPac01"/>
		<taxon idref="ToPsh01"/>
		<taxon idref="ToSin01"/>
		<taxon idref="ToTom01"/>
		<taxon idref="ToXch01"/>
		<taxon idref="ToXyl01"/>
		<taxon idref="ToXyl02"/>
		<taxon idref="XcCry01"/>
		<taxon idref="XcCry02"/>
		<taxon idref="XcCto03"/>
		<taxon idref="XcGlo04"/>
		<taxon idref="XcScm01"/>
		<taxon idref="XcXyc01"/>
		<taxon idref="XcXyc02"/>
		<taxon idref="XtInd01"/>
		<taxon idref="XtTry01"/>
		<taxon idref="XtTry02"/>
		<taxon idref="XtXyl01"/>
		<taxon idref="XyCne00"/>
		<taxon idref="XyPre01"/>
		<taxon idref="XyXyl00"/>
		<taxon idref="XyXyl02"/>
	</taxa>
	<taxa id="xyloterini">
		<taxon idref="XtInd01"/>
		<taxon idref="XtTry01"/>
		<taxon idref="XtTry02"/>
		<taxon idref="XtXyl01"/>
	</taxa>
		<taxa id="xyleborini">
		<taxon idref="XyCne00"/>
		<taxon idref="XyXyl00"/>
		<taxon idref="XyXyl02"/>
	</taxa>
        <taxa id="dryocoetes">
		<taxon idref="DrCoc00"/>
		<taxon idref="DrCoc01"/>
		<taxon idref="DrDrc02"/>
		<taxon idref="DrDry01"/>
		<taxon idref="DrDry02"/>
		<taxon idref="DrOzo02"/>
		<taxon idref="XyCne00"/>
		<taxon idref="XyXyl00"/>
		<taxon idref="XyXyl02"/>
	</taxa>

	<!-- The sequence alignment (each sequence refers to a taxon above).         -->
	<!-- ntax=203 nchar=3694                                                     -->
	<alignment id="alignment" dataType="nucleotide">
		<sequence>
			<taxon idref="0CsXxA01"/>
			NNNNNNNNNNNNNNNCCAGCCATAGCTTTCCCCCGATTAAATAATATAAGATTTTGACTTCTCCCCCCATCTCTTACTCTCTTATTAATAAGAAGAATCGTAAATAACGGGGCAGGGACAGGATGGACCGTATACCCACCTTTATCAAATAATATCTCCCATGAAGGAGCTTCTGTTGATCTTGCAATTTTTAGACTACATATAGCAGGAATTTCAAGAATTCTAGGAGCCATAAATTTTATCTCAACAATCGCTAATATACGACCAAAAGGAATAATTTTAGAACGTATATCTCTTTTCATCTGAGCCGTAAAAATCACGGCTGTTCTTCTTCTTCTCTCCCTACCAGTTCTTGCAGGTGCAATTACTATATTACTAACTGACCGTAATGTAAATACATCATTTTTTGACCCTGCTGGAGGAGGAGACCCTATTTTATACCAGCATCTTTTCTGATTTTTTGGTCATCCTGAAGTCTATATTTTAATTCTCCCAGGATTCGGGATAATTTCCCACATTATTAGACATGAGAGAGGAAAAAAAGAAACTTTTGGAGTTCTAGGTATAATTTATGCTATACTAGCAATTGGTATCTTAGGATTTATTGTATGAGCCCATCACATATTTACTGTAGGTATAGATGTTGACACCCGAGCTTATTTCACCTCCGCTACAATAATTATTGCTGTAnnnATTTGGGTATTGGACAAACTGAAGGCTGAGCGTGAACGTGGTATCACCATTGACATTGCTTTGTGGAAATTCGAAACCGCCAAATACTATGTGACCATCATCGACGCTCCTGGACACAGGGATTTTATCAAGAACATGATTACTGGAACTTCCCAAGCTGATTGTGCGGTACTTATTGTAGCTGCGGGTACCGGTGAATTCGAAGCCGGTATCTCGAAGAACGGACAAACCAGAGAACACGCTCTGCTCGCCTTCACTCTGGGAGTAAAACAACTTATTGTCGGTGTTAACAAAATGGACTCCACTGAACCACCCTACAGTGAAAGTCGTTTTGAAGAAATCAAGAAAGAAGTATCTTCATACATCAAGAAGATTGGTTACAACCCAGCTGCCGTCGCATTCGTGCCAATTTCTGGATGGCATGGAGACAACATGTTGGAAACTTCCACCAAAATGCCATGGTTCAAGGGATGGAATGTTGAACGTAAGGAGGGCAAAGCTGACGGAAAGACCCTCATTGAGGCTCTGGATGCCATCCTTCCTCCCAGTCGTCCTACAGACAAAGCTCTTCGTCTTCCTCTTCAGGATGTGTACAAAATTGGTGGTATTGGAACAGTACCTGTAGGCAGAGTAGAAACTGGGGTCTTGAAACCTGGTATGGTCGTCGTTTTCGCTCCAGCCAACATCACTACTGAAGTGAAATCCGTTGAAATGCATCATGAAGCTCTTCAAGAGGCTGTCCCTGGTGACAATGTAGGTTTCAACGTCAAGAACGTTCCAGTGAAAGATTTGCGTCGTGGATATGTTGCTGGTGACTCCNGAAACAACCCGCCCAAAGGAnnnnnnnnnnnnnnnnnnnnnnnnnnnnnnnnnnnnnnnnnnnnnnnnnnnnnnnnnnnnnnnnnnnnnnnnnnnnnnnnnnnnnnnnnnnnnnnnnnnnnnnnnnnnGATTCGCAAATACGGCAAAAGAACTAAAAGTTCTAGCCACCCAAGCCCTCGCCCATTCAAACCAGTTAATCATCGACAAATCCCTGAGAGGCTGGAAAGAAGTTGAATACGAAGTGGTCCGAGACGCGTTTGACAACTGTATTACCGTTTGTAATATGGAAAACGTCGATCCTCTAGGCATCCACACTGGCGAATCTATTGTAGTCGCCCCAAGTCAAACCCTTTCCAACAAAGAATACAACATGCTTAGAACGACCGCTATTAAAGTAATTCGTCACTTTGGAGTTGTGGGCGAGTGTAACATTCAATACGCCTTCAGCCCGCATTCCGAAGAGTACTTTATCATAGAAGTCAACGCT
			AGACTATCCAGAAGTTCTGCCTTGGCAAGTAAAGCTACTGGGTACCCACTGGCTTACGTTGCAGCCAAGTTAGCTTTGGGCGCCCGACTACCGGACATTAAAAATTCAGTCACCGGAGTAACAACGGCTTGTTTCGAACCAAGCTTGGATTATTGCGTGGTGAAGATACCGCGCTGGGATTTGCACAAATnnnnnnnnnnnnnnnnnnnnnnnnnnnnnnnnnnnnnnnnnnnnnnnnnnnnnnnnnnnnnnnnnnnnnnnnnnnnnnnnnnnnnnnnnnACANAGGTTTCGGCAGGAATGACAAGCACCCCCCCAAGAACTGGGGTGATGTCAGCATATTCGGCAATCTGGACCCAGCTAGCGAATACGTCGTGTCTACCCGTGTAAGATGCGGTAGATCTTTGGAAGGGTACCCATTCAATCCTTGCTTGACCGAGGAGCAGTACAAAGAAATGGAACAAAAAGTGTCAGGCACTTTGTCTGGTTTGGAAGGAGAGCTCAAGGGTACTTTCTACCCCTTGACTGGAATGAGCAAAGAAGTGCAGCAGAAACTGATCGATGATCATTTCTTATTCAAAGAAGGTGACAGATTTTTGCAAGCTGCCAACGCGTGCCGCTTCTGGCCATCTGGACGTGGTATCTACCACAACGAAAATAAGACCTTTTTGGTTTGGTGCAACGAAGAAGATCATCTTCGTATCATTTCCATGCAAATGGGAGGCGATTTGGGAGAAGTCTACCGTCGTCTTGTAACTGCCGTCAACGATATTGAAAAACGTATTCCATTCTCTCATCACGATAGGCTTGGTTTCCTTACTTTCTGCCCTACCAACTTGGGTACTACTGTTCGTGCTTCGGTACACATTAAGGTCCCGAAACTGGCAGCCAACAAGGCCAAACTCGAAGAAGTTGCCTCCAAATACAACTTACAAGTGCGTGGTACCCGTGGTGAACATACCGAGGCTGAGGGCGGCATCTACGATATCTCTAACAAGAGACGTATGGGTCTGACAGAATTCGAGGTTTAGGGGTAAACCTGAGAAACCCGAAAGGTCGAAGAGAGAAATTCATCGCGGTTTCGTGGCAGGCGTCGCAGCTACGGGTACnnnCGGTCGCGAACGCGTGCACTTTTCTCTTGGTAGGACGTTGCGATCCGTTCGGTGTCGGTCTACGGCACGCGGTGGAGCCCGTTCGCTGTCGGCGGACCnCGCCGGCCGACnnnnnnnnnnnTCGCCAGACGGTATAAAAGATCGCGGGCCGCCCCAGGCGTTCGACTCGCGACAAGCGCGCCGGnTGATCGGACCCAGTGCCGATTCTGACCGCCGGTnGACTGTTGGTnnCGTCGAnnAGTTCnTCGAACAGCGCATCGATCTGCGACGCTATAGCTTTGGGTACTTTCAGGACCCGTCTTGAAACACGGACCAAGGAGTCTAGCATGTGCGCGAGTCATTGGGAAACCTAAAGGCACAGTGAAAGTAAATTTAGGGAAGACGCCGCCTCGCATTCCCGGGGCGTCTCGTTCTCATTGCGAGATGAGGCGCACCAAGAGCGTACACGCTGGGACCCGAAAGATGGTGAACTATGCCTGGTCAGGACGAAGTCAGGGGAAACCCTGATGGAGGTCCGTAGCGATTCTGACGTGCAAATCGATCGTCGGAACTGGGTATAGGGGCGAAAGACTAATCGAACCATC
		</sequence>
		<sequence>
			<taxon idref="0EnPol01"/>
			CTTATACTAGGAGCTCCTGATATGGCATTTCCCCGACTCAATAATATAAGATTTTGACTTCTACCCCCCTCTCTAACGCTTCTTCTAATAAGAAGAATTGTAGATAAGGGTGCCGGGACAGGATGAACAGTCTACCCCCCCCTCTCAACAAATATTGCCCATGAAGGATCATCGGTAGATTTAGCAATTTTCAGCTTACATATAGCTGGAGTCTCATCTATTTTAGGGGCTATCAATTTTATCTCAACTATTATTAATATACGACCAACAGGAATATCCTATGATCGCATACCATTATTTGTTTGAGCTGTTAAAATCACAGCAATTTTACTATTATTATCTCTACCAGTTTTAGCTGGTGCAATTACTATGCTACTAACAGATCGTAATATTAATACTTCCTTTTTTGATCCAGCGGGAGGGGGGGATCCTATCTTATACCAACATCTTTTTTGATTTTTCGGGCATCCTGAGGTTTATATTCTTATCCTACCAGGATTTGGTATAATTTCCCACATCATTAGACAAGAAAGAAGAAAAAAAGAATCTTTTGGTGTACTAGGTATAATTTATGCTATAATAGCAATTGGAATTTTAGGATTTGTAGTTTGAGCTCACCACATATTTACTGTAGGAATAGATGTAGACACGCGGGCATATTTTACTTCCGCTACTATGATCATTGCCGTATATGCCTGGGTANTGGACNAATNGAAGGCCGAACGTGAACGTGGTATCACCATTGATATTGCTTTGTGGAAATTCGAGACTGCCAAATACTATGTCACCATTATTGATGCCCCTGGACACAGAGATTTCATCAAAAACATGATTACTGGAACCTCCCAAGCTGATTGTGCTGTGCTCATTGTTGCTGCTGGTACGGGTGAATTTGAAGCCGGTATTTCCAAGAACGGACAAACCAGAGAACATGCTCTTCTCGCCTTCACCCTTGGAGTAAAACAACTTATTGTCGGTGTAAACAAAATGGACTCCACTGAACCACCTTACAGTGAACCTCGTTTTGAAGAAATCAAGAAAGAAGTATCTTCTTACATCAAAAAGATTGGTTACAATCCAGCTGCTGTTGCTTTTGTACCTATTTCTGGATGGCATGGGGACAACATGTTGGAACCTTCAACCAAAATGAGCTGGTTCAAGGGATGGAATGTTGAACGTAAAGAAGGAAAGGCTGAAGGAAAATGTCTTATTGAAGCTTTGGATGCCATTCTCCCACCATCTCGTCCCACCGACAAACCTCTTCGTCTTCCTCTTCAGGATGTTTACAAAATTGGTGGTATTGGAACAGTACCTGTTGGTCGTGTTGAAACTGGTGTCCTTAAACCTGGTACCGTTGTAGTATTTGCTCCTGCTAACTTGACCACTGAAGTAAAATCTGTAGAAATGCATCATGAGGCTCTACAAGAAGCTGTACCTGGAGACAATGTTGGTTTCAACGTAAAGAACGTCTCTGTCAAAGAATTGCGTCGTGGTTATGTAGCTGGAGACTCGAAAAACGnCCCnnnnnnnnnnnnnnnnnnnnnnnnnnnnnnnnnnnnnnnnnnnnnnnnnnnnnnnnnnnnnnnnnnnnnnnnnnnnnnnnnnnnnnnnnnnnnnnnnnnnnnnnnnnnnnnnnnnnnnnnnnnnnnnnnnnnnnnnnnnnnnnnnnnnnnnnnnnnnnnnnnnnnnnnnnnnnnnnnnnnnnnnnnnnnnnnnnnnnnnnnnnnnnnnnnnnnnnnnnnnnnnnnnnnnnnnnnnnnnnTGATGCTTTCGACAACTGCATCACAGTTTGTAACATGGAAAACGTTGATCCACTGGGAATTCATACTGGAGAATCCATTGTAGTAGCCCCAAGTCAAACTTTGTCCAATAAAGAATACAACATGCTCAGAACCACTGCAATTAATGTTATACGTCACTTTGGTGTTGTCGGGGAGTGTAATATCCAGTATGCCCTAAATCCTTACTCCGAGGAATATTATATTATTGAAGTAAATGCC
			AGGTTATCTAGAAGCTCAGCTCTAGCTAGCAAGGCAACTGGTTATCCTTTAGCTTACGTAGCTGCAAAGTTGGCTCTGGGCATACCACTACCAGAAATTAAAAATTCAGTAACAGGCGAGACTACAGCTTGTTTTGAACCAAGTTTGGACTATTGTGTGGTTAAAATACCTAGATGGGACTTGCATAAGTTTTCTAGAGTGAGCACCAAAATAGGAAGTTCGGACGCCGAATCCTACACCACTTTCTCCGATTTATTTGACCCCATTATTGAAGACTACCACAAAGGATTCGGAAGGAACGACAAGCACCCCCCCAAGAACTGGGGTGATGTCAATGTATTCGGCAACTTGGACCCTGCTAGTGAATACGTAGTTTCTACCCGTGTTCGTTGTGGTAGATCCATGGAGGGCTACCCCTTCAACCCCTGTTTAACTGAAGAGCAATACAAAGAAATGGAACAGAAAGTTTCTTCAACCTTGTCTGGACTCGAAGGAGAACTCAARGGTACATTCTATCCATTGACTGGAATGAGCAAAGAAGTTCAGCAAAAATTGATCGATGACCATTTCTTGTTCAAGGAAGGTGACAGATTCTTGCAAGCCGCCAACGCCTGCCGCTTCTGGCCCTCTGGTCGTGGTATCTTCCACAACGACAACAAGACCTTTTTGGTATGGTGCAATGAAGAAGATCATCTTCGTATCATTTCCATGCAAATGGGAGGTGACTTGGGAGAAGTATACCGTCGTCTTGTAAGTGGCGTCAACGATATTGAAAAGCGTGTACCATTCTCCCACCATGACAGACTTGGTTTCCTTACTTTCTGCCCAACAAACTTGGGAACCACCGTTCGCGCCTCCGTACACATTAAAGTTCCAAAATTGGCCGCCAACAAAGCCAAACTTGAAGAAGTAGCTGCCAAATACAACTTGCAAGTCCGTGGAACTCGTGGTGAACATACTGAAGCTGAGGGTGGCATCTATGACATTTCCAACAAGAGGCGTATGGGTCTCACTGAATTCGAGGTTTAGGGGTAAACCTGAGAAACCCGAAAGGTCGAAGGGAGAAATTCATTCGCGTTTCGCAGTTGGCGTGAGGGTGACGGGCGCGATCGATAGCGAACGTGTGCACTTTTCTCCTGGTAGGACGTCGCGATCCGTTGGGTGTCGGTCTACGGCTCACGGTGGAGCCCGCGCGGCACGTTCGGACCnCGTCGGCTGACnnnnnnnnnnnTCGCTCGACGGTATACAAGGTTTAAAGCCGCTCTGAGCGTTCGGCTCGTCGCAAGCGCGTCGGnTGATCGGACCTAGTGCCGGTTCTGACCTCTGGCnGACTGTTGGCnnGACnGAnnTGTTCnTCGAACAGACTACCGATCTGCGACGCTATAGCTTTGGGTACTTTCAGGACCCGTCTTGAAACACGGACCAAGGAGTCTAGCATGTGCGCGAGTCATTGGGAAACCTAAAGGCGCAATGAAAGTAAACTGAGGGAAGACGCCGCTCAGCACTCCCGGGGCGTCTCATTCTCATCGCGAGAAGAGGCGCACCAAGAGCGTACACGCTGGGACCCGAAAGATGGTGAACTATGCCTGGTCAGGACGAAGTCAGGGGAAACCCTGATGGAGGTCCGTAGCGATTCTGACGTGCAAATCGATCGTCGGAACTGGGTATAGGGGCGAAAGACTAATCGAACCATC
		</sequence>
		<sequence>
			<taxon idref="0MoPor01"/>
			TTAATACTCGGGGCTCATGATATAGCCTTCCCACGTCTTAATAATATAAGATTCTGACTCTTACCACCATCACTAACACTTCTATTAATAAGAAGTATTATTGACAAGGGGGCAGGAACAGGTTGAACTGTTTATCCCCCACTCTCAGCTAATATTGCACATGAAGGAGCATCAGTAGATTTAGCTATTTTCAGTTTACATATAGCAGGAATTTCCTCTATCCTAGGAGCAATAAATTTTATTTCTACAGTTATTAACATACGGCCAATAGGTATAAACCCAGATCGAATATCATTGTTTATTTGAGCCGTAAAAATTACAGCAATTYTATTACTTCTTTCCCTACCAGTTCTTGCWGGAGCAATTACTATACTTTTAACTGATCGKAATGTAAATACATCTTTCTTTGATCCAGCCGGAGGAGGGGACCCAATTTTATACCAACACTTATTTTGATTTTTTGGACACCCTGAAGTATACATTTTAATTCTTCCCGGATTTGGAATAATTTCTCACATTATTAGACAAGAAAGAGGAAAAAAGGAAGCATTTGGAGTACTAGGAATAATTTATGCTATAATAGCAATTGGTTTACTGGGATTTGTAGTGTGGGCCCACCATATATTTACTGTTGGAATAGATGTCGATACTCGAGCATACTTNACCTCAGCTACTATAATANNNNNNNNNnnnnnnnnnnnnnnnnnnnnnnnGAAGGCCGAACGTGAACGTGGTATCACCATCGATATCGCTTTGTGGAAATTCGAAACTGCCAAATACTATGTCACCATCATTGACGCCCCTGGACACAGGGATTTCATCAAGAACATGATTACGGGAACCTCTCAAGCTGACTGTGCTGTGCTTATCGTAGCTGCAGGTACTGGTGAATTTGAAGCCGGTATCTCCAAGAATGGACAGACCAGAGAGCACGCCCTGCTCGCTTTTACCCTTGGAGTAAAACAACTTATCGTTGGTGTTAACAAGATGGACTCCACCGAACCACCCTACAGCGAAAGTCGTTTCGAAGAAATCAAGAAGGAAGTATCTTCCTACATTAAGAAGATCGGTTACAACCCTGCTGCTGTTGCCTTCGTCCCCATTTCTGGATGGCACGGAGACAACATGTTGGAAGCTTCCAGCAAAATGCCATGGTTCAAGGGATGGAACGTTGACCGTAAGGAAGGCAAAGCTGACGGAAAGACCCTTATTGATGCTTTGGATGCCATTCTTCCTCCTTCTCGTCCTACTGACAAAGCTCTTCGTCTTCCCCTTCAGGATGTTTACAAAATTGGTGGTATTGGAACAGTACCAGTCGGTCGTGTTGAAACTGGTGTCCTCAAGCCCGGTATGGTTGTAGTATTCGCCCCTGCCAACATTACCACTGAAGTAAAGTCTGTTGAAATGCACCACGAAGCTTTGGCTGAAGCCGTACCCGGAGACAACGTAGGTTTCAACGTCAAGAACGTCTCAGTTAAAGAATTGCGTCGYGGTTATGTAGCTGGAGACACCAAGAGCAACCCnnnnnnnnnnnnnnnnnnnnnnnnGTGTACTCGGTTGAAGAAGCTTTAAAGGCGGCGGAACAACTGGGGTATCCAGTCATGGCCCGGGCAGCTTTTTCGCTTGGAGGTCTAGGATCAGGGTTTGCAAATACAAAAGATGAACTAAAAGCTCTAGCAACGCAAGCTTTAGCTCACTCCAGTCAACTGATCATCGACAAGTCCTTGAGAGGCTGGAAGGAAGTGGAGTACGAAGTTGTCCGAGATGCTTTCGACAATTGCATCACGGTCTGCAACATGGAAAACGTGGATCCCTTAGGAATTCACACCGGAGAATCTATTGTGGTGGCGCCAAGTCAAACGTTATCAAACAAGGAGTATAACATGCTTAGGACGACCGCCATAAAAGTGATCAGACACTTTGGGGTGGTAGGCGAGTGTAATATTCAATACGCCTTAAATCCCTATTCGGAAGAATATTACATCATCGAAGTAAATGCC
			AGATTGTCGAGAAGCTCCGCTCTAGCTAGCAAAGCGACCGGTTACCCCCTGGCTTACGTGGCTGCCAAGCTGGCTTTAGGAGTRCCACTTCCAGAAATCAAGAATTCGGTTACTGGTGTTACAACGGCTTGTTTYGAACCCAGCTTGGACTACTGCGTGGTGAAAATTCCTCGATGGGATTTGCATAAGTTTCATAGGGTCAGTACGAAAATAGGAAGCTCnGATGCTGAAGCTTACACCGTGTTCTCTGATCTGTTCGACCCCATCATTGAGGACTACCACAAAGGTTTCGGTAGAAACGACAAGCACCCCCCCAAGAACTGGGGTGATGTCAGCGTGTTCGGCAACCTTGACCCTGCCGGTGAATACGTCGTGTCCACCCGTGTAAGATGCGGAAGGTCATTGGAAGGATACCCCTTCAACCCCTGCTTAACCGAAGAACAATACAAAGAAATGGAGCAGAAAGTGTCGAGCACCTTGTCTGGTCTTGAAGGCGAACTCAAGGGTACCTTCTACCCATTGACCGGAATGAGCAAGGAAGTCCAACAGAAATTGATCGATGACCATTTCTTGTTCAAGGAGGGTGACAGGTTCTTGCAAGCTGCTAACGCCTGCCGTTTCTGGCCCACTGGACGTGGTATCTACCACAACGAAAACAAAACCTTCTTGGTCTGGTGCAACGAAGAAGATCATTTGCGTATCATTTCCATGCAAATGGGAGGTGACTTGGGAGAAGTTTACCGTCGTCTGGTAACTGCTGTCAACGACATCGAGAAACGTATTCCTTTCTCCCATCACGACAGGCTTGGTTTCCTTACTTTCTGCCCAACCAACTTGGGTACCACCGTTCGTGCTTCAGTGCACATCAAGGTACCGAAGTTGGCCGCCAACAAGGCCAAGCTTGAAGAAGTTGCTTCCAAGTACAACTTGCAAGTTCGTGGTACTCGTGGTGAGCACACTGAAGCTGAGGGTGGCATCTACGACATTTCCAACAAGAGGCGTATGGGTCTCACTGAATTCGAAGTTTAGGGGTAAACCTGAGAAGCCCGAAAGGTCGAAGGGAGAAATTCATTCGCGTATCGACGCAGGCGTCGGGGTGACGGGCACGAACGGCGGCGAACGCGTGCACTTTTCTCCCGGTAGGACGTCGCGATCCGTTGGGTGTCGGTCTACGGTCCGCGGTGGAGCCCGTCCGTCACGAACGGACCnCGCCGGCCGGCnnnnnnnnnnnTCGCTCGACGGTATACAAGGTTTAGGGCCGCTCGGAGCGTTCGACTCGTGGCAAGCGCGCCGGnAGATCGGACCCGGTGCCGATCCTGACCTCCGGTnGACTGTTGGCnnCGCnGAnnAGTTCnTCGAACAGACCACCGATCGGCGACGCTATAGCTTTGGGTACTTTCAGGACCCGTCTTGAAACACGGACCAAGGAGTCTAGCATGTGCGCGAGTCATTGGGAAACCTAAAGGCGCAATGAAAGTGAACCGAGGGAAGACGCCGCTCCGCATTCCCGGGGCGTCTCGTTCTCATCGCGAGAAGAGGCGCACCAAGAGCGTACACGCTGGGACCCGAAAGATGGTGAACTATGCCTGGTCAGGACGAAGTCAGGGGAAACCCTGATGGAGGTCCGTAGCGATTCTGACGTGCAAATCGATCGTCGGAACTGGGTATAGGGGCGAAAGACTAATCGAACCATC
		</sequence>
		<sequence>
			<taxon idref="BoBot01"/>
			nnnnnnnnnnnnnnnnnnnnnnnnnnnnnnnnnnnnnnnnnnnnnnnnnnnnnnnnnnnnnnnnnnnnnnnnnnnnnnnnnnnnnnnnnnnnnnnnnnnnnnnnnnnnnnnnnnnnnnnnnnnnnnnnnnnnnnnnnnnnnnnnnnnnnnnnnnnnnnnnnnnnnnnnnnnnnnnnnnnnnnnnnnnnnnnnnnnnnnnnnnnnnnnnnnnnnnnnnnnnnnnnnnnnnnnnnnnnnnnnnnnnnnnnnnnnnnnnnnnnnnnnnnnnnnnnnnnnnnnnnnnnnnnnnnnnnnnnnnnnnnnnnnnnnnnnnnnnnnnnnnnnnnnnnnnnnnnnnnnnnnnnnnnnnnnnnnnnnnnnnnnnnnnnnnnnnnnnnnnnnnnnnnnnnnnnnnnnnnnnnnnnnnnnnnnnnnnnnnnnnnnnnnnnnnnnnnnnnnnnnnnnnnnnnnnnnnnnnnnnnnnnnnnnnnnnnnnnnnnnnnnnnnnnnnnnnnnnnnnnnnnnnnnnnnnnnnnnnnnnnnnnnnnnnnnnnnnnnnnnnnnnnnnnnnnnnnnnnnnnnnnnnnnnnnnnnnnnnnnnnnnnnnnnnnnnnnnnnnnnnnnnnnnnnnnnnnnnnnnnnnnnnnnnnnnnnnnnnnnnnnnnnnnnnnnnnnnnnnnnnnnnnnnnnnnnnnnnnnnnnnnnnnnnnnTACGCCTGGGTGTTGGACAAACTGAAAGCCGAACGTGAACGTGGTATCACCATCGATATCGCTTTATGGAAATTCGAAACCGCCAAGTACTATGTCACCATCATCGACGCTCCTGGACACAGAGATTTCATCAAGAACATGATCACTGGAACTTCTCAAGCTGATTGCGCTGTCCTGATTGTAGCCGCTGGTACCGGTGAATTCGAGGCTGGTATCTCCAAGAATGGACAAACTAGAGAACACGCACTGCTCGCCTTTACTCTTGGAGTAAAACAACTTATTGTTGGAGTCAACAAGATGGACTCGACTGAACCAGCCTACAGTGAAAGCCGTTTCGAAGAAATCAAGAAAGAAGTGTCTTCCTATATCAAGAAGATTGGTTACAACCCCGCTGCTGTTGCATTCGTACCAATCTCTGGCTGGCACGGAGACAACATGTTGGAGGCTTCCACGAAAATGCCTTGGTTCAAGGGATGGACTGTCGACCGCAAGGAAGGCAAGGTTGAGGGCAAAACTCTCATTGATGCTCTTGATGCCATTCTTCCCCCGACTCGTCCCACTGACAAAGCTCTTCGTCTGCCTCTGCAGGATGTCTACAAAATTGGTGGTATTGGAACAGTACCCGTGGGCCGTATCGAAACTGGTGTGCTCAAGCCTGGTATGGTAGTAGTCTTCGCCCCTGCCAACATTACTACTGAAGTGAAATCTGTGGAAATGCACCACGAAGCTCTGCAAGAAGNTGTTCCCGGAGACAATGTTGGCTTCAACGTAAAGAACGTGTCTGTCAAGGAATTGCGTCGTGGTTATGTAGCYGGCGACTCCAAARCCAGCCCCCCTAAGGCAACATCCGANNNNNNnnnnnnnnnnnnnnnnnnnnnnnnnnnnnnnnnnnnnnnnnnnnnnnnnnnnnnnnnnnnnnnnnnnnnnnnnnnnnnnnnnnnnnnnnnnnnnnnnnnnnnnnnnnnnnnnnnnnnnnnnnnnnnnnnnnnnnnnnnnnnnnnnnnnnnnnnnnnnnnnnnnnnnnnnnnnnnnnnnnnnnnnnnnnnnnnnnnnnnnnnnnnnnnnnnnnnnnGGACGCCTTCGACAATTGCATCACCGTCTGCAACATGGAGAACGTCGATCCTTTAGGGATCCATACAGGGGAGTCCATTGTGGTGGCCCCCAGCCAGACTTTATCGAACAAAGAGTACAACATGCTGCGCACCATTGCTCTGAAAGTAATCAGACACTTTGGTGTGGTTGGAGAGTGCAACATCCAGTACGCCTTAAGCCCGACGTCCGAAGAGTTTTACATTATCGAAGTCAACGCT
			CGGCTGTCTAGAAGTTCAGCTTTAGCAAGCAAAGCGACCGGGTACCCTTTGGCGTACGTCGCTGCTAAGTTAGCGCTGGGAGTAGCGCTGCCCGACATCAAAAACTCAGTTACAGGCAACACAACAGCCTGCTTCGAACCAAGTCTGGATTATTGCGTGGTCAAAGTTCCAAGGTGGGACTTGAACAAGTTCTCCAGAGTTAGTACGAAGATTGGTAGCTCGGATGCCGAATCCTATACAGTATTCGCCGATTTGTTCGATCCAATCATCGAAGATTACCACAAGGGATTCACCAAGAACGACAAGCATCCGCCAAAGAACTGGGGCGATGTCAGCGTGTTCGGTAATCTGGACCCCGCCGGCGAGTTCATCGTTTCCACCCGTGTAAGATGCGGTAGATCCATGGAAGGTTACCCTTTCAACCCGTGTTTGACTGAAGGACAATACAAAGAAATGGAACAGAAGGTGTCGAGCACTTTGTCCGGCCTCGAAGGCGAACTTAAGGGTACCTTCTACCCTCTAACTGGCATGAGCAAGGAGGTCCAACAGAAGCTCATCGATGATCACTTCTTGTTCAAGGAAGGTGACAGATTCTTGCAGGCCGCCAACGCTTGCCGTTTCTGGCCAAGTGGACGTGGTATCTTCCACAACGAAAACAAGACCTTCTTGGTCTGGTGCAATGAAGAAGACCATCTTCGCATCATTTCTATGCAACAAGGTGGCGATTTGGGCGAAGTTTACCGTCGTCTGGTCACCGCTGTCAATGACATCGAAAAGCGTGTTCCGTTCTCKCACCACGACAGATTGGGTTTCCTTACTTTCTGCCCAACCAACTTGGGAACCACTGTACGTGCTTCTGTGCACATCAAGGTGCCGAAATTGGCCGCTAACAAGGCCAAGCTCGAAGAGGTCGCCTCCAAATACAACTTGCAGGTGCGTGGAACCCGTGGAGAGCATACCGAAGCTGAAGGAGGTATTTATGACATTTCCAACAAAAGACGCATGGGTCTCACCGAGTTCGAGnnnnnnnnnnnnnnnnnnnnnnnnnnnAAGGTCGAATTGAGGGATTCAATCTCGTTTCGAAATTGGCGTCGGATTGACGCGCGCGAACGATTGCGAACGATTGCACTTTCCTCATTGTAGGACGTCGCGATCCGTTGGGTGTCGGTCTACGATACGCGGTGGAGATCGTTCGGTCGTTACGAACCnCGTTGGCCGGCnnnnnnnnnnnTCGCTCGACGGTATCGACGGTTTGGGGCCGCTTTGAGCGTTCGGCTCGCGACAAGCGCGTCGGnCGATCGGACCTAGTGCCGATTCCGTTCCTTGACnGACTGTTGGTnnCGTnGAnnTGTTCnTCGAACAGACCACCGATCGGCGGCGCTATAGCTTTGGGTAATTTCAGGACCCGTCTTGAAACACGGACCAAGGAGTCCAGCACGTACGCGAGTCATTGGGAAACCTAAAGGCGTAATGAAAGTGAATCGAGGGAAGACGCGGTTTTGCATTCCCGGGGCGTCTCGTTCTCATCGCGAGAAGAGGCGCACCAAGAGCGTACTTGCTGGGACCCGAAAGATGGTGAACTATGCCTGGTCAGGACGAAGTCAGGGGAAACCCTGATGGAGGTCCGTAGCGATTCTGACGTGCAAATCGATCGTCGGAACnnnnnnnnnnnnnnnnnnnnnnnnnnnnnnnnn
		</sequence>
		<sequence>
			<taxon idref="BoCne01"/>
			CTAATATTAGGTGCTCCCGACATAGCATTTCCGCGAATAAATAATATAAGATTCTGATTACTACCTCCTTCTCTTTCCCTGTTAATTCTCAGAAGAATAATTGAAAAAGGGGTAGGTACAGGCTGAACCGTTTACCCTCCATTATCCTCTAATACAGCCCATGAAGGACCTTCAGTAGACTTAGGAATTTTTAGACTTCATATAGCAGGAGTATCCTCAATTTTAGGAGCTATTAACTTCATCTCAACAGTTCTAAACATACACCCTCAAGGAATAAGATTAGACCAAATACCCCTATTTGTCTGAGCAGTTCAAATCACTGCAATCCTCTTATTATTATCTCTACCTGTTCTAGCAAGAGCCATTACTATATTACTAACAGACCGTAACCTAAACACATCATTCTTTGACCCCCTTGGAGGGGGGGACCCAATTTTATACCAGCATTTATTTTGATTTTTTGGTCACCCCGAAGTTTACATCTTAATTCTGCCAGGGTTCGGGTTAATTTCTCATATTATCAGTCAAGAAAGAGGAAAAAAAGAAACATTCGGAACAATGGGAATAATTTATGCTATAATAGCCATCGGACTTTTAGGTTTTGTAGTTTGAGCTCATCATATATTTACAGTAGGAATAGATGTAGACACCCGGGCCTACTTTACATCAGCTACAATAATTATTGCCGTANNNNNCTGGGTATTGGACAAGCTAAAGGCCGAACGTGAACGTGGTATCACCATTGATATCGCTTTGTGGAAATTTGAGACCGCCAAGTACTATGTTACCATCATTGACGCTCCTGGACACAGAGATTTCATCAAGAACATGATCACTGGAACATCTCAAGCTGACTGTGCTGTCCTGATTGTAGCTGCTGGTACTGGCGAATTTGAAGCTGGTATTTCCAAAAATGGACAAACTAGAGAACACGCTCTGCTTGCTTTTACTCTTGGAGTAAAACAACTCATTGTGGGTGTCAATAAGATGGACTCGACTGAACCAGCCTACAGCGAAAGCCGTTTCGAAGAAATTAAAAAAGAAGTATCCTCCTACATCAAGAAAATCGGTTACAACCCTGCTGCTGTTGCTTTTGTCCCAATCTCTGGATGGCATGGAGACAACATGTTGGAAGCTTCCACCAAGATGCCTTGGTTCAAGGGATGGCTTGTTGACCGCAAAGAAGGCAAAGTTGAGGGTAAAACTCTCATTGATGCTTTGGATGCCATTCTTCCACCCAGTCGTCCCACTGACAAGCCTCTTCGTCTTCCTCTGCAGGATGTCTACAAAATTGGCGGTATTGGAACAGTACCTGTTGGACGTATTGAAACTGGTATTCTCAAGCCCGGTATGGTAGTAGTGTTTGCTCCTGCCAACATTACCACTGAAGTAAAATCTGTTGAGATGCACCACGAAGCCTTGCAAGAAGGTGTTCCTGGAGACAATGTTGGTTTCAACGTTAAGAACGTCTCCGTCAAAGAATTGCGTCGTGGTTATGTAGCTGGAGACTCCNNNNNNNNNNNNNNNNNNNNNNNNNNNNNNNNNNNGTGTATTCAGTCAAAGAAGCCATnnnnGCTGCnnAGCTTCTGGGGTATCCCGTCATGGCGCGCGCAGCGTTTTCTCTTGGCGGACTCGGTTCGGGCTTTGCCAACACACCAGAAGAACTCACCGTACTGGCCACCCAAGCCCTAGCTCACTCGAATCAACTGATCATCGATAAATCGTTAAAAGGTTGGAAGGAAGTCGAATACGAAGTAGTTCGAGACGCCTACGACAATTGCATTACCGTCTGCAACATGGAAAACGTCGATCCATTGGGAATCCATACGGGGGAGTCCATTGTGGTAGCGCCCAGCCAGACGTTGTCCAATAGGGAGTTTAACATGTTGCGGACCACGGCACTGAAAGTGATTAGACATTTTGGAGTCGTGGGAGAGTGCAATATCCAGTACGCGCTGAGTCCCACTTCCGAGCAATTTTATATTATCGAAGTGAACGCC
			CGATTGTCCAGAAGCTCCGCCCTGGCGAGCAAGGCAACCGGTTATCCATTGGCGTACGTGGCGGCAAAGCTGGCGCTAGGTGTCGCCCTGCCCACCATTAAAAACTCCGTGACCGGAAACACCACGGCTTGTTTCGAACCGAGTCTGGATTATTGCGTGGTCAAGGTACCTCGATGGGACCTTAACAAATTTGCTAGGGTCAGCACTAAAATTGGCAGTTCCGATGCTGAAGCTTATACAGTATTCGCTGATTTGTTCGATCCGATCATCGAAGACTATCATAAGGGATTCACCAAGAACGACAAGCACCCTCCGAAGAATTGGGGCGATGTCAGCGTATTCGGTAATCTTGACCCTGCCGGCGAATTCGTCGTATCTACCCGCGTAAGATGCGGCAGATCGTTGGAAGGTTATCCATTCAATCCTTGCTTGACCGAAGAACAATACAAAGAAATGGAACAAAAAGTCTCCAGCACTTTATCCGGCCTCGAAGGCGAACTGAAGGGTACTTTCTACCCTCTCACCGGCATGAGCAAAGAGGTCCAACAAAAGCTCATCGACGATCACTTCTTGTTCAAAGAAGGCGATAGATTCTTGCAGGCCGCCAACGCGTGCCGCTTCTGGCCATCCGGACGTGGTATTTTCCACAACGAAAACAAGACCTTCTTGGTCTGGTGCAACGAGGAGGATCATCTTCGTATCATCTCTATGCAACAGGGTGGTGATTTGGGTGAAATTTACCGTCGTCTGGTCACCGCTGTGAACGACATCGAAAAGCGCGTTCCGTTCTCTCACCACGACAGGCTCGGATTCCTCACTTTCTGTCCCACCAACTTGGGAACCACCGTGCGCGCRTCCGTGCACATCAAAGTACCGAAATTGGCCGCCAACAAGGCCAAGCTGGAAGAGGTCGCTGCCAAGTACAACTTGCAAGTACGTGGAACCCGCGGCGAACACACCGAAGCCGAAGGAGGTATCTACGACATTTCCAACAAAAGACGTATGGGCCTCACCGAATTCGAGGTTTAGGGGTAAAnCTGAGAAACCNGAAAGGTCGAAGGGAGAGATTCAATCTTGTATCGAAATCGGCGTCGAGGTGACGCGCGCGAACGGTAACGAACGAGTGCACTTCTCTCCTTGTAGGACGTCGCGATCCGTTGGGTGTCGGTCTACGATACGCGGTGGAGTTCGTTAATTTCGTTCGAACCnCGCCGGCCGGCnnnnnnnnnnnTCGCTCGACGGTATCGATGGTTTGGGGCCGCTTTTAGCGTTCGGCTCGCGACAAGCGCGTCGGnTCATCGGACTTAGTGCCGACTCCGTTCCATGGCnGACTGTTGGTnnCGCnGAnnTGTTCnTCGGACAGACTACCGATCAGCGACGCTATAGCTTTGGGTAATTTCAGGACCCGTCTTGAAACACGGACCAAGGAGTCCAGCACGTACGCGAGTCATTGGGAAACCTAAAGGCGAAATGAAAGTAAATCGAGGGAAGACGCCGTTTTGCATTCCCGGGGCGTCTCGTTCTCATTGCGAGAAGAGGCGCACCAAGAGCGTACTTGCTGGGACCCGAAAGATGGTGAACTATGCCTGGTCAGGACGAAGTCAGGGGAAACCCTGATGGAGGTCCGTAGCGATTCTGACGTGCAAATCGATCGTCGGAACTGGGTATAGGGGCGAAAGACTAATCGAACCATC
		</sequence>
		<sequence>
			<taxon idref="BoEup01"/>
			CTTATAATAGGGGCCCCAGATATAGCCTTCCCACGACTTAATAATATAAGATTTTGACTATTACCCCCCTCACTATCCTTATTAATTTTAAGAAGAATAATTAATAAAGGGGTCGGAACCGGTTGAACAGTATACCCACCACTTTCCTCAAATAGAGCCCATGAAGGACCATCAGTAGATTTAGGAATCTTTAGCCTTCACATAGCAGGTGTATCTTCTATTTTAGGGGCCATCAATTTTATTTCAACTATTATTAATATACATCCCTATGGAATAAAACTAGACCAAATACCTCTATTTGTTTGAGCAGTACAAATTACAGCTATCCTCCTATTACTATCCCTACCAGTATTAGCAAGAGCTATTACTATACTATTAACAGACCGAAACTTAAACACCTCATTCTTCGACCCTACCGGAGGAGGAGATCCAATCTTATACCAGCACCTATTCTGATTTTTTGGCCACCCCGAAGTTTATATTTTAATTCTACCAGGATTCGGATTAATTTCCCATATTATTACACAAGAAAGAGGAAAAAAGGAAACTTTTGGAGTATTAGGAATAATCTATGCCATAATAGCTATTGGACTTCTAGGATTTGTAGTATGAGCTCACCATATATTTACAATTGGAATAGATGTAGACACCCGTGCTTACTTTACATCTGCTACAATAATTATTGCAGTTTATGCCTGGGTCTTGGACAAACTGAAAGCTGAACGTGAACGTGGTATCACCATCGATATCGCCTTATGGAAGTTCGAGACTGCCAAGTACTATGTTACCATCATCGATGCTCCTGGACACAGAGATTTCATCAAGAACATGATTACTGGAACCTCTCAAGCTGATTGCGCTGTCCTGATTGTAGCTGCTGGTACTGGTGAATTCGAAGCTGGTATCTCCAAGAATGGACAAACCAGGGAACACGCACTGCTCGCCTTTACTCTTGGAGTAAAACAACTTATTGTTGGTGTCAACAAGATGGACTCTACTGAACCAGCATACAGCGAAAGCCGTTTCGAAGAAATCAAGAAGGAAGTATCTTCTTACATCAAGAAGATTGGTTACAACCCTGCTGCTGTTGCCTTCGTACCCATCTCTGGATGGCATGGAGATAACATGTTGGAGGCTTCCTCTAAGATGCCTTGGTTCAAGGGATGGGTTATTGACCGTAAAGAAGGCAAAGTTGAAGGAAAATGTCTTATTGATGCTCTTGATGCTATTTTGCCACCCAGCCGTCCCACCGACAAACCTCTTCGTCTTCCTCTGCAGGATGTCTACAAAATTGGTGGTATTGGAACAGTACCTGTTGGCCGTATTGAAACTGGTGTGCTCAAGCCTGGTATGGTCGTAGTATTTGCTCCTGCCAACATTACTACTGAAGTTAAGTCCGTGGAAATGCACCACGAAGCTTTGCAAGAAGGTGTTCCCGGAGACAATGTTGGTTTCAACGTTAAGAACGTGTCTGTCAAGGAATTGCGTCGAGGTTATGTAGCTGGTGACTCCAAGAGCAACCCCCCTAGGGCAACATCTGACTTCnnGTGCATTCCGTCAAAGAAGCTGTGAATGCTGCTGAAATTCTGGGATATCCTGTAATGGCACGCGCCGCTTTTTCTCTTGGAGGATTAGGTTCGGGATTTGCAAATACGCCAGAGGAACTGACGATTTTAGCTACTCAAGCTCTCGCTCATTCCAGCCAACTGATAATCGACAAATCTCTTAAAGGCTGGAAAGAAGTGGAGTACGAAGTGGTGCGAGACGCTTACGACAATTGTATCACTGTCTGCAACATGGAGAACGTAGATCCTTTAGGAATCCATACGGGGGAGTCGATAGTGGTCGCTCCCAGTCAGACTTTATCAAATAAAGAGTACAACATGTTACGAACAACCGCCTTAAAAGTGATTCGACACTTTGGAGTAGTTGGCGAGTGCAACATCCAGTACGCTTTGAGTCCGACTTCCGAACAGTTTTACATTATCGAAGTCAATGCA
			AGAYTGTCTAGGAGTTCAGCTTTGGCCAGCAAAGCCACCGGCTATCCGTTGGCATACGTCGCTGCTAAATTATCTCTTGGAGTGGCACTGCCCGAGATCAAGAACTCTGTCACCGGCAACACCACCGCCTGCTTTGAACCAAGTCTCGACTATTGCGTGGTAAAAGTGCCCCGTTGGGACTTGAACAAGTTTTCCAGGGTCAGCACAAAAATCGGCAGCTCGGATGCTGAATCTTACACAGTATTTTCCGATTTGTTWGATCCCATCATCGAAGACTACCATAAGGGATTCACCAGGAGCGACAAGCACCCCGCAAAGAACTGGGGCGATGTCAGCGTGTTTGGTAATCTGGACCCTACCAGCGAGTTCATTGTTTCCACTCGTGTAAGATGCGGTAGATCCATGGAAGGTTATCCTTTCAACCCGTGCTTGACTGAGGGACAATACAAAGAAATGGAAGAGAAGGTGTCGGGCACTTTGTCTGGCTTAGAAGGCGAACTGAAGGGTACTTTCTTCCCTCTAACTGGCATGAGCAAAGAGGTCCAACAGAAGCTCATTGATGATCACTTTTTGTTCAAGGAAGGCGATAGATTTTTACAGGCTGCCAATGCCTGCCGCTTCTGGCCATCTGGACGTGGTATCTTCCACAACGAAAACAAGACTTTCTTGGTCTGGTGCAATGAAGAAGATCATCTTCGCATCATTTCTATGCAGCAAGGTGGCGATTTGGGAGAAGTTTACCGTCGTCTAGTCACCGCTGTCAATGACATCGAAAAGCGTATTCCGTTCTCTCATCACGACAGGCTGGGTTTCYTGACTTTCTGCCCAACCAACTTGGGAACCACTGTACGTGCTTCTGTGCACATCAAGGTGCCGAAATTGGCTGCTAACAAAGCCAAGCTTGAAGAGGTTGCTGCCAAATACAACTTGCAGGTGCGTGGAACCCGCGGTGAACATACTGAAGCTGAAGGAGGTATTTACGACATTTCCAACAAAAGACGCATGGGTCTCACCGAGTTCGAGGTTTAGGGGTAAACCTGAGAAACCCGAAAGGTCGAATTGAGGGATTCAATCTCGTTTCGAAATCGGCGTCGGATTGACGCGCGCGAACGGTTGCGAACGATTGCACTTTCCTCATTGTAGGACGTCGCGATCCGTTGGGTGTCGGTCTACGGTGTTCGGTGGAGATCGTTCGGTTCGGACGAACCnCGACGGCCGGCnnnnnnnnnnnTCGCTCGACGGTATCGACGGTTTGGGGCCGCTTTGAGCGTTCGGCTCGCGACAAGCGCGTCGGnCGATCGGACCTAGTGCCGATTCCGTTCCTTGACnGACTGTTGGTnnCGCnGAnnTGTTCnTCGGACAGACCACCGATCAGCGGCGCTAATGCTTTGGGTAATTTCAGGACCCGTCTTGAAACACGGACCAAGGAGTCCAGCACGTACGCGAGTCATTGGGAAACCTAAAGGCGGAATGAAAGTAAATCGATGGAAGACGCCGTTTTGCATTCCATGGGCGTCTCGTTCTCATCGCGAGAAGAGGCGCACCAAGAGCGTACTTGCTGGGACCCGAAAGATGGTGAACTATGCCTGGTCAGGACGAAGTCAGGGGAAACCCTGATGGAGGTCCGTAGCGATTCTGACGTGCAAATCGATCGTCGGAACTAGGTATAGGGGCGAAAGACTAATCGAACCATC
		</sequence>
		<sequence>
			<taxon idref="BoSte01"/>
			TTAATATTTGGAGCCCCTGATATAGCATTTCCCCGACTAAACAATATAAGATTTTGATTACTCCCTCCTTCAATTATATTTTTAATTATAAGAAGAATCATTGGAAAAGGAGTAGGAACAGGCTGAACTGTCTATCCCCCTTTATCTGCTAATATTGCCCACGAAGGGCCATGTGTAGATTTAGCTATCTTCAGATTACATATAGCAGGAGTCTCTTCTATCTTAGGAGCTATCAACTTTATTTCCACAACTTTAAATATACACCCTCAAGGAATAGCCTTAGATCAGTTAAGATTATTTGTTTGAGCAGTTCAAATTACAGCAGTATTATTACTATTATCACTACCAGTATTAGCTAGAGCTATTACTATATTATTAACAGATCGAAATATTAATACTTCTTTTTTTGATCCAGTAGGAGGGGGAGACCCAATTCTATATCAACACCTATTTTGATTTTTTGGTCACCCAGAAGTATATATTTTAATTTTACCAGGATTTGGATTAATCTCGCATATTATTAGTCAAGAAAGAGGGAAAAAAGAAACATTTGGAGTTCTAGGGATAATTTATGCTATAATAGCTATTGGGTTACTAGGGTTTGTAGTATGAGCTCACCATATATTTACAGTAGGTATAGATGTAGACACTCGAGCCTATTTTACCTCAGCCACAATAATTATTGCAGTTnnnnnnnnnnnnnnnnnnnnnnnnnnnnnnnnnnnnnnnnnnnnnnnnnnnnnnnnnnnnnnnnnnnnnnnnnnnnnnnnnnnnnnnnnnnnnnnnnnnnnnnnnnnnnnnnnnnnnnnnnnnnnnnnnnnnnnnnnnnnnnnnnnnnnnnnnnnnnnnnnnnnnnnnnnnnnnnnnnnnnnnnnnnnnnnnnnnnnnnnnnnnnnnnnnnnnnnnnnnnnnnnnnnnnnnnnnnnnnnnnnnnnnnnnnnnnnnnnnnnnnnnnnnnnnnnnnnnnnnnnnnnnnnnnnnnnnnnnnnnnnnnnnnnnnnnnnnnnnnnnnnnnnnnnnnnnnnnnnnnnnnnnnnnnnnnnnnnnnnnnnnnnnnnnnnnnnnnnnnnnnnnnnnnnnnnnnnnnnnnnnnnnnnnnnnnnnnnnnnnnnnnnnnnnnnnnnnnnnnnnnnnnnnnnnnnnnnnnnnnnnnnnnnnnnnnnnnnnnnnnnnnnnnnnnnnnnnnnnnnnnnnnnnnnnnnnnnnnnnnnnnnnnnnnnnnnnnnnnnnnnnnnnnnnnnnnnnnnnnnnnnnnnnnnnnnnnnnnnnnnnnnnnnnnnnnnnnnnnnnnnnnnnnnnnnnnnnnnnnnnnnnnnnnnnnnnnnnnnnnnnnnnnnnnnnnnnnnnnnnnnnnnnnnnnnnnnnnnnnnnnnnnnnnnnnnnnnnnnnnnnnnnnnnnnnnnnnnnnnnnnnnnnnnnnnnnnnnnnnnnnnnnnnnnnnnnnnnnnnnnnnnnnnnnnnnnnnnnnnnnnnnnnnnnnnnnnnnnnnnnnnnnnnnnnnnnnnnnnnnnnnnnnnnnnnnnnnnnnnnnnnnnnnnnnnnnnnnnnnnnnnnnnnnnnnnnnnnnnnnnnnnnnnnnnnnnnnnnnnnnnnnnnnnnnnnnnnnnnnnnnnnnnnnnnnnnnnnnnnnnnnnnnnnnnnnnnnnnnnnnnnnnnnnnnnnnnnnnnnnnnnnnnnnnnnnnnnnnnnnnnnnnnnnnnnnnnnnnnnnnnnnnnnnnnnnnnnnnnnnnnnnnnnnnnnnnnnnnnnnnnnnnnnnnnnnTGATGCTTTCGATAATTGTATTACTGTCTGTAACATGGAAAACGTAGATCCTTTGGGAATTCATACTGGAGAATCTATTGTTGTAGCTCCTAGCCAGACACTGTCTAACAGAGAGTATCAAATGTTAAGAACTACGGCTTTGAAAGTTATTAGACACTTCGGAGTGGTGGGCGAATGTAACATTCAATACGCTTTAAGCCCAACTTCAGAAGAATATTACATTATTGAAGTTAATGCC
			AGATTATCTAGAAGTTCCGCTTTAGCGAGTAAAGCGACTGGGTATCCTTTAGCCTACGTGGCAGCTAAATTGGCCTTAGGAATCGCTTTGCCAGCAATTCAGAATTCGGTGACTGGAAATACTACCGCCTGTTTTGAACCAAGTCTGGATTACTGTGTGGTAAAAGTGCCGAGATGGGATTTAAATAAATTTTCAAGAGTCAGCACAAAAATCGGAAGTTCAnnnnnnnnnnnnnnnnnnnnnnnnnnnnnnnnnnnnnnnnnnnnnnnnnnnnnnnnnnnnnnnnnnnnnnnnnnnnnnnnnnnnnnnnnnnnnnnnnnnnnnnnnnnnnnnnnnnnnnnnnnnnnnnnnnnnnnnnnnnnnnnnnnnnnnnnnnnnnnnnnnnnnnnnnnnnnnnnnnnnnnnnnnnnnnnnnnnnnnnnnnnnnnnnnnnnnnnnnnnnnnnnnnnnnnnnnnnnnnnnnnnnnnnnnnnnnnnnnnnnnnnnnnnnnnnnnnnnnnnnnnnnnnnnnnnnnnnnnnnnnnnnnnnnnnnnnnnnnnnnnnnnnnnnnnnnnnnnnnnnnnnnnnnnnnnnnnnnnnnnnnnnnnnnnnnnnnnnnnnnnnnnnnnnnnnnnnnnnnnnnnnnnnnnnnnnnnnnnnnnnnnnnnnnnnnnnnnnnnnnnnnnnnnnnnnnnnnnnnnnnnnnnnnnnnnnnnnnnnnnnnnnnnnnnnnnnnnnnnnnnnnnnnnnnnnnnnnnnnnnnnnnnnnnnnnnnnnnnnnnnnnnnnnnnnnnnnnnnnnnnnnnnnnnnnnnnnnnnnnnnnnnnnnnnnnnnnnnnnnnnnnnnnnnnnnnnnnnnnnnnnnnnnnnnnnnnnnnnnnnnnnnnnnnnnnnnnnnnnnnnnnnnnnnnnnnnnnnnnnnnnnnnnnnnnnnnnnnnnnnnnnnnnnnnnnnnnnnnnnnnnnnnnnnnnnnnnnnnnnnnnnnnnnnnnnnnnnnnnnnnnnnnnnnnnnnnnnnnnnnnnnnnnnnnnnnnnnnnnnnnGTTTAGGGGTAAACCTGAGAAACCCGAAAGGTCGAAGGGAGGGATTCATTCGCGTTTCGAAGTTGGCGTCGAGGAGACGAGCGCGAACGATTACGAACGCGTGCACTTCTCTCCTTGTAGGACGTCGCGATCCGTTGGGTGTCGGTCTACGCGTTACGGTGGAGTTCGACCGTTACGTTCGAACCnCGTCGGCCGACnnnnnnnnnnnGCGCTCGACGGTATCGATGGTTTAGGGGCGCTTTGAGCGTTCGACTCTCGACAAGCGCGTTGGnCAATCGGACCTAGTGCCGGTTCCGTTCCCTGATnGACTGTTGGTnnCGTTGAnnAGTTCnTCGAACAGACCACCGATCTGCGACGCTATAGCTTTGGGTAATTTCAGGACCCGTCTTGAAACACGGACCAAGGAGTCCAGCACGTGCGCGAGTCATTGGGAAACCTAAAGGCGTAATGAAAGTAAATCGAGGGAAGACGCCGTTCTGCATTCCCGGGGCGTCTCGTTCTCATTGCGAGATGAGGCGCACCAAGAGCGTACTTGCTGGGACCCGAAAGATGGTGAACTATGCCTGGTCAGGACGAAGTCAGGGGAAACCCTGATGGAGGTCCGTAGCGATTCTGACGTGCAAATCGATCGTCGGAACTGGGTATAGGGGCGAAAGACTAATCGAACCATC
		</sequence>
		<sequence>
			<taxon idref="CaCac01"/>
			CTAATACTAGGAGCCCCAGATATAGCTTTCCCTCGCCTTAATAACTTAAGATTTTGATTATTACCTCCTTCCTTAATATTTCTCCTAATGAGAAGAATTAATAATAAAGGAGCAGGAACTGGTTGAACAGTGTACCCCCCGCTTTCAGCTAATACTGCTCACGAAGGAGCTTCAGTTGACTTAGCAATTTTTAGACTACATATAGCAGGAATCTCCTCCATCCTAGGAGCTATCAATTTTATCTCAACTATTATAAATATACGGCCCTCCGAAATAAAAATAGATCAATTACCCCTCTTCTCCTGGGCAGTTAAAATTACAGCCTTCTTACTTCTCTTATCCTTACCAGTTTTAGCAGGAGCTATTACTATACTTTTAACTGATCGTAATATCAATACATCCTTCTTTGATCCTGCCGGAGGTGGAGATCCAATTTTATATCAACATCTATTTTGATTCTTTGGACACCCAGAAGTTTATATTCTAATTCTACCAGGGTTTGGCATAATTTCCCACATTATTAGACAAGAAAGAGGAAAAAAAGAAGCATTTGGAACTTTAGGAATAATCTATGCAATAATTGCTATTGGACTCTTAGGATTTGTTGTATGAGCTCATCATATATTTACAGTGGGAATAGACGTTGATACTCGTGCTTACTTCACCTCTGCAACCATAATTATTGCAGTANNNNNNNGGGTTTTGGACAAACTGAAAGCCGAACGTGAACGTGGTATCACTATAGATATTGCTTTATGGAAATTCGAAACTTCCAAATACTACGTTACTATCATTGACGCCCCCGGGCATAGAGATTTCATTAAGAACATGATTACTGGAACCTCTCAGGCTGATTGTGCTGTCCTCATCGTCGCCGCTGGTACTGGTGAATTTGAGGCTGGTATTTCGAAAAATGGACAAACTAGAGAACATGCCCTGCTCGCTTTCACCCTTGGAGTAAAACAACTTATTGTCGGCGTCAACAAAATGGATTCCACTGAACCACCGTACAGCGAAAGTCGTTTCGAAGAAATCAAGAAAGAAGTTTCTTCTTACATCAAGAAAATCGGCTACAATCCTGCCGCCGTTGCCTTTGTACCCATTTCCGGTTGGCATGGAGATAACATGTTAGAACCATCCGCCAAGATGCCCTGGTTCAAGGGATGGAATGTTGACCGTAAAGAGGGAAAAGCTGAAGGAAAGACCCTCATTGACGCTTTGGATGCCATTCTTCCACCCTCTCGTCCGACTGACAAACCGCTTCGTCTTCCACTCCAGGATGTCTACAAAATTGGTGGTATTGGAACAGTACCAGTGGGTCGTGTCGAGACTGGTGTGCTCAAGCCTGGTATGGTTGTGGTATTTGCCCCCGCTAACATTACTACTGAGGTGAAATCTGTTGAAATGCACCACGAAGCTTTGCCGGAAGCTGTACCTGGCGACAACGTTGGTTTTAACGTTAAGAACGTCTCCGTCAAGGAGTTGCGCCGTGGTTACGTGGCTGGAGACTCGAAGAACAACCCTCCCAGAGGAGCCGCCGACTTCTTnnnnnnnnnnnnnnnnnnnnnnnnnnnnnnnnnnnnnnnnnnnnnnnnnnnnnnnnnnnnnnnnnnnnnnnnnnnnnnnnnnnnnnnnnnnnnnnnnnnnnnnnnnnnnnnnnnnnnnnnnnnnnnnnnnnnnnnnnnnnnnnnnnnnnnnnnnnnnnnnnnnnnnnnnnnnnnnnnnnnnnnnnnnnnnnnnnnnnnnnnnnnnnnnnnnnnnnnnnnnnnnnnnnnnnnnnnnnnnnnnnnnnnnnnnnnnnnnnnnnnnnnnnnnnnnnnnnnnnnnnnnnnnnnnnnnnnnnnnnnnnnnnnnnnnnnnnnnnnnnnnnnnnnnnnnnnnnnnnnnnnnnnnnnnnnnnnnnnnnnnnnnnnnnnnnnnnnnnnnnnnnnnnnnnnnnnnnnnnnnnnnnnnnnnnnnnnnnnnnnnnnnnnnnnnnnnnnnnnnnnnnnnnnnnnnnn
			nnnnnnnnnnnnnnnnnnnnnnnnnnnnnnnnnnnnnnnnnnnnnnnnnnnnnnnnnnnnnnnnnnnnnnnnnnnnnnnnnnnnnnnnnnnnnnnnnnnnnnnnnnnnnnnnnnnnnnnnnnnnnnnnnnnnnnnnnnnnnnnnnnnnnnnnnnnnnnnnnnnnnnnnnnnnnnnnnnnnnnnnnnnnnnnnnnnnnnnnnnnnnnnnnnnnnnnnnnnnnnGATGCTGAAGCCTACACAGTATTCAGTGATTTATTCGATCCAATAATTGAAGATTACCATAAAGGATTCACCAAGAAGGACAAGCACCCTCCGAAGAACTGGGGAGATGTTAGCGTATTCGGTAACCTGGATCCTGCCGGTGAATACGTCGTTTCTACCAGGGTGAGATGCGGTAGATCCTTGGAAGGATACCCCTTCAACCCTTGTTTGACCGAGGAACAATACAAAGAAATGGAGCAGAAAGTTTCGAGCACCCTGTCCGGTTTGGAAGGAGAACTCAAAGGGACTTTTTATCCGTTGACTGGAATGAGCAAGGAAGTCCAGCAGAAATTGATCGATGATCATTTCTTATTCAAAGAGGGTGACAGATTTTTGCAAGCTGCCAATGCCTGCCGTTTTTGGCCCACTGGACGTGGTATCTACCACAACGAAAATAAAACTTTCTTGGTCTGGTGCAACGAAGAAGATCATCTTCGTATCATTTCCATGCAAATGGGAGGTGACTTGGGAGAAGTCTACCGTCGTCTTGTAACTGCTGTCAACGATATTGAAAAACGTATTCCGTTCTCTCATCACGACAGGCTTGGTTTCCTTACTTTCTGCCCTACAAATTTGGGTACCACTGTCCGCGCTTCGGTACATATTAAAGTACCAAAATTGGCCGCCAACAAAGCCAAACTTGAGGAAGTTGCCTCAAAGTACAACTTACAAGTACGTGGTACTCGTGGCGAACATACTGAAGCTGAAGGTGGAATCTACGATATTTCCAACAAGAGACGAATGGnnnnnnnnnnnnnnnnnnTTTAGGGGTAAACCTGAGAAACCCGAAAGGTCGAAGGGAGAAATTCATTCGCGTTTCGTTGCAGGCGTCGAGGTGACGTGCGCGAGCAGTGACGAACGCGTGCACTTTTCTCCTGGTAGGACGTCGCGATCCGTTGAGTGTCGGTCTACGGCCCATAGTGGAGCCCGTTTGTTACGAACGGACCnTATTGGCCGATnnnnnnnnnnnTCnATCGACGGTATACATGGTTCGAGGCCGCTCTGAGCGTCTAACCGATAACAAGTACGCCGAnTGATCGGACCTAGTGCCGATTACGACCTTCGGTnGACTGTTAGTnnTGTCGAnnnGTTCnTTGGACAGACCACCAATCAGCGACGCTATAGCTTTGGGTACTTTCAGGACCCGTCTTGAAACACGGACCAAGGAGTCTAGCATGTGCGCAAGTCATTGGGAAACCTAAAGGCGCAATGAAAGTAAATCTAGGGAGGATACCATTTCGCACTCCCGGGGCGTCTCATTCTCATTGCGAGAAGAGGCGCACCAAGAGCGTACACGCTGGGACCCGAAAGATGGTGAACTATGCCTGGTCAGGACGAAGTCAGGGGAAACCCTGATGGAGGTCCGTAGCGATTCTGACGTGCAAATCGATCGTCGGAACTGGGTATAGnnnnnnnnnnnnnnnnnnnnnnnn
		</sequence>
		<sequence>
			<taxon idref="CgAph02"/>
			NNNNNNNNNNNNNNNNCAGATATAGCTTTCCCACGACTAAACAATATAAGATTTTGGATGCTTCCCCCTTCTCTCTCCCTCCTAATTATAAGAAGAATTGTTAATAAAGGAGCAGGGACAGGATGAACAGTATATCCACCATTAGCGTCTAATATTGCTCACGAAGGAGCCTCAGTAGATCTAGCAATTTTCAGACTTCATATAGCAGGAGTATCCTCAATTCTAGGAGCTGTAAATTTTATCTCCACAGTAATTAATATACACCCTGAAGGAATAAAACCAGAACGACTTCCCCTATTTGTATGAGCCGTAAAAATTACAGCTATTCTCCTACTCCTCTCTCTCCCAGTTCTGGCTGGAGCCATTACAATACTATTAACCGATCGAAACATCAATACATCATTTTTTGATCCAGCAGGAGGAGGAGACCCAATTTTATACCAACACTTATTCTGATTTTTTGGACACCCTGAAGTGTATATCCTTATTCTCCCAGGATTTGGCCTAATTTCACACATTATTAGACAAGAAAGAGGTAAAAAAGAAGCATTTGGAGTCCTAGGAATAATTTACGCAATAGTAGCTATTGGCCTACTAGGGTTTGTCGTATGAGCACACCACATATTCACTGTAGGAATAGATGTAGATACTCGAGCCTACTTTACATCAGCAACCATAATTATTGCTGTATACGCCTGGGTGTTGGACAAACTGAAAGCTGAACGTGAACGTGGTATTACTATTGATATTGCTTTGTGGAAATTTGAAACTTCCAAATACTACGTAACTATTATTGACGCTCCTGGACACAGAGATTTTATCAAAAACATGATTACTGGAACTTCCCAAGCTGACTGTGCCGTCTTGATTGTCGCCGCTGGTACTGGTGAATTTGAGGCTGGTATTTCTAAGAATGGCCAAACTAGAGAACACGCTTTGCTTGCTTTTACTCTTGGAGTAAGACAACTTATCGTTGGTGTCAACAAAATGGATTCAACTGAGCCTCCATACAGCGAACCTCGTTTTGAAGAAATCAAAAAGGAAGTCTCTTCTTACATCAAAAAAATTGGTTACAACCCTGCTGCTGTTGTATTTGTACCCATTTCTGGTTGGCACGGGGACAACATGTTGGAACCTTCAAGCAAAATGCCATGGTTCAAGGGGTGGGCTATTGAACGTAAAGAAGGCAAAGCTGAAGGCAAAACTCTCATTGATGCTTTGGATGCCATCCTTCCACCTTCTCGTCCTACTGACAAACCTCTTCGTCTTCCTCTTCAGGATGTCTACAAAATTGGTGGTATTGGAACTGTACCAGTTGGTAGAGTGGAAACTGGTATCTTGAAACCTGGTATGGTTGTGGTGTTTGCTCCAGCTAACATCACCACTGAAGTAAAATCAGTTGAGATGCATCATGAAGCTTTGCCTGAAGCTGTACCTGGAGACAATGTAGGTTTCAACGTGAAGAACGTCTCTGTTAAAGAATTGCGTCGTGGTTACGTAGCTGGTGACTCCAAAAACAACCCACCCAGGGnnnnnnnnnnnnnnnnGTGTTCTCAGTACAGGAGGCTTTGAATGCTGCGAACCAGTTGGGGTATCCTGTCATGGCACGTGCGGCTTTCTCATTGGGAGGCCTTGGATCAGGCTTTGCAAATAATAAGGAAGAACTGGCAGCATTAGCCAATCAAGCTTTAGCCCACTCAAGTCAACTGATCATTGACAAATCCTTAAAAGGCTGGAAAGAAGTAGAATACGAAGTAGTTCGTGACGCATACGACAAYTGCATTACTGTCTGCAACATGGAAAACGTTGACCCGCTAGGAATCCACACAGGAGAATCCATTGTAGTAGCCCCAAGTCAAACTTTATCCAACAAAGARTACAACATGTTAAGAACCACTGCTTTAAAAGTGATCAGGCACTTTGGAATAATTGGCGAGTGYAATATCCAGTACGCTTTGAGCCCATATTCAGAAGAATATTAYATCATYGAAGTAAAYGCT
			AGACTATCCAGAAGTTCGGCTCTGGCAAGCAAAGCCACAGGGTATCCGTTGGCGTACGTTGCCGCCAAATTGTCTTTAGGAACGGCTCTTCCTGATATTAAAAATTCAGTTACGGGTTGCACGACTGCTTGYTTYGAGCCCAGCTTGGATTACTGCGTGGTRAAAGTACCTCGGTGGGATCTGCATAAATTTTCCAGGGTGAGCACCAAGATTGGAAGTTCGnnnnnnnnnnnnnnnnnnGTATTTGCTGATTTGTTTGACCCYATCATTGAAGACTACCACAAAGGATTCGGAAGAAACGACAAGCACCCTCCCAAGAACTGGGGTGATGTAAACGTTTTCGGCAACTTAGACCCTGCCGGCGAATATGTCGTTTCTACTCGTGTCAGATGCGGCAGATCTTTGGAAGGTTACCCGTTCAACCCTTGCTTAACTGAAGAACAGTACAAAGAAATGGAACAAAAAGTATCAAGCACCTTGTCTGGTCTTGAAGGAGAATTGAAAGGAACTTTCTATCCTTTGACTGGGATGAGCAAAGAAGTGCAACAAAAACTGATCGATGATCACTTCTTGTTCAAAGAAGGTGACCGATTCTTGCAAGCCGCAAACGCTTGCCGCTTTTGGCCCACTGGACGTGGTATTTTCCACAACGAAAACAAGACCTTCTTGGTCTGGTGCAACGAAGAAGATCACCTTCGTATCATTTCCATGCAAATGGGTGGTGACTTGGGACAAGTTTACCGTCGTCTTGTAACTGGTGTTAACGATATCGAGAAGCGTATTCCATTCTCTCACCACGACAGGCTTGGATTCCTCACTTTCTGTCCTACTAACTTAGGTACTACTGTTCGTGCATCAGTACATATTAAAGTTCCCAAACTGGCGGCCAACAAAGCCAAATTAGAAGAAGTGGCTTCCAAATACAACTTGCAAGTTCGTGGAACCCGCGGTGAACACACTGAAGCTGAAAGTGGCATTTATGATATTTCCAACAAAAGACGTATGGGTCTTACTGAATTCGAGGTTTAGGGGTAAACCTGAGAAACCCGAAAGGTCGAAGGGAGAAATTCATTCGCGTTTCGACGTAGGCGGCAGTGTGACGGGCACGAACGGCGGCGAACGCGTGCACTTTTCTCCTGGTAGGACGTCGCGATCCGTTGGGTGTCGGTCTACGGCTTGCGGTGGCGCCCGTCCGTTTTGGACGAACCnCGCCGGCCGACnnnnnnnnnnnTCGCTCGACGGTATACAAGGTCGGAGGCCGCTCTAAGCGTTCGGCTCGTTGCAAGCGCGCCGGnAACGCGGACCTAGTGCCGCGCCTGGCCGCTGGTnGACTGTTGGCnnGACnGAnnAGTTCnTCGAACTGACCACCGATCTGCGACGCTATAGCTTTGGGTACTTTCAGGACCCGTCTTGAAACACGGACCAAGGAGTCTAGCATGTGCGCGAGTCATTGGGAAACCTAAAGGCGCAATGAAAGTAAACATAGGGAAGACGCCGTCCCGCATTCCCGGGGCGTCTCGTTCTCTTCGCGAGAAGAGGCGCACCAAGAGCGTACACGCTGGGACCCGAAAGATGGTGAACTATGCCTGGTCAGGACGAAGTCAGGGGAAACCCTGATGGAGGTCCGTAGCGATTCTGACGTGCAAATCGATCGTCGGAACTGGGTATAGGGGCGAAAGACTAATCGAACCATC
		</sequence>
		<sequence>
			<taxon idref="CgCis01"/>
			nnnnnnnnnnnnnnnnnnnnnnnnnnnnnnnnnCGACTTAATAATATAAGATTTTGGCTACTTCCACCCTCTCTATCTCTATTAATTATAAGAAGAATTGTTAATAAGGGTGCTGGAACAGGATGAACTGTATATCCACCTTTAGCAGCAAATATTGCTCATGAAGGAGCATCAGTTGATTTAGCAATCTTTAGACTCCATATAGCAGGAGTATCATCAATTCTTGGAGCAGTAAATTTTATTTCTACAATTATCAATATACATCCAGCAGGTATAAAACCAGAACGTCTTCCTCTATTTGTCTGAGCTGTAAAAATTACTGCCATTCTTCTTCTTTTATCTCTACCTGTCCTAGCAGGGGCAATCACTATACTATTGACAGACCGAAATATTAATACATCATTTTTTGATCCAGCAGGTGGAGGAGACCCCATCTTATACCAACATCTTTTCTGATTCTTTGGTCACCCAGAAGTATATATTTTAATTCTACCAGGATTCGGAATANNCTCCCATATTATTAGANNNNNNNNNNNNNNNNNNNNNNNNNNNNNNNNNNNNNNNNNNNNNNNNNNNNNNNNNNNNNNNNNNNNNNNNNNNNNNNNNNNNNNNNNNNNNNNNNNNNNNNNNNNNNNNNNNNNNNNNNNNNNNNNNNNNNNNNNNNNNNNNNNNNnnnnnnnnnnnnnnnnnTACGCCTGGGTATTGGACAAACTGAAAGCCGAACGTGAACGTGGTATTACCATTGATATTGCCTTGTGGAAATTTGAAACTTCCAAATACTATGTCACCATTATCGACGCTCCTGGACATAGAGATTTCATCAAAAACATGATTACTGGAACCTCCCAAGCTGACTGTGCCGTTTTGATCGTAGCCGCTGGTACCGGTGAATTTGAAGCCGGTATTTCTAAGAACGGACAAACTAGAGAACACGCTTTGCTTGCTTTTACTCTTGGAGTAAGACAACTTATCGTCGGTGTCAACAAAATGGATTCGACTGAACCTCCGTACAGCGAATCTCGTTTCGAAGAAATTAAAAAGGAAGTCTCGTCTTACATCAAGAAAATTGGTTACAACCCTGCTGCTGTTGTATTTGTACCCATTTCCGGCTGGCACGGAGACAACATGTTGGAACCTTCTAGCAAAATGCCATGGTTCAAGGGATGGAACATCGAACGTAAAGAAGGCAAGGCTGAAGGCAAGACTCTTATTGATGCTTTGGATGCCATTCTTCCACCCTCTCGCCCTACCGACAAACCCCTTCGTCTTCCCCTTCAGGATGTCTACAAAATTGGTGGTATTGGAACAGTACCAGTCGGTCGAGTTGAAACTGGTATTTTGAAACCTGGCACAGTTGTGGTGTTTGCTCCAGCCAACATTACTACTGAAGTTAAATCCGTTGAAATGCATCATGAAGCTTTGCAAGAGGCCGTTCCTGGTGACAATGTAGGTTTCAACGTTAAGAACGTCTCCGTCAAAGAATTGCGTCGTGGTTACGTTGCTGGTGACTCCAAAAACAACCCACCCAGANNNNNNNNNNNNNNNNNnnnnnnnnnnnnnnnnnnnnnnnnnnnnnnnnnnnnnnnnnnnnnnnnnnnnnnnnnnnnnnnnnnnnnnnnnnnnnnnnnnnnnnnnnnnnnnnnnnnnnnnnnnnnnnnnnnnnnnnnnnnnnnnnnnnnnnnnnnnnnnnnnnnnnnnnnnnnnnnnnnnnnnnnnnnnnnnnnnnnnnnnnnnnnnnnnnnnnnnnnnnnnnnnnnnnnnnnnnnnnnnnnnnnnnnnnnnnnnnnnnnnnnnnnnnnnnnnnnnnnnnnnnnnnnnnnnnnnnnnnnnnnnnnnnnnnnnnnnnnnnnnnnnnnnnnnnnnnnnnnnnnnnnnnnnnnnnnnnnnnnnnnnnnnnnnnnnnnnnnnnnnnnnnnnnnnnnnnnnnnnnnnnnnnnnnnnnnnnnnnnnnnnnnnnnnnnnnnnnnnnnnnnnnnnnnnnnnnnnnnnnnnnnnnnnnn
			nnnnnnnnnnnnnnnnnnnnnnnnnnnnnnnnnnnnnnnnnnnnnnnnnnnnnnnnnnnnnnnnnnnnnnnnnnnnnnnnnnnnnnnnnnnnnnnnnnnnnnnnnnnnnnnnnnnnnnnnnnnnnnnnnnnnnnnnnnnnnnnnnnnnnnnnnnnnnnnnnnnnnnnnnnnnnnnnnnnnnnnnnnnnnnnnnnnnnnnnnnnnnnnnnnnnnnnnnnnnnnnnnnnnnnnnnnnnnnnnnnnnnnnnnnnnnnnnnnnnnnnnnnnnnnnnnnnnnnnnnnnnnnnnnnnnnnnnnnnnnnnnnnnnnnnnnnnnnnnnnnnnnnnnnnnnnnnnnnnnnnnnnnnnnnnnnnnnnnnnnnnnnnnnnnnnnnnnnnnnnnnnnnnnnnnnnnnnnnnnnnnnnnnnnnnnnnnnnnnnnnnnnnnnnnnnnnnnnnnnnnnnnnnnnnnnnnnnnnnnnnnnnnnnnnnnnnnnnnnnnnnnnnnnnnnnnnnnnnnnnnnnnnnnnnnnnnnnnnnnnnnnnnnnnnnnnnnnnnnnnnnnnnnnnnnnnnnnnnnnnnnnnnnnnnnnnnnnnnnnnnnnnnnnnnnnnnnnnnnnnnnnnnnnnnnnnnnnnnnnnnnnnnnnnnnnnnnnnnnnnnnnnnnnnnnnnnnnnnnnnnnnnnnnnnnnnnnnnnnnnnnnnnnnnnnnnnnnnnnnnnnnnnnnnnnnnnnnnnnnnnnnnnnnnnnnnnnnnnnnnnnnnnnnnnnnnnnnnnnnnnnnnnnnnnnnnnnnnnnnnnnnnnnnnnnnnnnnnnnnnnnnnnnnnnnnnnnnnnnnnnnnnnnnnnnnnnnnnnnnnnnnnnnnnnnnnnnnnnnnnnnnnnnnnnnnnnnnnnnnnnnnnnnnnnnnnnnnnnnnnnnnnnnnnnnnnnnnnnnnnnnnnnnnnnnnnnnnnnnnnnnnnnnnnnnnnnnnnnnnnnnnnnnnnnnnnnnnnnnnnnnnnnnnnnnnnnnnnnnnnnnnnnnnnnnnnnnnnnnnnnnnnnnnnnnnnnnnnnnnnnnnnnnnnnnnnnnnnnnnnnnnnnnnnnnnnnnnnnnnnnnnnnnnnnnnnnnnnnnnnnnnnnnnnnnnnnnnnnnnnnnnnnnnnnnnnnnnnnnnnnnnnnnnnnnnnnnnnnnnnnnnnnnnnnnnnnnnnnnnnnnnnnnnnnnnnnnnnnnnnnnnnnnnnnnnnnnnnnnnnnnnnnnnnnnnnnnnnnnnnnnnnnnnnnnnnnnnnnnnnnnnnnnnnnnnnnnnnnnnnnnnnnnnnnnnnnnnnnnnnnnnnnnnnnnnnnnnnnnnnnnnnnnnnnnnnnnnnnnnnnnnnnnnnnnnnnnnnnnnnnnnnnnnnnnnnnnnnnnnnnnnnnnnnnnnnnnnnnnnnnnnnnnnnnnnnnnnnnnnnnnnnnnnnnnnnnnnnnnnnnnnnnnnnnnnnnnnnnnnnnnnnnnnnnnnnnnnnnnnnnnnnnnnnnnnnnnnnnnnnnnnnnnnnnnnnnnnnnnnnnnnnnnnnnnnnnnnnnnnnnnnnnnnnnnnnnnnnnnnnnnnnnnnnnnnnnnnnnnnnnnnnnnnnnnnnnnnnnnnnnnnnnnnnnnnnnnnnnnnnnnnnnnnnnnnnnnnnnnnnnnnnnnnnnnnnnnnnnnnnnnnnnnnnnnnnnnnnnnnnnnnnnnnnnnnnn
		</sequence>
		<sequence>
			<taxon idref="CgCol01"/>
			CTTATACTAGGAGCACCTGATATGGCATTTCCTCGATTAAACAATATAAGATTCTGACTACTACCACCCTCAATTTCACTATTAATCACAAGAAGAATTGTAAACAAAGGAGCAGGAACAGGATGAACCGTTTACCCACCATTAGCAGCAAATATCGCCCACGAAGGAGCATCAGTTGATTTAGCAATTTTCAGACTCCACATGGCAGGAATTTCATCTATTTTAGGAGCAGTTAATTTTATTTCCACCGTAATTAATATACACCCAGAAGGAATAAAACCTGAACGATTACCCCTATTTGTCTGAGCAGTAAAAATTACCGCTATCCTTCTACTTCTATCCCTACCAGTACTAGCAGGAGCAATTACTATATTATTAACAGACCGAAATATTAATACATCATTCTTTGACCCAGCAGGGGGAGGAGACCCGATCCTATACCAGCACTTATTCTGATTTTTTGGTCATCCAGAAGTCTACATTTTAATTTTACCAGGATTTGGACTAATTTCCCATATTATCAGACAAGAGAGGGGCAAAAAAGAAGCCTTCGGAGTATTAGGAATAATTTACGCCATAGTAGCTATTGGATTACTAGGATTTGTAGTATGAGCACATCATATATTTACAGTAGGTATAGATGTAGATACACGAGCATACTTTACTTCAGCAACAATAATTATTGCTGTATATGCTTGGGTATTGGACAAACTGAAAGCTGAACGTGAACGTGGTATCACCATCGATATTGCTTTGTGGAAATTCGAAACTTCAAAATACTACGTAACCATTATTGACGCTCCTGGACACAGAGATTTCATCAAAAACATGATTACTGGAACCTCCCAAGCTGACTGTGCCGTCTTGATTGTCGCCGCTGGTACTGGTGAATTTGAGGCTGGTATTTCTAAGAATGGACAAACTAGAGAACACGCTTTGCTTGCTTTTACCCTTGGAGTCAGACAACTTATCGTTGGTGTGAACAAAATGGACTCGACTGAGCCGCCATACAGCGAACCTCGTTTCGAAGAAATTAAAAAGGAAGTCTCATCTTATATCAAGAAAATTGGTTACAACCCTGCTGCTGTTGTATTTGTACCCATTTCTGGTTGGCACGGGGACAACATGTTGGAATCATCAAGTAAAATGCCATGGTTCAAGGGGTGGGCCATTGAACGTAAAGAAGGCAAAGCTGAAGGCAAAACTCTCATTGATGCTTTGGATGCCATTCTTCCACCCAGTCGTCCTACTGACAAACCTCTTCGTCTTCCCCTTCAGGATGTCTACAAAATCGGTGGTATYGGAACTGTACCAGTTGGTCGAGTTGAAACTGGTATTTTGAAGCCRGGTATGGTTGTGGTGTTTGCTCCTGCCAACATCACTACTGAAGTAAAATCAGTTGAAATGCATCATGAAGCTTTGCCCGAAGCTGTACCTGGAGACAATGTAGGTTCCAATGTAAAGAACGTCTCTGTCAAAGAATTNNNNNNNNNNNNNNNNNNNNNNNNNNNNNNNNNNNNNNNNNNNNNNNnnnnnnnnnnnnnnnnGTGTACTCTGTACAAGAGGCCCTAAATGCTGCCAGCCAGTTAGGGTATCCTGTGATGGCACGTGCGGCTTTCTCTTTAGGAGGTCTCGGATCAGGGTTTGCAAACAATAAAGAAGAACTAGCAGCGTTAGCCAATCAAGCTCTAGCCCACTCGAGCCAACTGATCATCGATAAATCATTAAAAGGATGGAAAGAAGTTGAATACGAAGTTGTCCGAGACGCATATGACAACTGCATTACGGTCTGCAACATGGAAAACGTCGATCCGCTAGGAATCCACACMGGAGAATCGATCGTGGTAGCCCCAAGTCAAACGTTATCCAACAAAGAGTACAACATGCTACGGACCACGGCTTTAAAAGTCATCAGGCACTTTGGAATCATCGGCGAGTGCAATATCCAGTACGCTTTGAGCCCTTACTCGGAAGAGTATTACATCATCGAAGTGAACGCC
			AGACTATCCAGAAGTTCGGCCCTGGCAAGCAAAGCCACCGGTTACCCGTTGGCGTACGTGGCCGCCAAACTGTCGTTGGGAACGGCCCTTCCGGACATTAAAAATTCGGTTACCGGTTGCACGACTGCCTGCTTCGAGCCCAGCTTGGATTACTGCGTGGTGAAAGTGCCACGGTGGGATCTGCACAAGTTTTCTAGGGTGAGCACGAAGATAGGGAGTTCGnnnnnnnnnnnnnnnnnnnnnnnnnnnnnnnnnnnnnnnCCCATCATCGAAGACTATCACAAAGGATTCGGAAGGAACGACAAGCACCCACCTAAGAACTGGGGTGACGTGAACGTCTTCGGCAACTTAGACCCTGCCGGCGAATACGTCGTTTCCACTCGTGTCAGATGCGGCAGATCATTGGAAGGTTACCCCTTCAACCCTTGTTTAACCGAAGAACAGTACAAAGAAATGGAACAAAAAGTGTCGAGCACCTTATCTGGTCTTGAAGGAGAACTGAAAGGAACTTTCTATCCTCTGACCGGAATGAGCAAAGAAGTTCAACAAAAACTGATCGATGATCACTTCTTGTTCAAAGAAGGCGACCGATTCTTGCAGGCTGCTAACGCTTGCCGCTTCTGGCCCACTGGACGTGGTATTTTCCACAACGAAAACAAGACTTTCTTGGTCTGGTGCAACGAARAAGATCACCTCCGCATCATTTCCATGCAAATGGGGGGTGACTTGGGACAAGTTTACCGTCGTCTCGTGACCGGCGTCAACGACATCGAGAAGCGTATTCCATTCTCTCACCACGACAGGCTTGGATTCCTCACTTTCTGCCCCACTAACCTAGGTACAACCGTTAGGGCATCGGTGCACATTAAAGTTCCGAAACTGGCGGCCAACAAAACCAAATTAGAAGAAGTCGCTTCGAAATACAACTTGCAAGTTCGTGGCACCCGCGGTGAACACACTGAAGCTGAAGGTGGCATTTATGATATTTCCAACAAGAGGCGTATGGGTCTTACTGAATTCGAnGTTTAGGGGTAAACCTGAGAAACCCGAAAGGTCGAAGGGAGAAATTCATTCGCGTTTCGACGTAGGCGGCGATGTGACGGGCGCGAACCGCGGCGAACGCGTGCACTTTTCTCCTGGTAGGACGTCGCGATCCGTTGGGTGTCGGTCTACGGCTTGCGGTGGTGCCCGTTCGTCTCGGACGAACCnCGCCGGCCGACnnnnnnnnnnnTCGCTCGACGGTATACTAGGTCGGAGGCCGCTCTAAGCGTTCGGCTCGTTGCAAGCGCGCCGGnAACGCGGACCTAGTGCCGCGTCTGGCCGCTGGTnGACTGTTGGCnnAACnGAnnAGTTCnTCGAACTGACCACCGATCTGCGACGCTATAGCTTTGGGTACTTTCAGGACCCGTCTTGAAACACGGACCAAGGAGTCTAGCATGTGCGCGAGTCATTGGGAAACCTAAAGGCGCAATGAAAGTAAACATAGGGAAGACGTCGTCCCGCATTCCCGGGGCGTCTCGTTCTCTTCGCGAGAAGAGGCGCACCAAGAGCGTACACGCTGGGACCCGAAAGATGGTGAACTATGCCTGGTCAGGACGAAGTCAGGGGAAACCCTGATGGAGGTCCGTAGCGATTCTGACGTGCAAATCGATCGTCGGAACTGGGTATAGGGGCGAAAGACTAATCGAACCATC
		</sequence>
		<sequence>
			<taxon idref="CgCol03"/>
			nnnnnnnnnnnnnnnnnnnnnnnnnnnnnnnnnCGACTAAATAATATAAGATTTTGGATACTCCCACCATCACTAACCCTTCTAATTATAAGAAGAATTGTAAATAAAGGAGCAGGTACAGGATGAACTGTTTATCCACCTCTAGCCGCTAATATTGCTCATGAAGGAGCATCTGTAGATTTAGCTATCTTCAGACTTCACATAGCAGGAGTATCATCAATTCTAGGAGCCGTAAATTTTATTTCAACAATCCTAAATATACACCCAGCAGGAATAAAACCTGAACGCTTACCCTTATTCGTATGAGCCGTAAAAATTACTGCAATTCTACTTTTATTGTCTCTTCCAGTTCTTGCAGGAGCAATTACTATACTACTAACCGACCGAAACATTAATACATCCTTCTTTGACCCAGCAGGAGGGGGAGACCCAATCTTATACCAACACTTATTCTGATTCTTTGGACACCCAGAAGTATATATTCTAATTCTTCCAGGATTTGGGATAATTTCACATATTATTAGAnnnnnnnnnnnnnnnnnnnnnnnnnnnnnnnnnnnnnnnnnnnnnnnnnnnnnnnnnnnnnnnnnnnnnnnnnnnnnnnnnnnnnnnnnnnnnnnnnnnnnnnnnnnnnnnnnnnnnnnnnnnnnnnnnnnnnnnnnnnnnnnnnnnnnnnnnnnnnnnnnnnnnTACGCTTGGGTGTTGGACAAACTGAAAGCCGAACGTGAACGTGGTATCACCATCGATATCGCTTTGTGGAAATTCGAAACTTCCAAATACTACGTGACCATTATTGACGCTCCCGGACACAGAGATTTCATCAAAAACATGATTACCGGAACTTCTCAAGCTGACTGTGCTGTCTTGATTGTTGCTGCTGGTACTGGTGAATTCGAAGCCGGTATTTCTAAAAATGGACAGACCAGAGAACACGCTCTGCTCGCTTTCACTCTTGGAGTGAGACAACTTATCGTCGGTGTGAACAAAATGGATTCGACTGAGCCGCCTTACAGCGAATCTCGTTTCGAAGAAATCAAAAAGGAAGTCTCGTCGTACATCAAGAAAATTGGTTACAACCCTGCTGCTGTAGTATTCGTACCTATTTCTGGTTGGCATGGGGACAACATGTTGGAATCGTCAAGCAAAATGCCATGGTTCAAGGGATGGAACATTGAACGTAAAGAAGGCAAGGCTGAAGGCAAGACTCTCATTGATGCTTTGGATGCCATTCTCCCACCATCTCGTCCTACTGACAAAGCTCTTCGTCTTCCCCTTCAGGATGTCTACAAAATTGGTGGTATCGGAACTGTACCCGTTGGCAGAGTTGAAACTGGTATTTTGAAGCCAGGTATGGTCGTGGTGTTTGCTCCCGCTAACATCACCACTGAAGTAAAATCAGTTGAGATGCATCATGAAGCTTTGCCCGAAGCCGTACCCGGAGACAATGTAGGTTTCAACGTGAAGAACGTCTCCGTCAAAGAATTGCGCCGTGGTTACGTAGCCGGTGACTCCAAAAACAACCCGCCCAGANNNNNNNNNNNNNNNNNnnnnnnnnnnnnnnnnnnnnnnnnnnnnnnnnnnnnnnnnnnnnnnnnnnnnnnnnnnnnnnnnnnnnnnnnnnnnnnnnnnnnnnnnnnnnnnnnnnnnnnnnnnnnnnnnnnnnnnnnnnnnnnnnnnnnnnnnnnnnnnnnnnnnnnnnnnnnnnnnnnnnnnnnnnnnnnnnnnnnnnnnnnnnnnnnnnnnnnnnnnnnnnnnnnnnnnnnnnnnnnnnnnnnnnnnnnnnnnnnnnnnnnnnnnnnnnnnnnnnnnnnnnnnnnnnnnnnnnnnnnnnnnnnnnnnnnnnnnnnnnnnnnnnnnnnnnnnnnnnnnnnnnnnnnnnnnnnnnnnnnnnnnnnnnnnnnnnnnnnnnnnnnnnnnnnnnnnnnnnnnnnnnnnnnnnnnnnnnnnnnnnnnnnnnnnnnnnnnnnnnnnnnnnnnnnnnnnnnnnnnnnnnnnnnnnn
			nnnnnnnnnnnnnnnnnnnnnnnnnnnnnnnnnnnnnnnnnnnnnnnnnnnnnnnnnnnnnnnnnnnnnnnnnnnnnnnnnnnnnnnnnnnnnnnnnnnnnnnnnnnnnnnnnnnnnnnnnnnnnnnnnnnnnnnnnnnnnnnnnnnnnnnnnnnnnnnnnnnnnnnnnnnnnnnnnnnnnnnnnnnnnnnnnnnnnnnnnnnnnnnnnnnnnnnnnnnnnnnnnnnnnnnnnnnnnnnnnnnnnnnnnnnnnnnnnnnnnnnnnnnnnnnnnnnnnnnnnnnAAGGGATCGGTAGGAGCGACAAACACCCCCCGAAGAACTGGGGTGATGTGAGCGTGTTCGGCAACTTGGACCCTGCCGGCGAATACGTCGTATCCACCCGTGTAAGATGCGGAAGATCYTTGGAAGGCTACCCCTTCAACCCTTGCTTAACTGAAGAACAGTACAAAGAAATGGAACAAAAAGTATCGAGCACTTTGTCTGCCCTCGAAGGAGAATTAAAAGGAACTTTCTATCCTTTGACCGGAATGAGCAAAGAAGTCCAACAAAAACTCATCGATGATCACTTCTTGTTCAAGGAAGGTGACCGATTCTTGCAGGCTGCCAACGCTTGCCGCTTCTGGCCCTCTGGACGTGGTATTTTCCACAACGAAAACAAGACCTTCTTGGTCTGGTGCAACGAAGAAGATCACCTTCGTATCATTTCCATGCAAATGGGTGGCGACTTGGGAACAGTCTACCGTCGTCTTGTAACCGGTGTCAACGACATTGAGAAGCGTATTCCATTCTCTCATCACGACAGGCTTGGATTCCTCACCTTCTGCCCCACTAACTTAGGTACTACTGTACGTGCATCAGTACACATTAAGGTTCCTAAATTGGCTGCCAACAAAGCCAAGTTAGAAGAAGTCGCCTCCAAATACAACTTGCAAGTGAGAGGCACCCGTGGTGAACACACCGAAGCTGAAGGTGGCATTTACGACATTTCCAACAAGAGGCGCATGGGTCTTACTGAAATCNNNGTTTAGGGGTAAACCTGAGAAACCCGAAAGGTCGAAGGGAGAAATTCATTCGCGTTTCGTCGTTGGCGGCGGTGTGACGGGCGCGAACGGCGTCGAACGCGTGCACTTTTCTCCTGGTAGGACGTCGCGATCCGTTGGGTGTCGGTCTACGGCTTGCGGTGGCGCCCGTCCGTCTCGGACGAACCnCGCTGGCCGACnnnnnnnnnnnTCGCTCGACGGTATACAAGGTCGGAGGCCGCTCTAAGCGTTCGACTCGTCGCAAGCGCGCCGGnAACGCGGACCTAGTGCCGCGTCTGGCCGCTGGTnGACTGTTGGCnnGGCnGAnnAGTTCnTCGGACTGACCACCGATCTGCGACGCTATAGCTTTGGGTACTTTCAGGACCCGTCTTGAAACACGGACCAAGGAGTCTAGCATGTGCGCGAGTCATTGGGAAACCTAAAGGCGCAATGAAAGTAAACATAGGGAAGACGCCGTCCCGCATTCCCGGGGCGTCTCGTTCTCTTCGCGAGAAGAGGCGCACCAAGAGCGTACACGCTGGGACCCGAAAGATGGTGAACTATGCCTGGTCAGGACGAAGTCAGGGGAAACCCTGATGGAGGTCCGTAGCGATTCTGACGTGCAAATCGATCGTCGGAACTGGGTATAGGGGCGAAAGACTAATCGAACCATC
		</sequence>
		<sequence>
			<taxon idref="CgCry01"/>
			ATAnnnTTAGGTGCCCCCGATATAGCCTTCCCACGACTAAACAACATAAGATTCTGGCTTCTTCCACCGTCTATTAGACTATTAATCATAAGGAGAATTGTCAACAAGGGGGCAGGAACTGGATGAACAGTCTATCCTCCYCTAGCCTCTAATACTGCTCACGAAGGAGCATCCGTTGACTTRGCAATCTTTAGCCTCCATATGGCAGGAGTCTCATCAATTTTAGGAGCTATCAATTTCATCTCAACAGTCATTAATATACACCCCAAAGGAATAAAACCTGAACGATTGCCCCTATTTGTGTGAGCAGTTAAAATTACAGCCATCCTCTTGCTTCTCTCACTACCTGTGCTAGCAAGTGCTATCACTATACTCCTAACTGATCGTAATATTAACACCTCATTTTTTGACCCTGCCGGAGGAGGGGATCCAATCTTGTACCAACACTTATTTTGATTTTTCGGACACCCTGAAGTCTATATTCTAATCCTACCTGGGTTTGGAATAATTTCCCATATCATCGGGCAAGATAGAGGAAAAAAAGAAGCCTTTGGAGTTCTAGGAATAATCTATGCAATAATAGCAATTGGACTGTTGGGATTTGTAGTATGAGCCCATCATATATTCACAGTAGGAATAGACGTAGACACACGAGCATACTTTACCTCAGCAACAATAATTnnnnnnnnnTATGCCTGGGTATTGGACAAACTGAAAGCTGAACGTGAACGTGGTATCACTATTGATATTGCCTTGTGGAAATTTGAAACTGCCAAATACTACGTCACCATTATTGACGCTCCTGGACACAGAGATTTCATCAAGAACATGATTACTGGAACTTCCCAAGCTGACTGTGCCGTCTTGATCGTAGCCGCTGGTACTGGTGAATTTGAAGCTGGTATTTCTAAGAACGGACAAACTAGAGAACACGCATTGCTTGCTTTCACTCTTGGAGTAAGACAACTTATCGTCGGTGTCAACAAAATGGATTCGACTGAACCTCCGTACAGCGAATCTCGTTTCGAAGAAATTAAAAAGGAAGTCTCTTCTTACATCAAAAAAATTGGTTACAACCCTGCTGCTGTTGTATTTGTACCTATTTCTGGCTGGCACGGAGACAACATGTTGGAATCTTCCAGCAAGATGCCATGGTTTAAGGGATGGAACATCGAACGTAAAGAAGGCAAGGCTGAAGGAAAGACTCTTATTGATGCTTTGGATGCCATTCTTCCACCCTCTCGTCCTACTGACAAACCTCTTCGTCTTCCCCTTCAGGACGTCTACAAAATTGGTGGTATCGGAACTGTACCAGTAGGTCGAGTTGAAACTGGTGTCTTGAAACCTGGCATGGTCGTGGTGTTTGCTCCAGCCAACATCACCACTGAAGTAAAATCTGTTGAAATGCATCATGAAGCTTTGCAAGAAGCTGTACCTGGCGACAACGTAGGTTTCAACGTAAAGAACGTCTCCGTCAAAGAATTGCGTCGTGGTTACGTAGCTGGTGACTCCAAAAACAACCCGCCTAGAGnnnnnnnnnnnnnnnnnnnnnnnnnnnnnnnnnnnnnnnnnnnnnnnnnnnnnnnnnnnnnnnnnnnnnnnnnnnnnnnnnnnnnnnnnnnnnnnnnnnnnnnnnnnnnnGTTTTGCAAATAATAACGAAGAACTAGCTGCACTAGCCAATCAAGCTTTAGCACATTCAAGTCAATTGATAATCGACAAATCTTTAAAAGGCTGGAAAGAAGTGGAATACGAAGTAGTCCGAGACGCTTTTGACAACTGCATCACAGTCTGCAACATGGAAAACGTCGATCCTTTAGGAATCCACACTGGCGAGTCTATAGTAGTTGCTCCAAGCCAAACGTTATCCAACAAAGAGTACAACATGTTACGTACCACCGCTTTAAAAGTCATAAGACACTTTGGAATCATTGGAGAATGCAATATCCAGTACGCTTTAAGCCCATTTTCAGAnGAATACTACATCATAGAAGTGAACGCT
			CGGTTATCCAGAAGTTCCGCTTTAGCTAGTAAAGCAACTGGCTATCCATTGGCGTATGTTGCCGCTAAACTATCTTTAGGAACAGCTCTGCCCGATATTAAAAATTCAGTTACCGGATGCACTACAGCTTGCTTTGAGCCTAGCTTGGnTTATTnCGTGGTGAAAGTACCTCGGTGGGATCTGCATAAnnnnnnnnnnnnnnnnnnnnnnnnnnnnnnnnnnnnnnnnnnnnnnnnnnnnnnnnnnnnnnnnnnnnnnnnnnnnnnnnnnnnnnnnnnnnnnnnnnnnnnnnnnnnnnnnnnnnnnnnnnnnnnnnnnnnnnnnnnnnnnnnnnnnnnnnnnnnnnnnnnnnnnnnnnnnnnnnnnnnnnnnnnnnnnnnnnnnnnnnnnnnnnnnnnnnnnnnnnnnnnnnnnnnnnnnnnnnnnnnnnnnnnnnnnnnnnnnnnnnnnnnnnnnnnnnnnnnnnnnnnnnnnnnnnnnnnnnnnnnnnnnnnnnnnnnnnnnnnnnnnnnnnnnnnnnnnnnnnnnnnnnnnnnnnnnnnnnnnnnnnnnnnnnnnnnnnnnnnnnnnnnnnnnnnnnnnnnnnnnnnnnnnnnnnnnnnnnnnnnnnnnnnnnnnnnnnnnnnnnnnnnnnnnnnnnnnnnnnnnnnnnnnnnnnnnnnnnnnnnnnnnnnnnnnnnnnnnnnnnnnnnnnnnnnnnnnnnnnnnnnnnnnnnnnnnnnnnnnnnnnnnnnnnnnnnnnnnnnnnnnnnnnnnnnnnnnnnnnnnnnnnnnnnnnnnnnnnnnnnnnnnnnnnnnnnnnnnnnnnnnnnnnnnnnnnnnnnnnnnnnnnnnnnnnnnnnnnnnnnnnnnnnnnnnnnnnnnnnnnnnnnnnnnnnnnnnnnnnnnnnnnnnnnnnnnnnnnnnnnnnnnnnnnnnnnnnnnnnnnnnnnnnnnnnnnnnnnnnnnnnnnnnnnnnnnnnnnnnnnnnnnnnnnnnnnnnnnnnnnnnnnnnnnnnnnnnnnnnnnnnnnnnnnnnnnnnnnnnnnnnnnnnnnnnnnnnnnnnnnnnnnnnnnnnnnnnnnnnnnnnnnnnnnnnnnnnnnnnnnnnnnnnnnnnnnnnnnnnnnnnnnnnnnnnnnnnnnnnnnnnnnnnnnnnnnnnnnnnnnnnnnnnnnnnnnnnnnnnnnnnnnnnnnnnnnnnnnnnnnnnnnnnnnnnnnnnnnnnnnnnnnnnnnnnnnnnnnnnnnnnnnnnnnnnnnnnnnnnnnnnnnnnnnnnnnnnnnnnnnnnnnnnnnnnnnnnnnnnnnnnnnnnnnnnnnnnnnnnnnnnnnnnnnnnnnnnnnnnnnnnnnnnnnnnnnnnnnnnnnnnnnnnnnnnnnnnnnnnnnnnnnnnnnnnnnnnnnnnnnnnnnnnnnnnnnnnnnnnnnnnnnnnnnnnnnnnnnnnnnnnnnnnnnnnnnnnnnnnnnnnnnnnnnnnnnnnnnnnnnnnnnnnnnnnnnnnnnnnnnnnnnnnnnnnnnnnnnnnnnnnnnnnnnnnnnnnnnnnnnnnnnnnnnnnnnnnnnnnnnnnnnnnnnnnnnnnnnnnnnnnnnnnnnnnnnnnnnnnnnnnnnnnnnnnnnnnnnnnnnnnnnnnnnnnnnnnnnnnnnnnnnnnnnnnnnnnnnnnnnnnnnnnnnnnnnnnnnnnnnnnnnnnnnnnnnnnnnnnnnnnnnnn
		</sequence>
		<sequence>
			<taxon idref="CgCry02"/>
			ATAnnnnnnnnnnnnnnnnnnnnnGCTTTCCCACGTTTAAACAACATAAGATTTNGGTTACTACCACCCTCATTATCACTTCTTATTATAAGAAGAATTGTCAATAAAGGAGCAGGAACTGGCTGAACAGTTTATCCTCCATTAGCCTCTAATATTGCTCATGAGGGAGCATCTGTTGATATAGCAATCTTCAGTCTTCATATAGCAGGAATTTCTTCAATCCTTGGAGCTATTAATTTCATTTCAACCATTATCAATATACATCCTGCTGGTATAAACCCAGAACGAATTCCACTTTTTACCTGAGCAGTAAAAATTACTGCAATTCTTCTTCTTTTATCATTACCTGTGCTTGCAGGAGCAATTACGATACTTCTCACAGACCGAAACATTAATACATCATTCTTTGACCCGGCTGGGGGAGGGGACCCCATTCTATACCAGCATTTATTTTGATTCTTTGGACATCCCGAAGTTTACATTTTAATCCTCCCAGGATTTGGGATAATCTCCCACATTATCAGACAAGAAAGAGGGAAAAAAGAAGCTTTCGGAGTACTAGGAATAATTTATGCAATAGCAGCAATCGGATTACTAGGATTTGTTGTATGAGCCCATCATATATTTACAGTAGGAATAGATGTAGATACTCGAGCATACTTTACATCAGCTACAATAATTATTGCTGTGTATGCCTGGGTATTGGACAAACTGAAAGCTGAACGTGAACGTGGTATTACCATTGATATTGCCTTGTGGAAATTTGAAACTTCCAAATACTACGTCACCATTATTGACGCTCCTGGACACAGAGATTTCATCAAAAACATGATTACTGGAACTTCCCAAGCTGACTGTGCCGTTTTGATCGTAGCTGCCGGTACTGGTGAATTTGAAGCTGGTATTTCTAAGAACGGACAAACTAGAGAACACGCTTTGCTTGCTTTCACTCTTGGAGTAAGACAACTTATCGTCGGTGTCAACAAAATGGATTCAACTGAACCTCCATACAGTGAACCTCGTTTTGAAGAAATTAAAAAGGAAGTCTCTTCATACATCAAGAAAATTGGTTACAACCCCGCTGCTGTTGTATTTGTACCCATTTCCGGCTGGCACGGAGACAACATGTTGGAATCCTCTAGCAAAATGCCATGGTTTAAGGGATGGAGCATCGAACGTAAAGAAGGCAAGGCTGAAGGCAAGACTCTTATTGATGCTTTAGATGCCATTCTTCCACCAAGTCGCCCTACTGACAAACCTCTTCGTCTTCCCCTTCAGGACGTCTACAAAATTGGTGGTATTGGAACTGTACCAGTCGGTCGAGTCGAAACTGGTATTTTGAAACCTGGCACAGTTGTGGTGTTTGCTCCAGCCAACATCACTACTGAAGTTAAATCTGTTGAAATGCATCATGAAGCTTTGCAAGAAGCCGTCCCTGGTGACAATGTAGGTTTCAACGTTAAGAACGTCTCTGTCAAAGAATTGCGTCGTGGTTATGTTGCTGGTGACTCCAAAAACAACCCGCCTAGAGnnnnnnnnnnnnnnnnGTGTATTCGGTGCAAGAAGCTTTAAATGCCGCTATCCAATTGGGTTATCCTGTTATGGCTCGAGCGGCTTTTTCGTTGGGAGGTCTTGGATCAGGTTTTGCAAATAATAAAGAAGAACTAGCTGCACTMGCCAATCAAGCTTTAGCACATTCAAGTCAATTGATCATCGACAAATCTTTAAAAGGCTGGAAAGAAGTGGAATACGAAGTAGTCCGAGACGCTTTTGACAACTGCATCACAGTCTGCAACATGGAAAACGTCGATCCTTTAGGAATACACACTGGCGAGTCTATAGTAGTTGCTCCAAGCCAAACATTGTCCAACAAAGAATACAACATGTTACGAACTACCGCTTTAAAAGTCATAAGACACTTTGGGATCATTGGCGAATGCAACATCCAGTACGCTTTAAGCCCATTTTCAGAAGAATACTACATCATAGAAGTGAACGCA
			CGGTTATCCAGAAGCTCTGCTTTAGCTAGTAAAGCAACTGGCTATCCATTGGCGTACGTCGCTGCCAAACTATCTCTAGGAAAAGCTCTGCCCGATATTAAAAACTCAGTCACCGGGTGCACTACAGCTTGCTTTGAGCCTAGCTTGGATTATTGTGTGGTGAAAGTGCCTCGGTGGGATCTGCATAAGTTTTCCAGAGTGAGCACGAAGATTGGnnnnnnnnnnnnnnnnnnnnnnnnnnnnnnnnnnnnnnnnnnnnnnnnnnnnnnnnnnnnnnnnnnnnnnnnnnnnnnnnnnnnnnnnnnnCAACCTCCTAAGAACTGGGGTGATGTAAACGTTTTTGGCAACTTAGACCCTGCTGGCGAATATGTCGTTTCGACTCGTGTGAGATGCGGTAGATCTTTGGAAGGTTACCCGTTTAATCCATGCTTAACTGAAGAACAGTACAAAGAAATGGAACAAAAAGTATCAAGCACCTTGTCTGCTCTTGAAGGAGAGTTAAAAGGAACTTTCTATCCTTTGACTGGAATGAGCAAAGAAGTACAACAAAAGTTGATCGATGATCATTTCTTGTTCAAGGAAGGCGACAGGTTCTTGCAAGCCGCTAATGCTTGCCGCTTCTGGCCCAGTGGACGTGGCATTTTCCACAACGAGAGCAAAACTTTCTTGGTGTGGTGCAACGAAGAAGATCACCTTCGTATTATTTCCATGCAAATGGGTGGTGATTTGGGTCAAGTTTTCCGTCGTCTTGTGACTGGTGTCAACGACATTGAGAAACGTATTCCATTTTCTCATCACGACAGGCTTGGATTCCTCACTTTCTGCCCTACTAACTTAGGCACTACTGTTCGTGCATCAGTACATATTAAAGTTCCCAAATTGGCTGCTAACAAAGCAAAATTAGAAGAAGTTGCTGCCAAATATAACTTGCAAGTTCGTGGTACCCGTGGTGAACACACTGAAGCTGAAGGCGGCATTTACGATATTTCCAACAAAAGGCGCATGGGTCTTACTGAANTCAAGGTTTAGGGGTAAACCTGAGAAACCCGAAAGGTCGAAGGGAGAAATTCATTCGCGTCTCGAAGCTGGCGTCGAAGTGACGAGCGCGAATGGCTACGTACGCGTGCACTTTTCTCCTGGTAGGACGTCGCGATCCGTTGGGTGTCTGTCTACGGCTCGCGGTGGTGTCCGTCTGTCTCGGACGAACCnCGCCGGCCGACnnnnnnnnnnnTCGCTCGACGGTATACACGGTCGGAGGCCGCTCTGAGCGTTCGACTCGTTGCAAGCGCGCTGGnAACGCGGACCTAGTGCCGCGCCCGACCGCTGGTnGACTGTTGGCnnCACnGAnnAGTTCnTCGAACAGACCACCGATCTGCGACGCTATAGGTTTGGGTACTTTCAGGACCCGTCTTGAAACACGGACCAAGGAGTCTAGCATGTGCGCGAGTCATTGGGAAACCTAAAGGCGCAATGAAAGTAAACATAGGGAAGACGCCGCTCAGCATTCCCGGGGCGTCTCGTTCTCATCGCGAGAAGAGGCGCACCAAGAGCGTACACGCTGGGACCCGAAAGATGGTGAACTATGCCTGGTCAGGACGAAGTCAGGGGAAACCCTGATGGAGGTCCGTAGCGATTCTGACGTGCAAATCGATCGTCGGAACTGGGTATAGGGGCGAAAGACTAATCGAACCATC
		</sequence>
		<sequence>
			<taxon idref="CgCryAlu"/>
			NNNNNACTAGGGGCCCCAGATATAGCTTTCCCACGTTTAAACAACATAAGATTTTGGTTACTACCACCCTCATTATCACTTCTTATTATAAGAAGAATTGTCAATAAAGGAGCAGGAACTGGCTGAACAGTTTATCCTCCATTAGCCTCTAATATTGCTCATGAAGGAGCATCTGTTGATATAGCAATCTTTAGTCTTCATATAGCAGGAATTTCGTCAATCCTTGGAGCTATTAATTTCATTTCAACCATTATCAACATGCACCCTGCTGGCATAAATCCAGAACGAATTCCACTTTTTACCTGAGCAGTAAAAATTACTGCAATTCTTCTCCTTTTATCATTACCTGTGCTTGCAGGAGCAATTACGATACTTCTTACAGACCGAAATATTAATACATCATTTTTTGATCCAGCTGGGGGAGGAGACCCCATCCTATACCAGCATTTATTTTGATTCTTTGGACACCCCGAAGTTTATATTTTAATCCTCCCAGGATTTGGAATAATCTCCCACATTATTAGACAAGAAAGAGGGAAAAAAGAAGCTTTCGGAGTGCTAGGAATAATTTATGCAATAGCAGCAATCGGATTACTAGGATTTGTTGTATGAGCCCATCATATATTTACAGTAGGAATAGATGTAGATACTCGAGCATACTTTACATCAGCTACAATGATTATTGCTNNNTATGCCTGGGTGTTGGACAAACTGAAAGCTGAACGTGAACGTGGTATTACCATTGATATTGCCTTGTGGAAATTCGAAACTGCCAAATACTATGTCACCATTATTGACGCTCCTGGACATAGAGATTTCATCAAGAACATGATTACCGGAACTTCCCAAGCTGACTGTGCCGTCTTAATTGTAGCCGCTGGTACTGGTGAATTTGAAGCTGGTATTTCTAAGAATGGACAAACTAGAGAACACGCATTGCTTGCTTTCACTCTTGGAGTAAGACAACTTATCGTTGGTGTCAACAAAATGGATTCGACTGAACCTCCGTACAGCGAATCTCGTTTCGAGGAAATTAAAAAGGAAGTCTCTTCGTACATCAAAAAAATTGGTTATAACCCTGCTGCTGTTGTATTTGTTCCCATTTCTGGTTGGCACGGGGACAACATGTTGGAACCTTCCAGCAAAATGCCATGGTTCAAGGGATGGAACATTGAACGTAAAGAAGGTAAAGCTGAAGGAAAAACTTTAATCGATGCTTTAGATGCCATTCTTCCACCCTCTCGTCCTACTGACAAAGCACTTCGTCTTCCCCTTCAGNNNNNNNNNNNNNNNNNNNNNNNNNNNNNNNNNNNNNNNNNNNNNNNNNNNNNNNNNNNNNNNNNNNNNNNNNNNNNNNNNNNNNNNNNNNNNNNNNNNNNNNNNNNNNNNNNNNNNNNNNNNNNNNNNNNNNNNNNNNNNNNNNNNNNNNNNNNNNNNNNNNNNNNNNNNNNNNNNNNNNNNNNNNNNNNNNNNNNNNNNNNNNNNNNNNNNNNNNNNNNNNNNNNNNNNNNNNNNNNNNNNNNNNNNNNNNNNNnnnnnnnnnnnnnnnnnnnnnnnnnnnnnnnnnnnnnnnnnnnnnnnnnnnnnnnnnnnnnnnnnnnnnnnnnnnnnnnnnnnnnnnnnnnnnnnnnnnnnnnnnnnnnnnnnnnnnnnnnnnnnnnnnnnnnnnnnnnnnnnnnnnnnnnnnnnnnnnnnnnnnnnnnnnnnnnnnnnnnnnnnnnnnnnnnnnnnnnnnnnnnnnnnnnnnnnnnnnnnnnnnnnnnnnnnnnnnnnnnnnnnnnnnnnnnnnnnnnnnnnnnnnnnnnnnnnnnnnnnnnnnnnnnnnnnnnnnnnnnnnnnnnnnnnnnnnnnnnnnnnnnnnnnnnnnnnnnnnnnnnnnnnnnnnnnnnnnnnnnnnnnnnnnnnnnnnnnnnnnnnnnnnnnnnnnnnnnnnnnnnnnnnnnnnnnnnnnnnnnnnnnnnnnnnnnnnnnnnnnnnnnnnnnnnnnnnnnnnnnnnnnn
			nnnnnnnnnnnnnnnnnnnnnnnnnnnnnnnnnnnnnnnnnnnnnnnnnnnnnnnnnnnnnnnnnnnnnnnnnnnnnnnnnnnnnnnnnnnnnnnnnnnnnnnnnnnnnnnnnnnnnnnnnnnnnnnnnnnnnnnnnnnnnnnnnnnnnnnnnnnnnnnnnnnnnnnnnnnnnnnnnnnnnnnnnnnnnnnnnnnnnnnnnnnnnnnnnnnnnnnnnnnnnnnnnnnnnnnnnnnnnnnnnnnnnnnnnnnnnnnnnnnnnnnnnnnnnnnnnnnnnnnnnnnnnnnnnnnnnnnnnnnnnnnnnnnnnnnnnnnnnnnnnnnnnnnnnnnnnnnnnnnnnnnnnnnnnnnnnnnnnnnnnnnnnnnnnnnnnnnnnnnnnnnnnnnnnnnnnnnnnnnnnnnnnnnnnnnnnnnnnnnnnnnnnnnnnnnnnnnnnnnnnnnnnnnnnnnnnnnnnnnnnnnnnnnnnnnnnnnnnnnnnnnnnnnnnnnnnnnnnnnnnnnnnnnnnnnnnnnnnnnnnnnnnnnnnnnnnnnnnnnnnnnnnnnnnnnnnnnnnnnnnnnnnnnnnnnnnnnnnnnnnnnnnnnnnnnnnnnnnnnnnnnnnnnnnnnnnnnnnnnnnnnnnnnnnnnnnnnnnnnnnnnnnnnnnnnnnnnnnnnnnnnnnnnnnnnnnnnnnnnnnnnnnnnnnnnnnnnnnnnnnnnnnnnnnnnnnnnnnnnnnnnnnnnnnnnnnnnnnnnnnnnnnnnnnnnnnnnnnnnnnnnnnnnnnnnnnnnnnnnnnnnnnnnnnnnnnnnnnnnnnnnnnnnnnnnnnnnnnnnnnnnnnnnnnnnnnnnnnnnnnnnnnnnnnnnnnnnnnnnnnnnnnnnnnnnnnnnnnnnnnnnnnnnnnnnnnnnnnnnnnnnnnnnnnnnnnnnnnnnnnnnnnnnnnnnnnnnnnnnnnnnnnnnnnnnnnnnnnnnnnnnnnnnnnnnnnnnnnnnnnnnnnnnnnnnnnnnnnnnnnnnnnnnnnnnnnnnnnnnnnnnnTTTAGGGGTAAACCTGAGAAACCCGAAAGGTCGAAGGGAGAAATTCATTCGCGTCTCGATGTCGGCGTCAGAGTGACGAGCGCGAATGGCTACGTACGCGTGCACTTTTCTCCTGGTAGGACGTCGCGATCCGTTGGGTGTCTGTCTACGGCTCGCGGTGGTGTCCGTCCGTCTCGGACGAACCnCGCCGGCCGACnnnnnnnnnnnTTGCTCGACGGTATACACGGTCGGAGGCCGCTCTGAGCGTTCGACTCGTTGCAAGCGCGCTGGnAACGCGGACCTAGTGCCGCGCCCGACCGCTGGTnGACTGTTGGCnnCACnGAnnAGTTCnTCGAACAGACCACCGATCTGCGACGCTATAGGTTTGGGTACTTTCAGGACCCGTCTTGAAACACGGACCAAGGAGTCTAGCATGTGCGCGAGTCATTGGGAAACCTAAAGGCGCAATGAAAGTAAACATAGGGAAGACGCCGCTCAGCATTCCCGGGGCGTCTCGTTCTCATCGCGAGAAGAGGCGCACCAAGAGCGTACACGCTGGGACCCGAAAGATGGTGAACTATGCCTGGTCAGGACGAAGTCAGGGGAAACCCTGATGGAGGTCCGTAGCGATTCTGACGTGCAAATCGATCGTCGGAACTGGGTATAGnnnnnnnnnnnnnnnnnnnnnnnn
		</sequence>
		<sequence>
			<taxon idref="CgDol01"/>
			CGAnnnnnnnnnnnnnnnnnnnnnnnnnnnnnnnnnCTTAATAATATAAGATTTTGGCTACTACCCCCCTCATTAATATTACTTCTAATAAGAAGAGTTATTGATAAGGGGGCCGGAACGGGGTGAACCGTGTACCCCCCACTTGCATCCACATTATCTCATGAAGGGGCTTCCGTAGATTTAGCAATTTTTAGATTACACATAGCAGGGGTATCCTCAATCTTAGGGGCTATTAATTTTATCTCAACTATTGTAAATATACACCCTAAAGGGATAACCCCAGAACGAATACCTTTATTCGTATGGGCTGTTAAAATTACTGCTATTTTACTATTATTATCATTACCTGTCCTAGCTGGAGCAATCACTATATTATTAACAGATCGTAATATTAATACATCTTTTTTTGATCCTGCCGGAGGAGGGGACCCTATTTTATACCAACACCTATTCTGATTTTTTGGACATCCTGAAGTATACATTTTAATTTTACCGGGGTTTGGGATAATCTCTCATATTATTAGAnnnnnnnnnnnnnnnnnnnnnnnnnnnnnnnnnnnnnnnnnnnnnnnnnnnnnnnnnnnnnnnnnnnnnnnnnnnnnnnnnnnnnnnnnnnnnnnnnnnnnnnnnnnnnnnnnnnnnnnnnnnnnnnnnnnnnnnnnnnnnnnnnnnnnnnnnnnnnnnnnnnnnTANGCNTGGGTNTTGGACAAATTGAAAGCTGAACGTGAACGTGGTATTACCATTGATATTGCCTTGTGGAAATTTGAAACTTCCAAATTCTATGTGACCATTATTGATGCCCCTGGACACAGAGATTTCATTAAGAACATGATTACTGGTACTTCCCAAGCTGACTGTGCTGTTCTGATTGTCGCCGCTGGTACTGGTGAATTTGAAGCTGGTATCTCCAAAAATGGTCAAACTCGAGAACATGCTTTGCTTGCTTTCACTCTTGGAGTAAGACAACTTATCGTGGGTGTCAACAAAATGGATTCCACTGAACCACCGTACAGTGAACCTCGTTTTGAAGAAATTAAAAAGGAAGTCTCTTCATATATCAAGAAAATTGGTTACAATCCTGCTGCTGTCGTCTTTGTCCCTATTTCTGGCTGGCATGGAGACAACATGTTGGAATCTTCCAGCAAGATGCCATGGTTTAAGGGATGGAACATCGAACGTAAAGAAGGCAAGGCTGAAGGCAAGACTCTCATTGATGCTTTGGATGCTATTCTCCCTCCTAGTCGCCCTACTGACAAACCTCTTCGCCTTCCTCTTCAGGATGTCTACAAAATTGGTGGCATCGGAACAGTACCAGTTGGTCGTGTTGAGACTGGTATCTTGAAGCCTGGTATGGTTGTGGTATTTGCCCCAGCCAACATTACTACTGAAGTAAAGTCTGTTGAAATGCATCATGAGGCCTTGCAAGAAGCTGTCCCTGGAGACAATGTAGGTTTCAATGTGAAGAACGTCTCAGTCAAGGAATTGCGTCGTGGTTATGTAGCTGGTGACTCCAAAAGCAACCCACCAAGANNNNNNNNNNNNNNNNNnnnnnnnnnnnnnnnnnnnnnnnnnnnnnnnnnnnnnnnnnnnnnnnnnnnnnnnnnnnnnnnnnnnnnnnnnnnnnnnnnnnnnnnnnnnnnnnnnnnnnnnnnnnnnnnnnnnnnnnnnnnnnnnnnnnnnnnnnnnnnnnnnnnnnnnnnnnnnnnnnnnnnnnnnnnnnnnnnnnnnnnnnnnnnnnnnnnnnnnnnnnnnnnnnnnnnnnGGACGCTTACGACAACTGCATCACGGTATGCAACATGGAGAACGTGGATCCTTTAGGCATCCATACCGGCGAATCCATTGTAGTGGCTCCAAGTCAGACTCTATCCAACAGAGAGTACAATATGCTCCGAACTACCGCAATCAAAGTGATAAGGCACTTTGGAGTGATAGGAGAGTGTAACATCCAATACGCGTTAAGTCCCTATTCCGAGGACTATTATATAATTGAAGTAAATGCA
			AGATTATCTAGAAGTTCTGCTTTAGCCAGCAAGGCTACTGGATACCCATTGGCGTACGTGGCGGCTAAATTGGCATTGGGAACGGCACTTCCGGATATTAAGAATTCGGTGACTGGAAATACGACGGCTTGTTTTGAGCCGAGTCTAGATTATTGCGTGGTGAAAGTGCCACGGTGGGACTTGCACAAGTTTTCCAGAGTGAGCACGAAAATTGGAAGTTCTnnnnnnnnnnnnnnnnnnnnnnnnnnnnnnnnnnnnnnnnnnnnnnnnnnnnnnnnnnnnnnnnnnnnnnnnnnnnnnnnnnnnnnnnnnnnnnnnnnnnnnnnnnnnnnnnnnnnnnnnnnnnnnnnnnnnnnnnnnnnnnnnnnnnnnnnnnnnnnnnnnnnnnnnnnnnnnnnnnnnnnnnnnnnnnnnnnnnnnnnnnnnnnnnnnnnnnnnnnnnnnnnnnnnnnnnnnnnnnnnnnnnnnnnnnnnnnnnnnnnnnnnnnnnnnnnnnnnnnnnnnnnnnnnnnnnnnnnnnnnnnnnnnnnnnnnnnnnnnnnnnnnnnnnnnnnnnnnnnnnnnnnnnnnnnnnnnnnnnnnnnnnnnnnnnnnnnnnnnnnnnnnnnnnnnnnnnnnnnnnnnnnnnnnnnnnnnnnnnnnnnnnnnnnnnnnnnnnnnnnnnnnnnnnnnnnnnnnnnnnnnnnnnnnnnnnnnnnnnnnnnnnnnnnnnnnnnnnnnnnnnnnnnnnnnnnnnnnnnnnnnnnnnnnnnnnnnnnnnnnnnnnnnnnnnnnnnnnnnnnnnnnnnnnnnnnnnnnnnnnnnnnnnnnnnnnnnnnnnnnnnnnnnnnnnnnnnnnnnnnnnnnnnnnnnnnnnnnnnnnnnnnnnnnnnnnnnnnnnnnnnnnnnnnnnnnnnnnnnnnnnnnnnnnnnnnnnnnnnnnnnnnnnnnnnnnnnnnnnnnnnnnnnnnnnnnnnnnnnnnnnnnnnnnnnnnnnnnnnnnnnnnnnnnnnnnnnnnnnnnnnnnnnnnnnnnnnnnnnnnnnnnnnnnnnnnnnnnnnnnnnnnnnnnnnnnnnnnnnnnnnnnnnnnnnnnnnnnnnnnnnnnnnnnnnnnnnnnnnnnnnnnnnnnnnnnnnnnnnnnnnnnnnnnnnnnnnnnnnnnnnnnnnnnnnnnnnnnnnnnnnnnnnnnnnnnnnnnnnnnnnnnnnnnnnnnnnnnnnnnnnnnnnnnnnnnnnnnnnnnnnnnnnnnnnnnnnnnnnnnnnnnnnnnnnnnnnnnnnnnnnnnnnnnnnnnnnnnnnnnnnnnnnnnnnnnnnnnnnnnnnnnnnnnnnnnnnnnnnnnnnnnnnnnnnnnnnnnnnnnnnnnnnnnnnnnnnnnnnnnnnnnnnnnnnnnnnnnnnnnnnnnnnnnnnnnnnnnnnnnnnnnnnnnnnnnnnnnnnnnnnnnnnnnnnnnnnnnnnnnnnnnnnnnnnnnnnnnnnnnnnnnnnnnnnnnnnnnnnnnnnnnnnnnnnnnnnnnnnnnnnnnnnnnnnnnnnnnnnnnnnnnnnnnnnnnnnnnnnnnnnnnnnnnnnnnnnnnnnnnnnnnnnnnnnnnnnnnnnnnnnnnnnnnnnnnnnnnnnnnnnnnnnnnnnnnnnnnnnnnnnnnnnnnnnnnnnnnnnnnnnnnnnnnnnnnnnnnnnnnnnnnnnnnnnnnnnnnnnnnnnnnnnnnnnnn
		</sequence>
		<sequence>
			<taxon idref="CoAmp01"/>
			TTAATACTAGGAGCACCTGATATAGCTTTCCCACGACTCAACAATATAAGATTTTGACTTCTACCTCCCTCACTTACATTTCTACTAATAAGAAGAATAGTAGATAAAGGAGCAGGAACAGGCTGAACTGTTTATCCACCCCTATCTTCAAACTTATCTCATGAAGGCTCATCTGTTGATTTAGCAATTTTTAGATTACATATAGCTGGAGTTTCCTCCATTCTTGGAGCAATCAACTTTATTTCAACCATTATCAACATACACCCCAATGGAATAAGCCCAGACCAAATTCCATTGTTTACATGGGCCGTAAAAATCACAGCAGTATTATTACTTTTATCTTTACCAGTTTTAGCTGGTGCAATTACTATACTTCTTACAGACCGAAATGTAAATACTTCTTTTTTTGATCCTGCAGGAGGAGGGGATCCTATTTTATACCAACACTTATTTTGATTCTTTGGACACCCCGAAGTATACATTTTAATTCTACCAGGATTTGGGATAATCTCCCATATCATTAGGCAAGAAAGAGGAAAAAAAGAAGCATTCGGAGTATTAGGAATAATCTATGCAATAACTGCTATTGGTCTACTAGGATTTGTAGTATGAGCCCACCATATATTCACAATTGGAATAGATGTAGATACCCGTGCATACTTTACTTCAGCAACAATGATTATTGCAGTTTACGCTTGGGTTTTGGACAAACTTAAGGCCGAACGTGAACGTGGTATCACCATTGATATCGCCTTATGGAAATTCGAGACCGCCAAATACTATGTGACCATCATTGACGCTCCTGGACACAGAGATTTCATCAAGAACATGATCACCGGAACTTCCCAAGCCGATTGTGCTGTTCTGATTGTTGCTGCTGGTACTGGCGAATTCGAAGCTGGTATTTCTAAGAACGGACAAACCAGAGAACACGCTTTACTTGCTTTCACCCTCGGAGTAAAACAACTAATTGTCGGAGTGAACAAGATGGATTCCACCGAACCTCCATACAGCGAGTCCCGTTATGAAGAAATCAAGAAGGAAGTCTCCTCTTACATCAAGAAGATTGGTTACAATCCAGCGGCCGTCGCGTTCGTCCCAATTTCTGGATGGCATGGAGACAACATGTTGGAAGCTTCCACTAAGATGCCTTGGTTCAAGGGATGGGCAATTGATCGTAAGGATGGAAAAGCTGAAGGCAAAACTTTGATTGATGCTTTGGACGCCATTTTGCCTCCTAGCCGTCCTACCGACAAACCTCTTCGACTTCCTCTCCAGGATGTTTACAAAATTGGTGGTATCGGAACAGTACCAGTAGGTCGTGTTGAAACAGGTGTCCTCAAACCTGGAATGGTGGTTGTGTTCGCTCCAGCTAACATCATTACTGAAGTAAAATCCGTTGAAATGCATCACGAAGCTCTGCAAGAAGCCGTGCCCGGCGACAACGTCGGTTTCAACGTTAAGAATGTATCGGTGAAGGAATTGCGACGTGGTTACGTTGCGGGTGACTCGAAAAATAATCCACCAAAAGGAGCTTCCGACTNNNNGTTTATTCAGTCGGTGAAGCTTTAAATGCTGCGGAACAGCTTGGATACCCTGTTATGGCTAGAGCTGCATTTTCTTTAGGTGGTTTAGGATCTGGTTTTGCCAATACTAAAGACGAATTGAAAGTTTTGGCACATCAAGCTTTAGCCCATTCTAACCAATTAATAATTGATAAATCTCTTCGAGGTTGGAAAGAAGTAGAATACGAAGTTGTCAGAGATGCTTACGATAATTGCATTACGGTGTGCAACATGGAAAATGTAGATCCATTGGGTATTCATACGGGAGAATCTATCGTTGTGGCTCCGAGTCAAACCTTGTCCAATAAGGAATACAATATGCTAAGAACAACAGCTATTAAAGTTATTAGACATTTTGGTGTTATTGGAGAGTGTAACATTCAATATGCTTTATGTCCATATTCTGAAGAATACTACATCATTGAAGTAAATGCT
			CGCTTATCAAGAAGTTCAGCCTTAGCCAGTAAAGCTACTGGATATCCCCTTGCTTACGTAGCAGCCAAGTTAGCTTTGGGAGTTGCTCTTCCGGAAATTAAAAATTCTGTAACCGGAACAACAACTGCATGTTTTGAACCAAGTTTGGACTACTGTGTGGTTAAAATTCCCCGATGGGATTTACATAAATTTCAAAGAGTTAGTACAAAAATTGGYAGCTCTGACGCTGAAGCCTACACAGTCTTCTCTGATCTTTTCGATCCGATCATCGAAGACTACCATAAGGGCTTCACCAAGTCTGACAAACATCCACCAAAGAATTGGGGTGATGTGAGCGTTTTCGGCGACGTCGATCCTACCGGTGAATACGTTGTTTCAACTCGCGTGAGATGCGGAAGATCATTGGAAGGTTATCCATTCAATCCTTGCTTAACCGAAGAACAATACAAAGAAATGGAACAAAAAGTTTCGAGCACTTTGTCCGCTTTGGATGGCGAATTAAAGGGCACTTTCTATCCGTTGACCGGAATGAGCAAAGATGTTCAACAGAAATTGATCGACGATCATTTCTTGTTCAAAGAAGGTGACAGGTTCTTGCAAGCTGCCAACGCTTGCCGTTTCTGGCCATCCGGACGTGGAATCTATCACAACGAAAATAAAACCTTCTTGGTTTGGTGCAACGAGGAAGATCATTTACGTCTCATTTCGATGCAAATGGGCGGCAACTTGGGAGAAGTTTACCGTCGACTTGTCACCGCCGTTAATGACATCGAGAAACGTTTGCCATTCTCTCATCATGACAGATTGGGATTCTTGACTTTCTGCCCGACTAATTTGGGCACAACTGTTAGGGCTTCTGTGCACATTAAAGTGCCAAAATTGGCTGCCAACAAAGCTAAACTTGAGGAAGTCGCTTCGAAGTACAACTTGCAAGTACGCGGTACTCGTGGCGAACATACCGAAGCCGAAGGTGGAATTTACGATATCTCTAATAAGAGACGTATGGGTCTTACTGAATTCGAAGTTTAGGGGTAAACCTGAGAAACCCGAAAGGTCGAAGGGAGAAATTCAATCGCGTTTCGTCGCGCGCGTCGGAGCGACGAGCGCGAGCGTCGACGAACGCGTGCACTTTTCTCCTGGTAGGACGTCGCGATCCGTTGAGCGTCGATCTACGATTCGCGGTGGAGCCCGTTCGGCGTCGACGGACCnCGCCGATCGGCnnnnnnnnnnnTCGCTCGACGGTATACACGGTTGGGGGCCGCTCAnAGCGTCCGACCGACGGCAAGCGCGCCGGnCGATCGGACCTCGTGCCGATTCCGACACCCGGTnGACTGTTGGCnnCGTCGnnnCGTTCnCCGGACAGACCACCGATCTGCGACGCTATAGCTTTGGGTAATTTCAGGACCCGTCTTGAAACACGGACCAAGGAGTCTAGCATGTACGCGAGTCATTGGGAAACCCAAAGGCGTAATGAAAGTGAATCGAGGGAAGATGCCGTTTCGCATTCCCGGGGCGTCTCGTTCTCATCGCGAGATGAGGCGCACCAAGAGCGTACACGCTGGGACCCGAAAGATGGTGAACTATGCCTGGTCAGGATGAAGTCAGGGGAAACCCTGATGGAGGTCCGTAGCGATTCTGACGTGCAAATCGATCGTCGGAACTGGGTATAGGGGCGAAAGACTAATCGAnCCATC
		</sequence>
		<sequence>
			<taxon idref="CoAmp02"/>
			CTGATATTGGGGGCCCCCGACATAGCATTCCCTCGGCTTAATAATATGAGATTCTGACTACTCCCCCCCTCCTTAACCTTTTTGTTAATAAGAAGAATAGTCGATAAAGGGGCAGGAACTGGTTGAACTGTTTACCCCCCCCTATCCTCAAACCTATCCCACGAAGGCTCTTCAGTAGATCTGGCAATTTTTAGACTTCACATAGCAGGGGTCTCTTCAATCTTAGGTGCAATTAATTTTATCTCCACAGTAATTAATATACACCCAAATGGCATAAAGCCCGAACAAATTCCTTTATTTGTATGAGCTGTTAAAATTACAGCCGTGCTACTTTTACTATCTCTCCCAGTACTAGCAGGGGCCATTACTATACTTCTTACAGATCGCAATGTAAACACCTCCTTCTTTGACCCTGCCGGAGGGGGAGACCCCATCCTATACCAACATTTGTTTTGATTTTTTGGACACCCTGAAGTCTACATTTTAATCCTCCCAGGCTTTGGGATAATCTCTCACATTATCAGCCAAGAAAGAGGAAAAAAAGAAGCCTTTGGAGTTTTAGGTATAATCTACGCCATAACAGCTATCGGACTTTTAGGCTTTGTAGTATGGGCTCACCATATATTCACAGTAGGGATAGATGTGGACACCCGAGCTTACTTCACATCAGCANNNNNNNNNNNNNNNNNNTACGCTTGGGTNNNNNACAAATTGAAAGCCGAACGTGAACGTGGTATCACCATTGACATCGCCTTATGGAAATTCGAAACTGCTAAATACTATGTGACCATCATTGACGCTCCTGGACATAGAGATTTTATCAAGAACATGATTACCGGCACCTCTCAGGCCGATTGTGCTGTTCTCATCGTTGCCGCTGGTACTGGTGAATTTGAAGCCGGAATTTCAAAGAACGGACAAACCAGAGAACATGCTTTACTCGCTTTCACCCTCGGAGTAAAACAATTGGTCGTCGGTGTCAACAAAATGGACTCGACCGAACCGCCGTACAGCGAATCTCGTTATGAAGAAATCAAAAAGGAGGTGTCTTCCTACATCAAAAAGATCGGTTACAATCCAGCCGCTGTTGCTTTCGTCCCAATATCTGGATGGCACGGAGATAACATGTTGGAAGCTTCCAATAAGATGCCATGGTTTAAGGGATGGGCCGTTGATCGTAAAGAAGGAAAAGCTGAAGGCAAGACCTTGATCGATGCTTTGGATGCCATTTTACCACCCAGTCGTCCGACCGACAAACCTCTTCGTCTTCCACTTCAGGATGTCTACAAAATAGGTGGTATTGGAACGGTACCAGTGGGTCGTGTGGAAACCGGTGTACTCAAGCCCGGTAYGGTCGTAGTATTCGCTCCAGCTAACATTACCACTGAAGTAAAATCAGTTGAAATGCATCATGAAGCTTTACAAGAGGCCGTGCCCGGAGACAATGTTGGTTTCAACGTGAAGAACGTCCCCGTTAAAGAGATGCGTCGTGGTTACGTCGCCGGTGATTCGAAAAACAATCCGCCCAAAGGTGCNNNNNNNNNNNNnnnnnnnnnnnnnnnnnnnnnnnnnnnnnnnnnnnnnnnnnnnnnnnnnnnnnnnnnnnnnnnnnnnnnnnnnnnnnnnnnnnnnnnnnnnnnnnnnnnnnnnnnnnnnnnnnnnnnnnnnnnnnnnnnnnnnnnnnnnnnnnnnnnnnnnnnnnnnnnnnnnnnnnnnnnnnnnnnnnnnnnnnnnnnnnnnnnnnnnnnnnnnnnnnnnnnnnAGATGCTTACGATAATTGCATTACTGTGTGTAACATGGAAAATGTTGATCCATTAGGTATTCATACAGGGGAATCCATTGTAGTAGCTCCAAGTCAAACTTTGTCAAATAAAGAATACAATATGCTCAGAACAACAGCCATCAAGGTTATTAGACATTTTGGAGTTATTGGAGAGTGTAACATTCAATACGCTCTTTGTCCGGATTCTGCAGAATACTATATTATAGAAGTAAACGCT
			CGTTTATCAAGAAGTTCAGCTTTAGCCAGTAAAGCCACTGGATATCCCTTAGCTTATGTCGCAGCCAAACTGGCTTTGGGAATTGCACTCCCTGATATAAAAAACTCTGTTACTGGAAAAACTACTGCATGTTTTGAACCAAGTTTGGATTACTGTGTAGTTAAAATTCCTCGATGGGATTTACATAAGTTTCAAAGAGTCAGCACAAAAATCGGAAGCTCTGATGCTGAAGCCTACACAGTTTTCTCCGATCTTTTTGATCCAATAATCGAAGATTACCACAAAGGATTCGGTAGAACTGACAAGCATCCCCCGAAGAATTGGGGTGATGTCAGCGTATTCGGAGACGTCGATCCGACCAGCGAATACSTGGTTTCTACTCGCGTAAGATGCGGAAGATCATTGGAAGGTTATCCTTTCAATCCTTGTCTAACCGAAGGGCAATACAAAGAAATGGAACAGAAAGTTTCAAGCACTCTATCCGCTTTAGATGGCGAATTGAAGGGTACTTTTTATCCGTTGACCGGAATGAGCAAAGATGTGCAACAGAAATTGATCGATGATCATTTCTTGTTCAAAGAAGGTGACAGATTCTTGCAAGCTGCCAATGCTTGCCGTTTCTGGCCATCTGGTCGTGGAATTTATCACAACGAAAATAAGACCTTCTTGGTTTGGTGCAACGAGGAAGATCATTTACGTCTCATTTCTATGCAAATGGGTGGTAATTTAGGGGAAGTTTATCGTCGACTTGTAACCGCCGTTAATGACATCGAGAAAYGTTTGCCATTTTCTCATCATGACAGATTGGGATTCTTGACTTTCTGTCCTACTAATTTGGGCACAACTGTCCGAGCTTCGGTACATATTAAAGTGCCAAAATTGGCAGCTAACAAGGCTAAACTTGAAGAAGTCGCTTCGAAAnACAACTTACAAGTACGCGGTACTCGTGGTGAACATACCGAAGCTGAGGGTGGAATTTACGATATCTCTAATAAGAGACGnnnnnnnnnnnnnnnnnnnnnnGTTTAGGGGTAAACCTGAGAAACCCGAAAGGTCGAAGGGAGAAATTCATTCGCGTTTCGCTTGCGACGTCGGAGCGACGGGCGCGAGCGATTGCGAACGCGTGCACTTTTCTCCTGGTAGGACGTCGCGATCCGTTGGGTGTCGACTTACGATCCGCGGAGGAGCCCGCTCGGCGTCGACGGACCnCGCCGGTCGACnnnnnnnnnnnTCGCTCGACGGTATACACGGTTGGGGGCCGCTTTnAGCGTCCGACCGACAGCAAGCGCGCCGAnCGATCGGACTTGGTGCCGATTTCGACACCCGGTnGACTGTTGGCnnCGTCGnnnTGTTCnTTGGACAGACCACCGATCTGCGACGCTATAGCTTTGGGTAATTTCAGGACCCGTCTTGAAACACGGACCAAGGAGTCTAGCATGTACGCGAGTCATTGGGAAACCTAAAGGCGAAATGAAAGTGAATCGAGGGAAGAGGCCGTCTCGCATTCCCGGGGCGTCTCTTTCTCATTGCGAGATGAGGCGCACCAAGAGCGTACACGCTGGGACCCGAAAGATGGTGAACTATGCCTGGTCAGGATGAAGTCAGGGGAAACCCTGATGGAGGTCCGTAGCGATTCTGACGTGCAAATCGATCGTCGGAACTGGGTATAGGGGCGAAAGACTAATCGAACCATC
		</sequence>
		<sequence>
			<taxon idref="CoAra01"/>
			NNNNNNNNNNNNNNNNNNNNNATGGCTTTCCCACGACTTAACAATATAAGATTTNGGCTTCTTCCACCATCATTAACCTTCTTAATTATAAGAAGAATTGTAGAAANGGGAGCCGGTACTGGATGAACAGTCTACCCACCCCTATCTTCAAATACTGCTCATGAAGGAAGATCAGTAGATTTAGCTATTTTTAGTCTCCACATAGCAGGTGTATCTTCAATTTTAGGAGCAATTAATTTTATTTCAACAATTATTAATATACATCCTAATGGAATAAAACCAGAACAGCTCCCCCTATTCGTATGAGCAGTAAAAATCACTGCAGTACTTCTCCTTTTATCATTACCAGTACTAGCAGGAGCAATTACTATACTATTAACAGATCGAAATGTTAACACCTCATTTTTTGACCCAGCAGGAGGAGGAGATCCAATTCTGTACCAACATTTATTTTGATTTTTTGGACACCCCGAAGTTTATATTCTTATTCTACCAGGGTTTGGAATAATCTCCCATATTATCAGACAAGAAAGAGGCAAAAAAGAAGCTTTTGGAGTCTTAGGAATAATTTATGCTATAACAGCTATTGGACTACTAGGATTTGTAGTTTGAGCTCACCATATATTTACTGTAGGCATAGACGTAGACACACGAGCCTACTTTACCTCTGCAACTATAATCATTGCAGTTNNNNNNNNNNNNTTGGACAAATTGAAAGCAGAACGTGAACGTGGTATTACCATTGATATCGCTTTATGGAAATTCGAAACTGCCAAATATTATGTGACCATCATTGACGCTCCTGGACACAGAGATTTCATCAAAAACATGATCACTGGAACATCTCAAGCTGATTGTGCTGTCCTGATTGTAGCTGCTGGTACTGGTGAATTTGAAGCTGGTATTTCAAAGAACGGACAAACCAGAGAACACGCTTTACTCGCTTTTACCCTTGGAGTAAAACAACTTATCGTCGGTGTTAACAAAATGGATTCCACTGAACCACCATACAGCGAAGCCCGTTATGAAGAAATCAAAAAAGAAGTTTCTTCTTACATCAAAAAAATTGGTTACAATCCAGCTGCTGTTGCTTTCGTTCCCATTTCTGGATGGCACGGAGACAACATGTTGGAACCTTCCACTAAGATGCCATGGTTTAAGGGATGGGCTGTTGAACGTAAAGAAGGAAAAGCTGACGGCAAGACCCTCATTGATGCTTTGGATGCCATTCTTCCACCCTCTCGTCCTACAGACAAACCTCTTCGTCTTCCTCTTCAAGATGTTTACAAAATTGGTGGTATTGGAACAGTACCAGTAGGTCGTGTTGAAACTGGTGTCTTGAAACCTGGAATGGTTGTTGTGTTCGCTCCAGCAAACATCACAACTGAAGTAAAATCTGTTGAAATGCATCATGAAGCCTTGCAAGAAGCTGTACCTGGAGATAACGTTGGTTTCAACGTTAAAAACGTCTCAGTTAAAGAATTGCGTCGTGGTTATGTAGCTGGTGACTCTAAAAGCAGCCCACCTAGAGGAGCTTCTGACTTTTTnnnnnnnnnnnnnnnnnnnnnnnnnnnnnnnnnnnnnnnnnnnnnnnnnnnnnnnnnnnnnnnnnnnnnnnnnnnnnnnnnnnnnnnnnnnnnnGATTTGCAAATAATAAGGACGAATTAATAGCTTTAGCTTCTCAGGCTTTAGCTCATTCAGATCAATTAATAATTGACAAATCTTTAAGAGGCTGGAAAGAAGTTGAATACGAAGTTGTAAGAGATGCTTACGACAATTGCATTACAGTTTGCAATATGGAAAATGTAGATCCTTTAGGAATTCATACTGGCGAGTCGATAGTTGTTGCTCCCAGCCAAACTTTATCAAATAAAGAATACAACATGTTGAGAACCACAGCTATAAATGTTATAAAACATTTTGGAGTAGTAGGAGAATGCAATATTCAATATGCTTTATGTCCTTATTCTGAAGAATATTATATCATAGAAGTAAATGCA
			AGATTATCAAGAAGTTCTGCTTTAGCCAGCAAAGCTACTGGTTATCCTTTGGCTTATGTTGCAGCCAAATTGGCTTTAGGAGTTGCACTTCCGGATATTAAAAATTCTGTAACTGGAACAACTACTGCTTGTTTTGAACCCAGTTTGGATTnTTGTGTAGTAAAGATAnnnnnnnnnnnnnnnnnnnnnnnnnnnnnnnnnnnnnnnnnnnnnnnnnnnnnnnnnnnnnnnnnnnnnnnnnnnnnnnnnnnnnnnnnnnnnnnnnnnnnnnnnnnnnnnnnnnnnnnnnnnnnnnnnnnnnnnnnnnnnnnnnnnnnnnnnnnnnnnnnnnnnnnnnnnnnnnnnnnnnnnnnnnnnnnnnnnnnnnnnnnnnnnnnnnnnnnnnnnnnnnnnnnnnnnnnnnnnnnnnnnnnnnnnnnnnnnnnnnnnnnnnnnnnnnnnnnnnnnnnnnnnnnnnnnnnnnnnnnnnnnnnnnnnnnnnnnnnnnnnnnnnnnnnnnnnnnnnnnnnnnnnnnnnnnnnnnnnnnnnnnnnnnnnnnnnnnnnnnnnnnnnnnnnnnnnnnnnnnnnnnnnnnnnnnnnnnnnnnnnnnnnnnnnnnnnnnnnnnnnnnnnnnnnnnnnnnnnnnnnnnnnnnnnnnnnnnnnnnnnnnnnnnnnnnnnnnnnnnnnnnnnnnnnnnnnnnnnnnnnnnnnnnnnnnnnnnnnnnnnnnnnnnnnnnnnnnnnnnnnnnnnnnnnnnnnnnnnnnnnnnnnnnnnnnnnnnnnnnnnnnnnnnnnnnnnnnnnnnnnnnnnnnnnnnnnnnnnnnnnnnnnnnnnnnnnnnnnnnnnnnnnnnnnnnnnnnnnnnnnnnnnnnnnnnnnnnnnnnnnnnnnnnnnnnnnnnnnnnnnnnnnnnnnnnnnnnnnnnnnnnnnnnnnnnnnnnnnnnnnnnnnnnnnnnnnnnnnnnnnnnnnnnnnnnnnnnnnnnnnnnnnnnnnnnnnnnnnnnnnnnnnnnnnnnnnnnnnnnnnnnnnnnnnnnnnnnnnnnnnnnnnnnnnnnGAGAAACCNGAAAGGTCGAAGGGAGAAATTCATTGGGnTTTnGCTTCAACGGGTTAGGCGACGGGCGCGAGCGACGACGAACGCGTGCAGTTTTCTCCTGGTAGGACGTCGCGATCCGTTGGGTGTCGATCTACGGTCCACGGTGGAGCCCGTCCGGCGTTAACGGACCnCGTCGGTCGACnnnnnnnnnnnTCGCTCGACGGTATACACGGTTAGGGGCCGCTCCGAGCGTTCGACCGATGGCAAGCGCGCTGGnCGATCGGACCTGGTGCCGATTCCGACATTCGGTnGACTGTTGGCnnCGTCGAnnnGTTCnTCGGACAGACCACCGATCTGCGACGCTATAGCTTTGGGTAATTTCAGGACCCGTCTTGAAACACGGACCAAGGAGTCTAGCATGTACGCGAGTCATTGGGAAACCTAAAGGCGTAATGAAAGTGAATCGAGGGAAGAGGACGCTCCGCATTCCCGGGGCGTCTCGTTCTCATCGCGAGATGAGGCGCACCAAGAGCGTACACGCTGGGACCCGAAAGATGGTGAACTATGCCTGGTCAGGACGAAnnnnnnnnnnnnnnnnnnnnnnnnnnnnnnnnnnnnnnnnnnnnnnnnnnnnnnnnnnnnnnnnnnnnnnnnnnnnnnnnnnnnnnnnnnnnnn
		</sequence>
		<sequence>
			<taxon idref="CoCor01"/>
			TTAATGCTAGGRGCTCCTGACATAGCATTCCCCCGCCTTAATAATATAAGATTTTGACTTTTACCCCCTTCATTAACCTTTCTTTTAATAAGAAGAATTATAGATAAAGGGGCAGGCACCGGATGAACAGTATAYCCTCCTTTATCTTCAAATCTATCCCATGAAGGATCCTCAGTAGATCTGGCTATCTTTAGCCTTCATATAGCAGGAGTATCTTCAATTTTAGGTGCAATTAATTTTATCTCAACAATTATTAATATACAYCCAAATGGAATAAAACCAGAACAACTRCCATTATTCGTATGAGCAGTAAAAATTACTGCAATCCTTCTACTRTTATCTYTACCTGTATTAGCWGGAGCTATCACCATACTATTAACAGACCGAAACATTAATACTTCCTTCTTTGATCCCACAGGAGGAGGAGACCCTATYCTTTATCAACACTTATTTTGATTCTTTGGTCATCCAGAAGTATATATTCTTATTTTACCAGGATTTGGTATAATCTCTCATATCATTAGTCAAGAAAGAGGTAAAAAAGAAGCCTTTGGAGTACTTGGAATAATTTATGCTATATCAGCCATTGGATTATTAGGATTTGTAGTATGRGCTCATCATATRTTTACAATYGGAATAGATGTGGATACACGAGCTTACTTTACTTCTGCAACTATAAWTATTGCAGTATACGCATGGGTATTGGACAAATTGAAAGCTGAGCGTGAACGTGGTATCACCATTGACATTGCTTTATGGAAATTTGAGACTGCCAAATACTACGTGACTATCATTGATGCTCCTGGACATAGAGATTTTATCAAAAACATGATTACTGGAACATCTCAAGCTGATTGTGCCGTCCTGATCGTTGCCGCAGGTACCGGTGAATTTGAAGCTGGTATTTCAAAGAACGGACAAACTAGGGAGCATGCTTTGCTCGCTTTCACTCTCGGAGTGAAGCAACTGATTGTTGGTGTCAACAAAATGGACTCTACTGAACCAGCATACAGCGAATCCCGTTTCGAGGAGATCAAAAAGGAAGTGTCTTCCTACATCAAGAAAATTGGTTACAATCCTGCTGCTGTTGCTTTCGTTCCCATTTCTGGATGGCACGGAGATAACATGTTGGAAGCTTCCAGCAAGATGCCATGGTTCAAGGGATGGGCTGTTGACCGCAAGGAAGGGAAAGCTGAAGGAAAGACTTTGATCGATGCCTTGGACGCCATTCTTCCACCCAGCCGTCCTACCGACAAACCTCTCCGTCTTCCGTTGCAAGATGTCTACAAAATTGGTGGTATTGGAACTGTACCAGTTGGTCGTGTTGAAACCGGTGTCCTGAAACCCGGTATGCTGGTCGTCTTTGCCCCAGCTAATATCACCACTGAAGTAAAATCTGTTGAAATGCATCATGAGGCTTTGCAAGAAGCTGTTCCTGGAGATAATGTTGGTTTCAACGTTAAGAACGTCTCCGTTAAGGAATTGCGTCGTGGTTATGTTGCTGGTGACTCTAAGAGCAACCCGCCCAGAGGAGCCTCTGATTTCTTGTCTATTCAGTAGCTGAAGCTTTAAGTGCAGYTGACSAACTGGGATATCCRGTTATGGCGCGAGCAGCATTTTCCCTTGGCGGRTTAGGATCAGGGTTTGCTGACACTCAAGAGGAATTGAAAGTTTTAGCCAACCAAGCGCTAGCTCATTCAAGTCAGTTGATCATTGACAAATCATTACGCGGTTGGAAAGAAGTGGAATATGAAGTTGTTAGGGATGCGTTTGATAACTGCATTACCGTATGCAACATGGAAAATGTTGATCCCTTAGGCATTCATACCGGGGAATCGATTGTAGTGGCTCCAAGCCAAACCCTATCTAACAAAGAGTACAATATGCTTAGAACAACAGCTATTAAAGTTATTAGACATTTTGGTGTTGTTGGAGAATGCAACATTCAATATGCATTATGCCCTTACTCTGAACAATACTATATCATTGAAGTAAATGCT
			CGTTTGTCAAGAAGTTCAGCTTTAGCCAGTAAAGCTACTGGATATCCATTGGCATATGTGGCGGCAAAATTAGCTTTAGGAATTTCTCTTCCAAATATTAAAAATTCTGTTACTGGATCAACTACTGCCTGTTTTGAGCCAAGCTTAGACTATTGTGTAGTGAAAATTCCCAGATGGGATTTACACAAATTTCAAAGAGTCAGTACAAAAATTGGCAGCTCAnnnnnnnnnnnnnnnnnnnnnnnnnnnnnnnnnnnnnnnnnnnnnnnnnnnnnnnnnnnnnnnnnnnnnnnnnnnnnnnnnnnnnnnnnnnnnnnnnnnnnnnnnnnnnnnnnnnnnnnnnnnnnnnnnnnnnnnnnnnnnnnnnnnnnnnnnnnnnnnnnnnnnnnnnnnnnnnnnnnnnnnnnnnnnnnnnnnnnnnnnnnnnnnnnnnnnnnnnnnnnnnnnnnnnnnnnnnnnnnnnnnnnnnnnnnnnnnnnnnnnnnnnnnnnnnnnnnnnnnnnnnnnnnnnnnnnnnnnnnnnnnnnnnnnnnnnnnnnnnTCCANCAGAAATTGATCGACGATCATTTCTTGTTCAAGGAAGGTGACAGATTCTTGCAGGCTGCCAATGCCTGCCGTTTCTGGCCATCTGGTCGTGGTATATATCACAACGAAAATAAAACCTTCTTGGTTTGGTGCAATGAGGAAGATCATCTTCGTATCATTTCTATGCAAATGGGTGGTGATTTGGGCGAAGTTTTCCGTCGTCTCGTATCTGCTGTTAACGAAATCGAGAAACGTCTGCCATTCTCCCATCATGACAGATTGGGTTTCTTGACTTTCTGCCCTACTAATTTGGGTACTACCGTCAGAGCTTCTGTGCACATTAAAGTGCCGAAATTGGCAGCCAATAAAACTAAGCTCGAGGAAGTTGCTTCGAAGTACAATTTACAAGTACGTGGTACTCGTGGTGAGCATACCGAAGCTGAAGGTGGTATCTACGACATCTCTAATAAGAGACGTATGGGTCTNNNNNNNNNNNNNnTTTAGGGGTAAACCTGAGAAACCCGAAAGTTCGAAGGGAGAAATTCATTCGAGTATCGCTGACGGCGTCAGAGCGACGTGCGCGAGTGTCGGCGAACTCGTGCACTTTTCTTCTGGTAGGACGTCGCGATCCGTCGGGTGTCGATCTACGATCCGCGGTGGAGCCCGTTCGGCGTAGACGGACCnCGCCGGTCGGCnnnnnnnnnnnTCGCTCGACGGTATACACGGTTGGAGGCCGCTTTnAGCGTCCGACCGATGGCAAGCACGCCGGnTGATCGGACTCCGTGCCGATTCCGACATCCGGTnGACTGTTGGCnnTGTCGnnnTGTTCnTCGGACAGACCACCGATCTGCGACGCTATAGCTTTGGGTAATTTCAGGACCCGTCTTGAAACACGGACCAAGGAGTCTAGCATGTACGCGAGTCATTGGGAAACCTAAAGGCGAAATGAAAGTGAATCGAGGGAAGATGCCGCCTTGCATTCCCGGGGCGTCTCGTTCTCATTGCGAGATGAGGCGCACCAAGAGCGTACACGCTGGGACCCGAAAGATGGTGAACTATGCCTGGTCAGGATGAAGTCAGGGGAAACCCTGATGGAGGTCCGTAGCGATTCTGACGTGCAAATCGATCGTCGGAACTGGGTATAGnnnnnnnnnnnnnnnnnnnnnnnn
		</sequence>
		<sequence>
			<taxon idref="CoDen01"/>
			TTAATATTAGGTGCCCCCGATATAGCATTCCCTCGTCTCAATAATATAAGATTTTGGCTACTTCCACCATCTCTAACATTTCTGTTAATAAGAAGAATTGTAGGAAAAGGTGCAGGAACTGGATGAACAGTTTACCCCCCATTATCAAGAAATATTGCTCACGAAGGACCATCTGTAGATCTTGCTATTTTCAGCCTACATATATCGGGTGTTTCCTCTATTCTAGGCGCCATTAATTTTATTTCGACTATCATCAATATACACCCTGTTGGAATAAGTCCTGAGATAATCCCCCTATTTGTATGAGCAGTAAAAATTACTGCAGTCTTACTTCTCCTATCTCTTCCAGTATTAGCAGGAGCTATCACTATATTATTAACTGACCGAAATGTGAATACATCATTCTTTGACCCAGCAGGAGGGGGTGATCCAATTCTATATCAACATCTATTCTGATTCTTTGGCCACCCTGAAGTATATATTCTTATTTTACCAGGATTCGGCATAATTTCCCATATTATTAGACAAGAAAGAGGTAAAAAGGAAGCATTTGGAGTTTTAGGAATAATTTATGCTATGACAGCTATTGGACTATTAGGATTTGTAGTATGAGCCCACCATATATTTACGGTAGGAATAGATGTTGACACACGAGCATACTTCACATCAGCTACAATAATTATTGCTGTGTACGCCTGGGTTTTGGATAAGTTGAAAGCCGAGAGAGAACGTGGTATCACCATTGACATTGCTTTGTGGAAATTTGAAACTGCCAAATATTACGTTACAATTATTGACGCTCCCGGACACAGAGATTTCATCAAGAACATGATCACTGGAACCTCTCAAGCTGATTGCGCTGTGCTCATCGTTGCCGCGGGTACCGGTGAATTCGAAGCTGGTATCTCCAAGAACGGACAAACCAGAGAACACGCTTTGCTCGCTTTCACTCTTGGAGTAAAACAACTTATCGTCGGTGTCAACAAGATGGATTCCACTGAACCTCCCTACAGTGAGTCTCGTTTTGAGGAAATCAAGAAAGAAGTTTCTTCCTACATCAAGAAGATTGGTTACAACCCGGCCGCTGTCGCTTTCGTCCCAATCTCTGGTTGGCACGGTGACAACATGTTGGAACCGTCCACCAAGATGCCGTGGTTCAAAGGATGGGCTGTTGACCGTAAAGAAGGAAAAGCTGATGGAAAAACTCTCATTGATGCTTTGGATGCCATTTTGCCGCCTTCCCGTCCTACTGACAAACCTCTTCGTCTTCCATTGCAGGACGTCTACAAAATCGGTGGTATTGGAACAGTACCTGTCGGTCGTGTGGAAACTGGTGTGTTGAAACCTGGAATGGTTGTAGTCTTTGCTCCAGCCAACATTACTACTGAAGTTAAGTCTGTTGAAATGCACCACGAAGCTTTGCTAGAAGCTGTACCTGGAGACAACGTTGGTTTCAACGTTAAGAACGTCTCTGTTAAAGAATTGCGTCGTGGTTATGTAGCTGGTGACTCTAAGAGCAGCCCACCTAGGGGAGCTTCTGACTTCTTnnnnnnnnnnnnnnnnnnnnnnnnnnnnnnnnnnnnnnnnnnnnnnnnnnnnnnnnnnnnnnnnnnnnnnnnnnnnnnnnnnnnnnnnnnnnnnnnnnnnnnnnnnnnnnnnnnnnnnnnnnnnnnnnnnnnnnnnnnnnnnnnnnnnnnnnnnnnnnnnnnnnnnnnnnnnnnnnnnnnnnnnnnnnnnnnnnnnnnnnnnnnnnnnnnnnnnnGGATGCTTTCGACAATTGTATAACCGTATGCAACATGGAAAACGTCGATCCATTGGGGATTCATACTGGAGAATCGATCGTAGTTGCACCCAGCCAAACTTTATCAAACAAAGAGTACAATATGCTAAGAACAACAGCCATTAACGTTATAAGGCATTTCGGTGTAGTGGGTGAATGCAACATCCAATACGCTTTATCGCCATTTTCCGAAGAATATTACATTATCGAAGTCAATGCC
			CGTCTATCGAGAAGTTCGGCTTTAGCTAGTAAAGCTACCGGTTATCCATTGGCATACGTGGCTGCCAAATTGGCTTTAGGCATCGCTCTTCCGGATATTAAGAATTCCGTTACCGGTACGACGACCGCTTGTTTTGAACCGAGTTTGGATTATTGCGTGGTTAAAATACCGCGTTGGGATTTGCACAAGTTTCAACGTGTTAGTACGAAAATTGGTAGTTCGGACGCCGAGGCCTACACAGTGTTCGCCGATTTGTTCGACCCGATCATCGAAGACTACCACAAAGGTTTCGGCAGGACCGACAAACACCCTCCCAAAAACTGGGGTGATGTGAGCGTGTTCGGAAACTTGGACCCCGCCGGCGAATACGTCGTTTCGACCCGCGTAAGATGCGGCCGATCTTTGGAAGGCTACCCGTTCAACCCTTGCCTAACCGAAGAACAATACAAAGAAATGGAACAGAAAGTGTCGACCACACTTTCCGGCTTGGACGGCGAATTGAAGGGAACTTTCTACCCCTTGACCGGCATGAGCAAGGAAGTGCAACAAAAATTGATCGACGATCATTTCTTGTTCAAAGAGGGCGATCGATTTTTGCAAGCCGCCAACGCTTGCCGTTTCTGGCCGACCGGCCGTGGTATCTACCACAACGAAAACAAAACCTTCTTGGTTTGGTGCAACGAAGAAGATCATCTCCGTATCATTTCGATGCAAATGGGAGGCGATTTGGGACAAGTTTTCCGTCGTTTGGTAACGGCCGTTAACGACATCGAAAAACGCATCCCGTTCTCTCACCACGACCGGCTCGGTTTCCTCACTTTCTGCCCGACCAATTTGGGTACGACCGTTCGTGCATCGGTCCACATCAAGGTACCGAAATTGGCCGCCAACAAGGCCAAACTGGAGGAAGTCGCCTCCAAATACAACTTGCAAGTACGCGGAACCCGCGGCGAGCACACCGAGGCCGAAGGCGGCATTTACGACATCTCCNACAAGAGnnnnnnnnnnnnnnnnnnnnnnnnnGTTTAGGGGTAAACCTGAGAAACCCGAAAGGTCGAAGGGAGAAATTCATTCGCGTTTCGTAGAAGACGTCTGAGCGACGGGCGCGTACGTTTACGAACGCGTGCACTTTTCTTCCGGTAGGACGTCGCGATCCGTCCGGTGTCGATTTACGGTTCGAGGTGGAGCCCGTACGGCGCATACGGACCTTTCCGATCGACnnnnnnnnnnnTnGCTAGACGGTATAAAACGTTCGGGGCCGCTTTAAGCGTTCGACTCGTGGCAAGCGCATCGAnCGATCGGACCTAGTGCCGATTTCGTTAACCGGTnGACTGTTGGCnnCATCGAnnTGTTCnTCGAACAGACCACTGATCAGCGACGCTATTGTTTTGGGTACTTTCAGGACCCGTCTTGAAACACGGACCAAGGAGTCTAGCATGTACGCGAGTCATTGGGAAACCTAAAGGCGTAATGAAAGTAAATTAAGGGAAGACGnCGCTCCGCATTCCCGGGGCGTCTCGTTCTCATTGCGAGATGAGGCGCACCAAGAGCGTACACGCTGGGACCCGAAAGATGGTGAACTATGCCTGGTCAGGACGAAGTCAGGGGAAACCCTGATGGAGGTCCGTAGCGATTCTGACGTGCAAATCGATCGTCGGAACTGGGTATAGGGGCGAAAGACTAATCGAACCATC
		</sequence>
		<sequence>
			<taxon idref="CoGna01"/>
			TTAATACTAGGGGCCCCAGACATAGCATTCCCGCGACTTAACAACATAAGGTTCTGGCTTCTACCCCCCTCCCTAACCTTTTTAATTATAAGAAGAATTGTAGACAAGGGGGCAGGGACCGGCTGAACGGTATATCCACCCCTGTCTTCAAATGTATCCCACGAAGGATCATCAGTAGACCTCGCCATTTTTAGATTACACATAGCAGGAGTGTCGTCAATCCTAGGAGCTATTAACTTCATCTCTACAGTAATCAATATACACCCTAACGGAATAAAGCCAGACCAACTCCCACTATTTGTCTGAGCTGTAAAGATCACAGCTATCCTGCTTCTTTTATCCCTCCCTGTACTCACAGGAGCAATCACAATACTTCTGACTGACCGAAACGTAAACACATCATTTTTCGACCCAGCAGGAGGAGGGGACCCTATCCTTTACCAACATCTATTCTGATTCTTTGGACACCCTGAAGTATATATCCTAATCCTACCTGGATTCGGAATAATTTCTCATATTATTAGCCAAGAAAGAGGTAAAAAGGAAGCCTTCGGAGTACTAGGAATAATCTACGCTATATCAGCTATTGGCCTACTAGGATTCGTAGTTTGGGCCCACCATATATTCACAGTAGGAATAGATGTAGACACACGAGCCTACTTCACCTCAGCAACCATAATCATTGCAGTCTACGCCTGGGTATTGGACAAACTGAAAGCCGAACGTGAACGTGGTATCACCATCGATATCGCTTTATGGAAATTCGAGACTGCCAAGTACTACGTCACCATCATCGACGCTCCTGGCCACAGGGATTTCATCAAGAACATGATCACTGGAACATCTCAGGCTGATTGCGCTGTTCTAATTGTGGCTGCTGGTACTGGTGAATTCGAAGCTGGAATTTCCAAAAATGGACAAACTAGGGAACATGCATTGTTGGCCTTCACCCTTGGAGTGAAACAACTCATTGTTGGCGTGAACAAAATGGATTCCACTGAACCACCTTACAGCGAAGCTCGTTACGAAGAAATCAAAAAAGAAGTTTCCTCCTACATTAAGAAGATCGGTTACAATCCTGCTGCTGTCGCTTTTGTACCCATTTCTGGATGGCATGGTGACAACATGTTGGAAGGATCTAGCAAGATGCCATGGTTCAAGGGATGGAATGTTGACCGTAAAGAAGGAAAAGCGGAGGGGAAAACTTTGATTGAAGCTTTGGATGCCATTCTTCCTCCCAGTCGTCCTACCGACAAACCTCTTCGTYTGCCTYTGCAAGATGTTTACAAAATTGGTGGTATCGGAACAGTACCAGTTGGACGTGTTGAAACTGGAATCTTRAAACCTGGAATGTTGGTCGTATTCGCTCCTGCCAACATCACGACTGAAGTCAAATCAGTTGAAATGCATCATGAAGCTTTGCAAGAAGCCGTACCTGGAGACAACGTGGGTTTCAACGTTAAGAACGTTCCGGTGAAAGAATTGCGCCGTGGATACGTTGCCGGAGACTCGRAAAATAATCCACCTAGANNNNNNNNNNNNNNNNNGTTTATTCGGTTAAAGAAGCGTTAAGTGCAGCGGAACAACTTGGGTATCCGGTTATGGCTCGAGCAGCATTTTCTCTTGGTGGATTAGGATCTGGTTTTGCAAACACTAGCGAGGAATTAGTAGCTTTAGCTGCTCAAGCTTTAGCTCACTCAAATCAATTAATAATAGACAAATCTTTACGAGGCTGGAAAGAAGTCGAATACGAAGTTGTTAGGGATGCATACGACAATTGCATTACTGTATGTAACATGGAAAATGTGGATCCTTTAGGCATCCATACAGGCGAATCAATAGTAGTGGCTCCAAGTCAAACTTTATCAAACAAAGAATACAATATGCTTAGAACTACRGCCATCCGAGTTATAAGACATTTTGGGGTAGTGGGAGAATGCAATATCCAATATGCTTTATGTCCATATTCTGAACAATATTATATCATAGAAGTAAATGCT
			CGATTATCAAGAAGTTCCGCTTTAGCCAGTAAAGCAACTGGATATCCTTTAGCATATGTTGCAGCCAAATTGGCTTTAGGAGTGTCACTACCGGATATAAAAAATTCTGTTACTGGAACGACAACTGCTTGTTTCGAGCCAAGTTTAGATTATTGTGTGGTTAAAATTCCGCGRTGGGATTTGCACAAATTACAAAGAGTCAGCACGAAAATTGGnnnnnnnGATGCTGAAGCCTACACAGTATTTTCCGATCTTTTCGATCCAATTATCGAAGACTATCACAAAGGATTTGGAAGAACTGATAAACATCCACCAAAGAATTGGGGTGATGTAAGCGTGTTTGGTAACGTAGACCCTACCGGGGAGTACGTTGTTTCTACCCGTGWAAGATGCGGAAGATCTTTGGAAGGTTATCCATTCAATCCTTGCCTAACTGAAGAACAATACAAAGAAATGGAACAAAAAGTATCCACCACTTTGTCTGCTTTGGAAGGTGACCTAAAGGGTACTTTCTATCCATTGACCGGAATGAGCAAAGATGTTCAACAGAAGTTGATCGATGATCATTTCTTATTCAAGGAAGGTGACAGATTTTTGCAAGCTGCTAATGCTTGCCGTTTCTGGCCTTCTGGTCGTGGTATTTACCATAACGAAAATAAAACTTTCTTGGTTTGGTGCAACGAAGAAGATCATCTCCGTATCATTTCGATGCAAATGGGTGGCGATTTGGGTGAAGTTTATCGTCGGCTTGTCAGCGCTGTTAATGAAATCGAAAAGCGTCTGCCATTCTCTCATCATGACAGATTGGGTTTCTTAACTTTCTGCCCAACCAATTTGGGTACTACCGTTAGAGCTTCGGTACATATTAAAGTACCCAAATTGGCTGCAAATAAAGCTAAACTTGAAGAAGTTGCTACTAAATACAACTTGCAAGTACGTGGTACTCGTGGTGAACATACTGAAGCTGAAGGTGGAATTTATGACATCTCCANCAAGAGACGNATGGnnnnnnnnnnnnnnnnnGTTTAGGGGTAAACCTGAGAAACCCGAAAGGTCGAAGGGAGAAATTCATTCGCGTTTCGTTGTCGGCGTCGAAGCGACGGGCGCGAAAGATAACGAACGCGTGCACTTTTCTCCTGGTAGGACGTCGCGATCCGTTGGGTGTCGATCTACGATCCGCGGTGGAGCCCATTCGGCGTCGATGGACCnCGTTGATCGACnnnnnnnnnnnTCACTTGACGGTATACATGGTTAGGGGCCGCTTTAAGCGTCTGACCGATAGCAAGCGCGCTGTnCGATCGGACCTAGTGCCGATCCCAACTTCCGGTnGACTGTTGGCnnCGTCGAnnnGTTCnTTGGACAGACTACCGATCTGCGACGCTATAGCTTTGGGTAATTTCAGGACCCGTCTTGAAACACGGACCAAGGAGTCTAGCATGTACGCAAGTCATTGGGAAACCTAAAGGCGAAATGAAAGTAAATCGAGGGAAGAGGCCGTCTCGCATTCCCGGGGCGTCTCGTTCTCATTGCGAGATGAGGCGCACCGAGAGCGTACACGCTGGGACCCGAAAGATGGTGAACTATGCCTGGTCAGGATGAAGTCAGGGGAAACCCTGATGGAGGTCCGTAGCGATTCTGACGTGCAAATCGATCGTCGGAACTGGGTATAGGGGCGAAAGACTAATCGAACCATC
		</sequence>
		<sequence>
			<taxon idref="CoMim02"/>
			TTAATACTTGGAGCCCCTGACATAGCATTCCCACGAATAAACAATATAAGATTTTGACTATTACCACCCTCACTAACATTTTTATTAATAAGAAGAGTTGTTAATAGAGGTGCAGGTACTGGATGAACAGTTTATCCCCCTCTTGCAGGTAATGTTACCCATGAAGGATCTTCAGTAGATCTAGCTATTTTTAGTCTACACATAGCAGGAGTATCATCTATTCTAGGGGCCATTAACTTTATCTCAACAATTATCAATATATCCCCCTCAGGAATAAAGCCTGATCAATTATCATTATTTACTTGAGCTGTAAAGATTACAGCAGTTCTATTATTATTATCTTTACCTGTACTAGCAAGAGCTATTACAATACTTTTAACCGACCGTAATTTAAACACATCTTTCTTTGACCCGGCTGGGGGAGGAGACCCTATTCTTTATCAACATTTATTTTGATTCTTCGGTCACCCCGAAGTATATATTTTAATCCTGCCAGGATTTGGAATAATCTCTCATATTATTAGACAAGAAAGAGGGAAAAAAGAAGCCTTTGGAGTATTAGGAATAATCTATGCCATAGTTGCAATTGGCCTACTAGGATTTATTGTATGAGCCCACCATATATTCACAGTAGGTATAGATGTAGACACTCGAGCTTACTTTACTTCTGCTACAATGATTATTGCTGTAnnnnnnnnnnnnnnnnnnnnnnnnnnnnnnnnnnnnnnnnnnnnnnnnnnnnnnnnnnnnnnnnnnnnnnnnnnnnnnnnnnnnnnnnnnnnnnnnnnnnnnnnnnnnnnnnnnnnnnnnnnnnnnnnnnnnnnnnnnnnnnnnnnnnnnnnnnnnnnnnnnnnnnnnnnnnnnnnnnnnnnnnnCGCTGGTACCGGYGAATTTGAAGCCGGTATTTCCAAAAACGGACAAACTAGGGAACACGCTTTGCTCGCCTTTACTCTTGGAGTAAAACAACTCGTCGTTGGNGTAAACAAAATGGATTCTACTGAACCTCCCTACAGCGAACCTCGATTTGAAGAAATTAAAAAGGAAGTATCTTCGTACATTAAGAAAATTGGTTACAACCCGGCTGCTGTTGCTTTTGTACCTATTTCTGGATGGCATGGAGATAATATGTTGGAACCCTCAASCAAAATGCCRTGGTTCRAAGGATGGAATGTCGAACGTAAAGAAGGCAAAGCTGAAGGAAAGACTCTTATYGATGCTTTAGACGCAATTCTTCCACCATCTCGTCCTACAGACAAACCTCTTCGTCTTCCATTACAGGATGTTTACAAAATTGGTGGTATTGGAACAGTACCTGTTGGTCGTGTCGAGACTGGTGTTCTTAAACCTGGTATGGTAGTGGTTTTCGCTCCAGCCAACATCACGACTGAAGTAAAATCCGTTGAAATGCATCATGAAGCTTTGCAAGAAGCTGTGCCTGGTGATAACGTAGGATTTAACGTAAAGAACGTATCTGTCAAAGAATTGCGTCGTGGTTATGTAGCTGGTnnnnnnnnnnnnnnnnnnnnnnnnnnnnnnnnnnnnnnnnnnnnnnnnnnnnnnnnnnnnnnnnnnnnnnnnnnnnnnnnnnnnnnnnnnnnnnnnnnnnnnnnnnnnnnnnnnnnnnnnnnnnnnnnnnnnnnnnnnnnnnnnnnnnnnnnnnnnnnnnnnnnnnnnnnnnnnnnnnnnnnnnnnnnnnnnnnnnnnnnnnnnnnnnnnnnnnnnnnnnnnnnnnnnnnnnnnnnnnnnnnnnnnnnnnnnnnnnTGATGCTTTTGATAATTGCATTACCGTTTGCAACATGGAAAAYGTAGATCCTTTAGGAATCCATACCGGCGAATCTATAGTTGTAGCRCCAAGCCAAACTCTATCCAATAAAGARTATAACATGCTCAGAACAACCGCAATTAATGTAATAAGACATTTCGGAATTGTTGGAGAATGCAATATCCAATATGCATTGAATCCTTATTCCGAAGAATATTACATWATCGAAGTGAACGCC
			AGATTGTCGAGAAGTTCAGCTTTAGCTAGCAAAGCTACTGGTTATCCATTAGCTTATGTAGCAGCMAAATTGGCTTTGGGTGTATCGCTTCCAGACATTAAAAATTCTGTAACTGGAAATACGACGGCTTGCTTTGAACCTAGTTTAGATTACTGTGTGGTGAAGATTCCTCGATGGGACTTGCATAAnnnnnnnnnnnnnnnnnnnnnnnnnnnnnnnnnnnnnnCTGAAGCATACACCGTTTTTTCTGACTTATTCGATCCTATCATTGAAGACTACCATAAAGGATTCGGTAGGAATGATAAACATCCCCCGAAAAATTGGGGAGATGTCAGCGTTTTCGGCAATCTTGACCCTGCTGGGGAATACGTTGTATCTACTCGTGTAAGATGCGGACGATCGTTGGAGGGTTATCCRTTCAATCCTTGCTTAACTGAAGAACAATACAAGGAAATGGAACAGAAAGTGGCAAGCACCTTGTCTGGTCTTGAAGGAGAATTGAAAGGCACTTTCTATCCATTGACTGGAATGAGCAAAGAAGTGCAACAAAAATTGATTGATGATCACTTCTTGTTYAAGGAAGGTGATAGATTCTTGCAAGCGGCCAATGCCTGCCGTTTCTGGCCATCTGGACGTGGTATTTACCACAACGAAAATAAAACCTTCTTGGTTTGGTGCAACGAAGAAGATCATCTTCGTATTATTTCTATGCAAATGGGAGGCGATTTGGGAGAAGTTTATCGTCGTCTTGTAACTGCTGTCAACGAAATTGAAAAACGTATTCCGTTCTCTCATCATGACCGGCTTGGTTTCCTTACTTTCTGCCCAACTAATTTGGGTACTACCGTTCGTGCTTCAGTACATATTAAAGTTCCAAAATTGGCTGCCAACAAAGCTAAATTAGAAGAGGTGGCTTCTAAATACAACTTGCAAGTACGTGGAACTCGTGGAGAACATACTGAAGCCGAAGGTGGTATCTACGACATTTCCAATAAGAGACGCATGGGTCTTACTGAATTTGAAnnnnnnnnnnnnnnnnnnnnnnnnnnnnnnnnnnnnnnnnnnnnnnnnnnnnnnnnnnnnnnnnnnnnnnnnnnnnnnnnnnnnnnnnnnnnnnnnnnnnnnnnnnnnnnnnnnnnnnnnnnnnnnnnnnnnnnnnnnnnnnnnnnnnnnnnnnnnnnnnnnnnnnnnnnnnnnnnnnnnnnnnnnnnnnnnnnnnnnnnnnnnnnnnnnnnnnnnnnnnnnnnnnnnnnnnnnnnnnnnnnnnnnnnnnnnnnnnnnnnnnnnnnnnnnnnnnnnnnnnnnnnnnnnnnnnnnnnnnnnnnnnnnnnnnnnnnnnnnnnnnnnnnnnnnnnnnnnnnnnnnnnnnnnnnnnnnnnnnnnnnnnnnnnnnnnnnnnnnnnnnnnnnnnnnnnnnnnnnnnnnnnnnnnnnnnnnnnnnnnnnnnnnnnnnnnnnnnnnnnnnnnnnnnnnnnnnnnnnnnnnnnnnnnnnnnnnnnnnnnnnnnnnnnnnnnnnnnnnnnnnnnnnnnnnnnnnnnnnnnnnnnnnnnnnnnnnnnnnnnnnnnnnnnnnnnnnnnnnnnnnnnnnnnnnnnnnnnnnnnnnnnnnnnnnnnnnnnnnnnnnnnnnnnnnnnnnnnnnnnnnnnnnnnnnnnnnnnnnnnnnnnnnnnnnnnnnnnnnnnnnnnnnnnnnn
		</sequence>
		<sequence>
			<taxon idref="CoMon01"/>
			TTAATATTAGGGGCTCCCGATATAGCCTTCCCTCGACTTAATAATATAAGATTTTGACTATTACCACCATCTCTAACATTCTTATTAATAAGAAGAATAGTAGATAAAGGGGCAGGGACAGGTTGAACCGTTTACCCACCCCTATCCTCTAACCTTTCACATGAAGGTTCTTCAGTTGATCTAGCTATTTTCAGTCTTCACATAGCAGGTATTTCTTCAATTTTAGGAGCTATTAATTTTATCTCAACCGTAATTAACATACACCCAAATGGAATAAAACCGGAACAAATTCCTCTTTTTGTATGAGCAGTTAAAATTACAGCTATTCTCCTACTACTTTCCCTCCCAGTTTTAGCAGGAGCTATTACTATACTACTAACAGACCGAAATGTTAATACATCTTTCTTTGACCCTGCAGGAGGAGGAGATCCTATCTTGTATCAACATCTATTTTGATTCTTTGGACACCCTGAAGTCTATATTCTAATCTTACCAGGATTTGGAATAATTTCCCATATTATTAGACAAGAAAGAGGAAAAAAGGAAGCCTTTGGAGTCTTAGGAATAATTTATGCTATATCAGCTATCGGTCTCCTAGGATTTGTAGTATGAGCCCACCATATATTTACTATCGGAATAGATGTGGATACTCGAGCCTACTTTACTTCAGCGACTATAATCATTGCTGTCnnnnnnnnnnnnnnnnnnnnnnnnnnnnnnnnnnnnnnnnnnnnnnnnnnnnnnnnnnnnnnnnnnnnnnnnnnnnnnnnnnnnnnnnnnnnnnnnnnnnnnnnnnnnnnnnnnnnnnnnnnnnnnnnnnnnnnnnnnnnnnnnnnnnnnnnnnnnnnnnnnnnnnnnnnnnnnnnnnnnnnnnnnnnnnnnnnnnnnnnnnnnnnnnnnnnnnnnnnnnnnnnnnnnnnnnnnnnnnnnnnnnnnnnnnnnnnnnnnnnnnnnnnnnnnnnnnnnnnnnnnnnnnnnnnnnnnnnnnnnnnnnnnnnnnnnnnnnnnnnnnnnnnnnnnnnnnnnnnnnnnnnnnnnnnnnnnnnnnnnnnnnnnnnnnnnnnnnnnnnnnnnnnnnnnnnnnnnnnnnnnnnnnnnnnnnnnnnnnnnnnnnnnnnnnnnnnnnnnnnnnnnnnnnnnnnnnnnnnnnnnnnnnnnnnnnnnnnnnnnnnnnnnnnnnnnnnnnnnnnnnnnnnnnnnnnnnnnnnnnnnnnnnnnnnnnnnnnnnnnnnnnnnnnnnnnnnnnnnnnnnnnnnnnnnnnnnnnnnnnnnnnnnnnnnnnnnnnnnnnnnnnnnnnnnnnnnnnnnnnnnnnnnnnnnnnnnnnnnnnnnnnnnnnnnnnnnnnnnnnnnnnnnnnnnnnnnnnnnnnnnnnnnnnnnnnnnnnnnnnnnnnnnnnnnnnnnnnnnnnnnnnnnnnnnnnnnnnnnnnnnnnnnnnnnnnnnnnnnnnnnnnnnnnnnnnnnnnnnnnnnnnnnnnnnnnnnnnnnnnnnnnnnnnnnnnnnnnnnnnnnnnnnnnnnnnnnnnnnnnnnnnnnnnnnnnnnnnnGTTTACTCCGTAGCTGAAGCTTTGACGGCTGCGGAACAGCTCGGATATCCAGTGATGGCTAGAGCTGCATTTTCTTTAGGAGGATTAGGATCTGGGTTTGCAAATACTGAAGATGAATTAAAAGTCCTGGCAAATCAAGCTTTAGCCCATTCAAACCAATTAATAATCGATAAATCCCTTAGAGGCTGGAAAGAAGTAGAATACGAAGTTGTCAGAGATGCTTATGATAATTGCATTACCGTATGTAACATGGAAAATGTTGACCCATTAGGCATACATACCGGAGAATCGATTGTCGTTGCTCCCAGCCAAACTTTATCGAATAAAGAATATAACATGCTAAGAACAACAGCTATTAARGTAATCAGACATTTTGGCGTTATCGGGGAATGCAACATTCAGTATGCTTTATGCCCGGATTCTGAAGAATACTACATTATCGAAGTAAATGCT
			CGTTTATCGAGAAGTTCAGCTTTAGCCAGTAAAGCTACCGGATATCCTTTAGCTTATGTCGCGGCTAAATTGGCATTGGGAGTTGCTCTTCCTGACATTAAAAATTCGGTTACTGGAACGACAACTGCGTGTTTTGAACCGAGTCTGGATTATTGCGTAGTTAAAATTCCTAGATGGGATTTACACAAGnnnnnnnnnnnnnnnnnnnnnnnnnnnnnnnnnnnnnnnnnnnnnnnnnnnnnnnnnnnnnnnnnnnnnnnnnnnnnnnnnnnnnnnnnnnnnnnnnnnnnnnnnnnnnnnnnnnnnnnnnnnnnnnnnnnnnnnnnnnnnnnnnnnnnnnnnnnnnnnnnnnnnnnnnnnnnnnnnnnnnnnnnnnnnnnnnnnnnnnnnnnnnnnnnnnnnnnnnnnnnnnnnnnnnnnnnnnnnnnnnnnnnnnnnnnnnnnnnnnnnnnnnnnnnnnnnnnnnnnnnnnnnnnnnnnnnnnnnnnnnnnnnnnnnnnnnnnnnnnnnnnnnnnnnnnnnnnnnnnnnnnnnnnnnnnnnnnnnnnnnnnnnnnnnnnnnnnnnnnnnnnnnnnnnnnnnnnnnnnnnnnnnnnnnnnnnnnnnnnnnnnnnnnnnnnnnnnnnnnnnnnnnnnnnnnnnnnnnnnnnnnnnnnnnnnnnnnnnnnnnnnnnnnnnnnnnnnnnnnnnnnnnnnnnnnnnnnnnnnnnnnnnnnnnnnnnnnnnnnnnnnnnnnnnnnnnnnnnnnnnnnnnnnnnnnnnnnnnnnnnnnnnnnnnnnnnnnnnnnnnnnnnnnnnnnnnnnnnnnnnnnnnnnnnnnnnnnnnnnnnnnnnnnnnnnnnnnnnnnnnnnnnnnnnnnnnnnnnnnnnnnnnnnnnnnnnnnnnnnnnnnnnnnnnnnnnnnnnnnnnnnnnnnnnnnnnnnnnnnnnnnnnnnnnnnnnnnnnnnnnnnnnnnnnnnnnnnnnnnnnnnnnnnnnnnnnnnnnnnnnnnnnnnnnnnnnnnnnnnnnnnnnnnnnnnnnnnnnnnnnnnnnAACCTGAGAnACCCGAAAGGTCGAAGGGAGAAATTCATTCGCGTCTCGGCGACGACATCGGAGCGACGGGCGCGAGCGATGACGAACGCGTGCACTTTTCTCCTGGTAGGACGTCGCGATCCGTTGGGTGTCGATCTACGATTCGTGGTGGAGCCCGTTCGGCGTCGACGGACCnCTCCGATCGACnnnnnnnnnnnTCTCTCGACGGTATACACGGTTGGGGGCCGCTTnTAGCGTCCGACCGATGGCAAGCGCTCCGGnCGATCGGACTTTGTGCCGATTCCGACACCCGGTnGACTGTTGGCnnCGTCGnnnTGTTCnTCGGACAGACCACCGATCTGCGACGCTATAGCTTTGGGTAATTTCAGGACCCGTCTTGAAACACGnnCCAAGGAGTCTAGCATGTACGCGAGTCATTTGGAAACCAAAAGGCGAAATGAAAGTAAATCGAGGGAAGAGGCCGTCTCGCATTCCCGGGGCGTCTCGTTCTCATCGCGAGATGAGGCGCACCAAGAGCGTACACGCTGGGACCCGAAAGATGGTGAACTATGCCTGGTCAGGATGAAGTCAGGGGAAACCCTGATGGAGGTCCGTAGCGATTCTGACGTGCAAATCGATCGTCGGAACTGGGTATAGnnnnnnnnnnnnnnnnnnnnnnnn
		</sequence>
		<sequence>
			<taxon idref="CoPit01"/>
			CTAATATTAGGAGCCCCAGATATAGCATTCCCACGACTAAACAATATAAGATTCTGGCTTCTACCACCTTCACTCACCTTTCTAATTATAAGAAGAATTATTGATAAAGGAGCAGGAACTGGATGAACAGTTTACCCACCCCTCTCATCAAACATTTCCCATGAAGGATCTTCTGTAGACTTAGCAATCTTTAGACTACATATAGCAGGTGTTTCCTCAATTTTAGGAGCAATTAATTTTATCTCCACAATTATCAATATACACCCCAATGGAATAAAACCAGAACAACTACCCCTATTCGTCTGAGCCGTAAAAATTACAGCTATCTTATTACTTCTTTCTCTACCTGTCCTAGCAGGAGCAATTACTATATTATTGACTGATCGAAACGTAAACACATCATTCTTTGACCCTGCTGGAGGGGGGGATCCCATCTTATACCAGCATTTATTCTGATTTTTCGGACACCCAGAAGTTTACATTTTAATCCTTCCAGGATTCGGAATAATTTCCCATATTATTAGACAAGAAAGAGGAAAAAAAGAAGCCTTTGGAGCTCTAGGAATAATTTATGCAATAACAGCAATTGGTTTACTTGGATTTGTAGTATGAGCTCATCATATATTCACAGTAGGAATAGATGTAGATACACGAGCATATTTCACTTCAGCTACCATAATTATTGCTGTCTATGCCTGGGTATTGGACAAATTGAAAGCCGAGCGTGAACGTGGTATCACCATTGATATCGCTTTGTGGAAATTCGAAACTTCCAAATACTATGTGACCATTATTGACGCTCCTGGACATAGAGATTTCATCAAGAACATGATCACTGGAACCTCTCAAGCTGATTGCGCTGTCCTGATCGTTGCCGCCGGTACCGGTGAATTCGAAGCCGGTATTTCAAAGAACGGACAAACCAGAGAACACGCTTTGCTCGCTTTCACCCTTGGAGTAAAACAACTTGTCGTTGGTGTTAACAAAATGGATTCCACCGAACCGCCGTATAGCGAAGCTCGTTATGAAGAAATCAAGAAGGAAGTTTCTTCATACATCAAGAAGATCGGTTACAACCCTGCCGCTGTCGCTTTCGTACCGATCTCCGGATGGCATGGAGACAACATGTTGGAACCATCCACCAAGATGCCATGGTTCAAGGGATGGGCCGTCGAACGCAAAGAAGGAAAAGCTGAAGGCAAAACTCTCATCGAAGCTTTGGACGCCATTCTTCCACCTTCACGTCCTACCGACAAACCTCTGCGTCTTCCCCTTCAGGATGTCTACAAAATCGGTGGTATTGGAACAGTACCAGTCGGTCGTGTGGAAACCGGTGTCTTGAAACCTGGTATGGTGGTTGTTTTCGCTCCYGCCAACATCNCCACTGAAGTGAAATCTGYTGAGATGCATCATGAAGCTTTGCAAGAGGCAGTACCTGGAGACAATGTCGGTTTCAACGTTAAGAACGTCTCCGTTAAGGAATTGCGTCGTGGTTACGTAGCTGGTGACTCTAAGAACAACCCGCCCAGGGGAGCATCCGATTTCTTGTGTATTCTGTTAAAGAAGCCTTAAGCGCCGCAGATCAACTTGGGTATCCAGTAATGGCTAGAGCAGCCTTTTCACTTGGTGGGCTAGGATCTGGATTTGCAAACACCAAAGATGAACTTGTCGCGTTGGCATCGCAAGCTTTAGCGCACTCAAACCAGTTAATAATCGATAAATCCTTAAGAGGCTGGAAAGAAGTGGAGTATGAAGTTGTCAGAGACGCATACGACAACTGCATTACAGTATGCAACATGGAAAACGTCGATCCTTTAGGCATCCATACTGGGGAATCGATAGTAGTGGCTCCAAGTCAAACTTTATCCAACAAAGAATACAACATGCTAAGAACTACTGCGATTAACGTCATCAGACATTTTGGAGTAGTAGGAGAATGCAACATTCAATACGCTCTCTGCCCATATTCCGAACAATATTACATCATTGAAGTAAACGCA
			AGACTATCCAGAAGTTCCGCTTTAGCCAGCAAAGCTACCGGTTACCCTTTGGCATACGTCGCAGCAAAATTAGCTTTAGGTGTTGCTCTTCCGGATATTAAAAACTCTGTGACCGGGACAACAACCGCTTGTTTTGAACCTAGTTTAGATTACTGTGTTGTTAAAATTCCTCGTTGGGATTTGCACAAGTTCCAGAGAGTTAGCACGAAAATCGGAAGTTCTnnnnnnnnnnnnnnnnnnnnnnnnnnnnnnnnnnnnnnnnnnnnnnnnnnnnnnnnnnnnnnnnnnnnnnnCAGGAATGACAAGCATCCCCCTAAGAACTGGGGAGATGTGAGCGTCTTTGGAAACGTCGACCCTACCGGSGAGTACGTAGTTTCTACTCGTGTAAGATGCGGAAGATCATTGGAAGGCTACCCTTTCAATCCCTGCTTAACCGAAGAACAATACAAGGAAATGGAACAGAAAGTTTCAAGCACTCTGTCCGGTTTAGAAGGAGAACTTAAGGGTACCTTCTACCCGTTGACCGGCATGAGCAAAGACGTTCAACAGAAGTTGATCGATGATCATTTCCTCTTCAAGGAAGGTGACAGATTTTTGCAAGCTGCCAATGCTTGCCGCTTCTGGCCTACCGGACGTGGTATTTTCCACAACGAAAACAAGACTTTCTTGGTTTGGTGTAACGAGGAAGATCATCTTCGTATCATTTCCATGCAGATGGGAGGAGATTTGGGTGCCGTTTACCGTCGTCTGGTTACTGCTGTTAATGACATCGAGAAACGTCTACCTTTCTCTCACCACGACAGGTTAGGCTTCTTGACTTTCTGCCCAACCAACTTGGGTACCACTGTCAGAGCTTCGGTGCACATCAAGGTGCCNAAATTGGCCGCTAACAAGGCAAAACTCGACGAAGTCGCTGGAAAGTTCAACTTGCAAGTGCGTGGTACTCGTGGTGAGCATACTGAAGCGGAAGGAGGAATCTATGATATTTCTAACAAGAGACGTATGGGTCTTACCGAGTTNGAAGTTTAGGGGTAAACCTGAGAAACCCGAAAGGTCGAAGGGAGAAATTCATTCGCGTTTCGTTGACGGCGTCGTTGCGACGGGCGCGAGCGACGACGAACGCGTGCACTTTTCTCCTGGTAGGACGTCGCGATCCGTCGGATGTCGATCTACGATCCGCGGTGGAGCCCGTCCGGCGTTAACGGACCnCGTCGGTCGACnnnnnnnnnnnTCGCTCGACGGTATACACGGTTAGGGGCCGCTCCGAGCGTTCGACCGATGGCAAGCGCGCTGGnCGATCGGACCTAGTGCCGATTCTGACATCCGGTnGACTGTTGGCnnCGTCGAnnnGTTCnTCGGACAGACCACCGATCTGCGACGCTATAGCTTTGGGTAATTTCAGGACCCGTCTTGAAACACGGACCAAGGAGTCTAGCATGTACGCGAGTCATTGGGAAACCTAAAGGCGAAATGAAAGTGAATCGAGGGAAGAGGGCGCTCCGCATTCCCGGGGCGTCTCGTTCTCATCGCGAGATGAGGCGCACCAAGAGCGTACACGCTGGGACCCGAAAGATGGTGAACTATGCCTGGTCAGGACGAAGTCAGGGGAAACCCTGATGGAGGTCCGTAGCGATTCTGACGTGCAAATCGATCGTCGGAACTGGGTATAGGGGCGAAAGACTAATCGAACCATC
		</sequence>
		<sequence>
			<taxon idref="CoPsp01"/>
			nnnnnnnnnnnnnnnnnnnnnnnnnnnnnnnnnnnnnnnnnnnnnnnnnnnnnnnnnnnnnnnnnnnnnnnnnnnnnnnnnnnnnnnnnnnnnnnnnnnnnnnnnnnnnnnnnnnnnnnnnnnnnnnnnnnnnnnnnnnnnnnnnnnnnnnnnnnnnnnnnnnnnnnnnnnnnnnnnnnnnnnnnnnnnnnnnnnnnnnnnnnnnnnnnnnnnnnnnnnnnnnnnnnnnnnnnnnnnnnnnnnnnnnnnnnnnnnnnnnnnnnnnnnnnnnnnnnnnnnnnnnnnnnnnnnnnnnnnnnnnnnnnnnnnnnnnnnnnnnnnnnnnnnnnnnnnnnnnnnnnnnnnnnnnnnnnnnnnnnnnnnnnnnnnnnnnnnnnnnnnnnnnnnnnnnnnnnnnnnnnnnnnnnnnnnnnnnnnnnnnnnnnnnnnnnnnnnnnnnnnnnnnnnnnnnnnnnnnnnnnnnnnnnnnnnnnnnnnnnnnnnnnnnnnnnnnnnnnnnnnnnnnnnnnnnnnnnnnnnnnnnnnnnnnnnnnnnnnnnnnnnnnnnnnnnnnnnnnnnnnnnnnnnnnnnnnnnnnnnnnnnnnnnnnnnnnnnnnnnnnnnnnnnnnnnnnnnnnnnnnnnnnnnnnnnnnnnnnnnnnnnnnnnnnnnnnnnnnnnnnnnnnnnnnnnnnnnnnnnnnnnnnnnnnnTATGCTTGGGTATTGGACAAACTGAAAGCTGAACGTGAACGTGGTATCACCATCGACATCGCTTTATGGAAATTCGAAACTGCGAAGTACTATGTCACCATCATTGATGCTCCTGGACACAGAGATTTCATTAAAAACATGATTACCGGAACCTCCCAAGCTGATTGCGCTGTCCTGATCGTTGCTGCCGGTACCGGTGAATTCGAAGCCGGTATTTCAAAGAACGGACAAACTAGAGAACACGCTCTGCTCGCTTTTACTCTTGGAGTAAAACAACTTATCGTTGGTGTAAACAAAATGGATTCTACTGAACCACCCTACAGCGAAGCCCGTTATGAGGAAATCAAAAAAGAAGTTTCTTCATACATCAAGAAAATCGGTTACAACCCCGCAGCTGTCGCTTTCGTTCCCATTTCTGGATGGCACGGAGACAACATGTTGGAAGCTTCCACTAAGATGCCATGGTTCAAGGGATGGGCTGTTGACCGCAAAGAAGGAAAGGCTGAAGGAAAAACTTTAATCGATGCTTTGGACGCTATTCTTCCTCCATCTCGTCCTACCGACAAACCTCTGCGTCTTCCCCTTCAGGATGTCTACAAAATTGGTGGTATTGGAACAGTACCAGTCGGTCGTGTTGAAACTGGTGTCCTTAAACCCGGTATGGTGGTCGTGTTCGCTCCCGCTAACATCACCACTGAAGTAAAATCTGTGGAAATGCATCATGAAGCATTACAAGAAGCCGTACCTGGAGACAACGTTGGTTTCAACGTTAAGAACGTGTCCGTCAAAGAATTGCGTCGTGGTTACGTAGCTGGTGACTCCAAAnnnAGCCCACCCAGAGGAGCTTCTGAATTCTTnnnnnnnnnnnnnnnnnnnnnnnnnnnnnnnnnnnnnnnnnnnnnnnnnnnnnnnnnnnnnnnnnnnnnnnnnnnnnnnnnnnnnnnnnnnnnnnnnnnnnnnnnnnnnnnnnnnnnnnnnnnnnnnnnnnnnnnnnnnnnnnnnnnnnnnnnnnnnnnnnnnnnnnnnnnnnnnnnnnnnnnnnnnnnnnnnnnnnnnnnnnnnnnnnnnnnnnnnnnnnnnnnnnnnnnnnnnnnnnnnnnnnnnnnnnnnnnnnnnnnnnnnnnnnnnnnnnnnnnnnnnnnnnnnnnnnnnnnnnnnnnnnnnnnnnnnnnnnnnnnnnnnnnnnnnnnnnnnnnnnnnnnnnnnnnnnnnnnnnnnnnnnnnnnnnnnnnnnnnnnnnnnnnnnnnnnnnnnnnnnnnnnnnnnnnnnnnnnnnnnnnnnnnnnnnnnnnnnnnnnnnnnnnnnnnnn
			nnnnnnnnnnnnnnnnnnnnnnnnnnnnnnnnnnnnnnnnnnnnnnnnnnnnnnnnnnnnnnnnnnnnnnnnnnnnnnnnnnnnnnnnnnnnnnnnnnnnnnnnnnnnnnnnnnnnnnnnnnnnnnnnnnnnnnnnnnnnnnnnnnnnnnnnnnnnnnnnnnnnnnnnnnnnnnnnnnnnnnnnnnnnnnnnnnnnnnnnnnnnnnnnnnnnnnnnnnnnnnnnnnnnnnnnnnnnnnnnnnnnnnnnnnnnnnnnnnnnnnnnnnnnnnnnnnnnnnnnnnnnnnnnnnnnnnnnnnnnnnnnnnnnnnnnnnnnnnnnnnnnnnnnnnnnnnnnnnnnnnnnnnnnnnnnnnnnnnnnnnnnnnnnnnnnnnnnnnnnnnnnnnnnnnnnnnnnnnnnnnnnnnnnnnnnnnnnnnnnnnnnnnnnnnnnnnnnnnnnnnnnnnnnnnnnnnnnnnnnnnnnnnnnnnnnnnnnnnnnnnnnnnnnnnnnnnnnnnnnnnnnnnnnnnnnnnnnnnnnnnnnnnnnnnnnnnnnnnnnnnnnnnnnnnnnnnnnnnnnnnnnnnnnnnnnnnnnnnnnnnnnnnnnnnnnnnnnnnnnnnnnnnnnnnnnnnnnnnnnnnnnnnnnnnnnnnnnnnnnnnnnnnnnnnnnnnnnnnnnnnnnnnnnnnnnnnnnnnnnnnnnnnnnnnnnnnnnnnnnnnnnnnnnnnnnnnnnnnnnnnnnnnnnnnnnnnnnnnnnnnnnnnnnnnnnnnnnnnnnnnnnnnnnnnnnnnnnnnnnnnnnnnnnnnnnnnnnnnnnnnnnnnnnnnnnnnnnnnnnnnnnnnnnnnnnnnnnnnnnnnnnnnnnnnnnnnnnnnnnnnnnnnnnnnnnnnnnnnnnnnnnnnnnnnnnnnnnnnnnnnnnnnnnnnnnnnnnnnnnnnnnnnnnnnnnnnnnnnnnnnnnnnnnnnnnnnnnnnnnnnnnnnnnnnnnnnnnnnnnnnnnnnnnnnnnnnnnnnnnnnnnnnnnnnnnnnnnnnnnnnnnnnnnnnnnnnAACCTGAGAAACCnGAAAGGTCGAAGGGAGAAATTCATTCGCGTCTCGTAGACGGCGTCGAAGCGACGGGCGCGAGCGACAGCGAACGCGTGCACTTTTCTCCTGGTAGGACGTCGCGATCCGTCGGGTGTCGATCTACGGTCCGCGGTGGAGCCCGTCCGGCGTTAACGGACCnCGCCGGTCGACnnnnnnnnnnnTCGCTCGACGGTATACACGGTTAGGGGCCGCTTCGAGCGTCCGACCGATAGCAAGCGCGCCGGnCGATCGGACCTAGTGCCGATTCCGACATCCGGTnGACTGTTGGCnnCGTCGAnnnGTTCnTCGGACAGACCACCGATCTGCGACGCTATAGCTTTGGGTAATTTCAGGACCCGTCTTGAAACACGGACCAAGGAGTCTAGCATGTACGCGAGTCATTGGGAAACCTAAAGGCGAAATGAAAGTGAATCGAGGGAAGAGAGCGTCTCGCATTCCCGGGGCGTCTCGTTCTCATCGCGAGATGAGGCGCACCAGGAGCGTACACGCTGGGACCCGAAAGATGGTGAACTATGCCTGGTCAGGACGAAGTCAGGGGAAACCCTGATGGAGGTCCGTAGCGATTCTGACGTGCAAATCGATCGTCGGAACTGGGTATAGGGGCGAAAGACTAATCGAACCATC
		</sequence>
		<sequence>
			<taxon idref="CoTri01"/>
			nnnnnnnnnnnnnnnnnnnnnnnnnnnnnnnnnnnnnnnnnnnnnnnnnnnnnnnnnnnnnnnnnnnnnnnnnnnnnnnnnnnnnnnnnnnnnnnnnnnnnnnnnnnnnnnnnnnnnnnnnnnnnnnnnnnnnnnnnnnnnnnnnnnnnnnnnnnnnnnnnnnnnnnnnnnnnnnnnnnnnnnnnnnnnnnnnnnnnnnnnnnnnnnnnnnnnnnnnnnnnnnnnnnnnnnnnnnnnnnnnnnnnnnnnnnnnnnnnnnnnnnnnnnnnnnnnnnnnnnnnnnnnnnnnnnnnnnnnnnnnnnnnnnnnnnnnnnnnnnnnnnnnnnnnnnnnnnnnnnnnnnnnnnnnnnnnnnnnnnnnnnnnnnnnnnnnnnnnnnnnnnnnnnnnnnnnnnnnnnnnnnnnnnnnnnnnnnnnnnnnnnnnnnnnnnnnnnnnnnnnnnnnnnnnnnnnnnnnnnnnnnnnnnnnnnnnnnnnnnnnnnnnnnnnnnnnnnnnnnnnnnnnnnnnnnnnnnnnnnnnnnnnnnnnnnnnnnnnnnnnnnnnnnnnnnnnnnnnnnnnnnnnnnnnnnnnnnnnnnnnnnnnnnnnnnnnnnnnnnnnnnnnnnnnnnnnnnnnnnnnnnnnnnnnnnnnnnnnnnnnnnnnnnnnnnnnnnnnnnnnnnnnnnnnnnnnnnnnnnnnnnnnnnnnnTATGCTTGGGTTTTGGACAAATTGAAGGCTGAGCGTGAACGTGGTATCACCATTGACATCGCTTTGTGGAAATTCGAAACTGCTAAATACTACGTGACCATCATCGATGCTCCCGGACACAGAGATTTCATCAAGAACATGATCACCGGAACTTCTCAAGCTGATTGTGCTGTTCTTATCGTTGCCGCTGGTACCGGTGAATTTGAAGCTGGTATTTCAAAGAACGGACAAACCAGAGAACACGCTTTGTTGGCTTTCACCCTGGGTGTAAAACAATTGGTTGTGGGTGTCAACAAAATGGACTCCACCGAACCAGCATACAGCGAATCCCGTTATGAAGAAATCAAGAAGGAAGTATCTTCCTACATTAAGAAGATCGGTTACAATCCAGCTGCCGTCGCTTTCGTCCCAATYTCCGGATGGCACGGGGACAACATGTTGGAAGCTTCCACTAAGATGCCGTGGTTCAAGGGATGGAACGTCGAACGTAAAGAAGGAAAAGCTGAAGGCAAGACTTTGATCGATGCTTTGGACGCTATTTTGCCACCCAGTCGTCCCACCGACAAACCCCTTCGTCTTCCTCTTCAGGATGTTTACAAAATTGGTGGTATCGGAACAGTACCAGTTGGTCGTGTGGAAACCGGTGTTCTCAAACCCGGTATGCTCGTGGTGTTCGCTCCAGCCAACATTACCACTGAAGTAAAATCCGTTGAAATGCATCATGAAGCTTTACAAGAAGCYGTACCCGGAGACAACGTTGGTTTCAACGTGAAGAACGTCTCCGTTAAAGAATTGCGTCGTGGATACGTAGCTGGTGACTCCAAGAACAATCCACCCAAGGGAGCTTCCGACTTCTTnnnnnnnnnnnnnnnnnnnnnnnnnnnnnnnnnnnnnnnnnnnnnnnnnnnnnnnnnnnnnnnnnnnnnnnnnnnnnnnnnnnnnnnnnnnnnnGGTTTGCCAACACCGAAGATGAATTAAAGATTCTAGCGAATCAAGCATTAGCCCATTCAAGCCAGTTAATAATTGACAAATCTCTGAGGGGATGGAAAGAAGTAGAGTACGAAGTGGTTAGAGACGCTTACGATAATTGCATTACCGTGTGCAATATGGAAAATGTGGATCCGTTAGGTATCCATACAGGAGAATCGATTGTTGTGGCTCCAAGCCAAACCTTATCCAATAAAGAATATAATATGCTAAGAACAACAGCCATTAAAGTTATTAGACATTTTGGAGTTATCGGAGAATGCAACATTCAGTACGCTTTATGCCCGGATTCCGAAGAATACTTTATTATTGAAGTAAACGCT
			CGATTATCGAGAAGTTCAGCTTTAGCCAGTAAAGCGACTGGATACCCTCTAGCTTATGTCGCAGCCAAATTGGCTCTGGGAGTCGCACTTCCGGATATAAAGAATTCTGTGACCGGAGTGACGACCGCATGCTTTGAGCCAAGTTTGGATTATTGTGTAGTTAAAATTCCTCGATGGGATTTACnnnnnnnnnnnnnnnnnnnnnnnnnnnnnnnnnnnnnnGACGCTGAAGCCTACACAGTGTTCGGTGATCTTTTCGATCCAATCATCGAAGACTACCACAAAGGTTTCGGCAGAGGTGACAAACATCCCCCAAAGAACTGGGGTGATGTCAGCGTATTCGGAGACGTTGATCCAACCGGTGAATACGTTGTGTCCACTCGCGTAAGATGCGGAAGATCATTGGAAGGTTACCCGTTCAATCCTTGCTTAACTGAAGAACAATACAAAGAAATGGAACAGAAAGTGTCTAGCACTTTGTCGGCTTTAGATGGGGAATTGAAGGGCACGTTCTATCCATTGACCGGAATGGGCAAAGATGTGCAACAGAAATTGATCGATGATCATTTCTTGTTCAAGGAAGGTGACAGATTCTTGCAAGCCGCCAACGCTTGCAGATTCTGGCCGAGCGGTCGTGGCATCTACCACAATGAAAATAAAACCTTCTTGGTTTGGTGTAACGAGGAAGATCATTTACGTCTCATTTCCATGCAAATGGGTGGCAATTTGGGTGAAGTTTACCGTCGGCTTGTCACCGCCGTCAATGACATCGAGAAACGCGTCCCATTCTCTCATCATGACAGGTTGGGTTTCTTGACTTTCTGCCCTACTAACTTGGGTACAACCGTCAGAGCTTCGGTGCACATTAAAGTACCGAAGTTGGCTGCCAACAAAGCCAAGCTCGAAGAAGTCGCTTCGAAATACAACTTGCAAGTACGCGGCACCCGTGGCGAGCATACCGAAGCTGAAGGTGGAATTTACGATATCTCTAACAAGAGACGTATGGGTCTTACCGAATnCGAGGTTTAGGGGTAAACCTGAGAAACCCGAAAGGTCGAAGGGAGAAATTCATTCGCGTCTCGCTGACGACGTCGGAGCGACGGGCGCGAGCGATGGCGAACGCGTGCACTTTTCTCCTGGTAGGACGTCGCGATCCGTTGGGTGTCGATCTACGATGCATGGTGGAGCCCGTACGGCGTCCACGGACCnCGTTGATCGACnnnnnnnnnnnTCGCTCGACGGTATACACGGTTGGGGGCCGCTTTnAGCGTCTGACCGGAGGCAAGCACGTTGGnCGATCGGACCTAGTGCCGATTCCGACACCCGTCnGACTGTTAGCnnTGTCGnnnTGTTCnTTGGACAGACCACCGATCTGCGACGCTATAGCTTTGGGTAATTTCAGGACCCGTCTTGAAACACGGACCAAGGAGTCTAGCATGTACGCGAGTCATTGGGAAACCTAAAGGCGAAATGAAAGTGAATCGAGGGAAGAGGCCTTCTCGCATTCCCGGGGCGTCTCGTTCTCATTGCGAGATGAGGCGCACCAAGAGCGTACACGCTGGGACCCGAAAGATGGTGAACTATGCCTGGTCAGGATGAAGTCAGGGGAAACCCTGATGGAGGTCCGTAGCGATTCTGACGTGCAAATCGATCGTCGGAACTGGGTATAGGGGCGAAAGACTAATCGAACCATC
		</sequence>
		<sequence>
			<taxon idref="CoTri02"/>
			TTAATACTTGGTGCACCTGACATAGCATTCCCACGCCTWAACAATATAAGATTCTGACTTTTACCTCCCTCTCTTACATTTTTATTAATAAGAAGAGTTATAGAYAAAGGGGCTGGAACTGGATGAACAGTTTATCCTCCTTTGTCTTCAAACTTATCACATGAAGGRTCTTCAGTAGATTTAGCAATTTTTAGTCTTCACATAGCAGGAATTTCATCTATTCTAGGTGCAATCAATTTCATTTCTACAGTAATTAATATACACCCTAACGGAATAAAACCTGACCAAATCCCATTATTTGTCTGAGCAGTAAAAATTACTGCAGTTCTTCTTTTRTTGTCTTTACCTGTTCTAGCAGGAGCTATTACAATACTATTAACAGATCGAAATGTAAACACCTCATTTTTTGATCCTGCTGGCGGAGGAGATCCTATCTTATACCAACACTTATTTTGATTCTTTGGACATCCTGAAGTTTATATTCTTATTCTTCCAGGATTTGGAATAATTTCCCATATTATTAGANNNNNNNNNNNNNNNNNNNNNNNNNNNNNNNNNNNNNNNNNNNNNNNNNNNNNNNNNNNNNNNNNNNNNNNNNNNNNNNNNNNNNNNNNNNNNNNNNNNNNNNNNNNNNNNNNNNNNNNNNNNNNNNNNNNNNNNNNNNNNNNNNNNNNNNNNNNNNNNNNNNNNnnnnnnnnnnnnnnnnnnnnnnnnnnnnnnnnnnnnnnnnnnnnnnnnnnnnnnnnnnnnnnnnnnnnnnnnnnnnnnnnnnnnnnnnnnnnnnnnnnnnnnnnnnnnnnnnnnnnnnnnnnnnnnnnnnnnnnnnnnnnnnnnnnnnnnnnnnnnnnnnnnnnnnnnnnnnnnnnnnnnnnnnnnnnnnnnnnnnnnnnnnnnnnnnnnnnnnnnnnnnnnnnnnnnnnnnnnnnnnnnnnnnnnnnnnnnnnnnnnnnnnnnnnnnnnnnnnnnnnnnnnnnnnnnnnnnnnnnnnnnnnnnnnnnnnnnnnnnnnnnnnnnnnnnnnnnnnnnnnnnnnnnnnnnnnnnnnnnnnnnnnnnnnnnnnnnnnnnnnnnnnnnnnnnnnnnnnnnnnnnnnnnnnnnnnnnnnnnnnnnnnnnnnnnnnnnnnnnnnnnnnnnnnnnnnnnnnnnnnnnnnnnnnnnnnnnnnnnnnnnnnnnnnnnnnnnnnnnnnnnnnnnnnnnnnnnnnnnnnnnnnnnnnnnnnnnnnnnnnnnnnnnnnnnnnnnnnnnnnnnnnnnnnnnnnnnnnnnnnnnnnnnnnnnnnnnnnnnnnnnnnnnnnnnnnnnnnnnnnnnnnnnnnnnnnnnnnnnnnnnnnnnnnnnnnnnnnnnnnnnnnnnnnnnnnnnnnnnnnnnnnnnnnnnnnnnnnnnnnnnnnnnnnnnnnnnnnnnnnnnnnnnnnnnnnnnnnnnnnnnnnnnnnnnnnnnnnnnnnnnnnnnnnnnnnnnnnnnnnnnnnnnnnnnnnnnnnnnnnnnnnnnnnnnnnnnnnnnnnnnnnnnnnnnnnnnnnnnnnnnnnnnnnnnnnnnnnnnnGTTTATTCAGTAGCTGAAGCATTAAATGCTGCGGAACACCTTGGATACCCAGTTATGGCTAGAGCTGCATTTTCATTAGGTGGCTTAGGATCTGGTTTTGCCGATACTGAAGACGAATTAAAGATTCTCGCCAATCAAGCTTTAGCCCATTCAAATCAATTGATAATTGACAAATCTCTTAGAGGTTGGAAAGAAGTAGAATACGAAGTTGTTAGAGATGCTTACGATAATTGCATTACGGTGTGTAATATGGAAAATGTCGATCCATTAGGTATTCATACAGGAGAATCTATCGTTGTGGCTCCAAGTCAAACCTTGTCGAATAAAGAATACAATATGCTAAGAACAACAGCCATKRAAGTTATTAGACATTTTGGTGTAATCGGTGAATGTAACATTCAGTATGCKTTATGCCCGTATTCTGAAGAATACTACATTATTGAAGTAAATGCT
			CGTTTATCGAGAAGCTCAGCCTTAGCCAGTAAAGCTACTGGATATCCCTTAGCTTATGTCGCTGCYAAGTTGGCTTTGGGAGTTGCCCTTCCGGATATAAAAAATTCTGTCACTGGAACGACAACCGCTTGTTTTGAACCAAGTTTGGACTATTGCGTGGTTAAAATTCCCCGGTGGGATTTACATAAATTTCAAAGAGTTAGCACGAAAATTGGTAGCTCTnnnnnnnnnnnnnnnnnnnnnnnnnnnnnnnnnnnnnnnnnnnnnnnnnnnnnnnnnnnnnnnnnnnnnnnnnnnnnnnnnnnnnnnnnnnnnnnnnnnnnnnnnnnnnnnnnnnnnnnnnnnnnnnnnnnnnnnnnnnnnnnnnnnnnnnnnnnnnnnnnnnnnnnnnnnnnnnnnnnnnnnnnnnnnnnnnnnnnnnnnnnnnnnnnnnnnnnnnnnnnnnnnnnnnnnnnnnnnnnnnnnnnnnnnnnnnnnnnnnnnnnnnnnnnnnnnnnnnnnnnnnnnnnnnnnnnnnnnnnnnnnnnnnnnnnnnnnnnnnnnnnnnnnnnnnnnnnnnnnnnnnnnnnnnnnnnnnnAGAAGGTGACAGATTTTTACAAGCTGCCAATGCTTGCCGTTTCTGGCCATCCGGTCGTGGTATCTATCACAACGAAAATAAAACATTTTTGGTTTGGTGCAACGAGGAAGATCATTTACGTATCATTTCGATGCAAATGGGCGGCAATTTGGGTGAAGTTTACCGTCGACTTGTCACTGCCGTTAATGACATCGAGAAACGTTTGCCATTCTCTCATCATGACAGATTGGGTTTCTTGACTTTCTGCCCAACTAATTTGGGTACAACTGTCAGAGCTTCCGTGCACATTAAAGTGCCAAAATTGGCAGCGAACAAGACTAAACTTGAGGAAGTTGCTTCGAAGTACAATTTGCAAGTACGCGGTACACGTGGCGAACATACCGAAGCTGAAGGTGGAATTTACGATATCTCTAATAAGAGACGTATGGGCCTTACCGAATTCGAAGTTTAGGGGTAAACCTGAGAAACCCGAAAGGTCGAAGGGAGAAATTCAATCGCGTCTCGCGGACGACGTCGGAGCGACGGGCGCGAGCGATAGCGAACGCGTGCACTTTTCTCCTGGTAGGACGTCGCGATCCGTTGGGTGTCGATCTACGATTCGCGGTGGAGCCCGTTCGGCGTCGACGGACCnCGCCGATCGACnnnnnnnnnnnTCTCCCGACGGTACACACGGTTGGGGGCCGCTTTnAGCGTCCGACCGATGGCAAGCGCGCCGGnCGATCGGACCTAGCGCCGATTCCGACACCCGGTnGACTGTTGGCnnCGTCGnnnTGTTCnTCGGACAGACCACCGATCTGCGACGCTATAGCTTTGGGTAATTTCAGGACCCGTCTTGAAACACGGACCAAGGAGTCTAGCATGTACGCGAGTCATTGGGAAACCTAAAGGCGAAATGAAAGTGAATCGAGGGAAGAGGCCGTTTCGCATTCCCGGGGCGTCTCGTTCTCATTGCGAGATGAGGCGCACCAAGAGCGTACACGCTGGGACCCGAAAGATGGTGAACTATGCCTGGTCAGGATGAAGTCAGGGGAAACCCTGATGGAGGTCCGTAGCGATTCTGACGTGCAAATCGATCGTCGGAACTGGGTATAGGGGCGAAAGACTAATCGAACCATC
		</sequence>
		<sequence>
			<taxon idref="CoXxx01"/>
			nnnnnnnnnnnnnnnnnnnnnnnnnnnnnnnnnnnnnnnnnnnnnnnnnnnnnnnnnnnnnnnnnnnnnnnnnnnnnnnnnnnnnnnnnnnnnnnnnnnnnnnnnnnnnnnnnnnnnnnnnnnnnnnnnnnnnnnnnnnnnnnnnnnnnnnnnnnnnnnnnnnnnnnnnnnnnnnnnnnnnnnnnnnnnnnnnnnnnnnnnnnnnnnnnnnnnnnnnnnnnnnnnnnnnnnnnnnnnnnnnnnnnnnnnnnnnnnnnnnnnnnnnnnnnnnnnnnnnnnnnnnnnnnnnnnnnnnnnnnnnnnnnnnnnnnnnnnnnnnnnnnnnnnnnnnnnnnnnnnnnnnnnnnnnnnnnnnnnnnnnnnnnnnnnnnnnnnnnnnnnnnnnnnnnnnnnnnnnnnnnnnnnnnnnnnnnnnnnnnnnnnnnnnnnnnnnnnnnnnnnnnnnnnnnnnnnnnnnnnnnnnnnnnnnnnnnnnnnnnnnnnnnnnnnnnnnnnnnnnnnnnnnnnnnnnnnnnnnnnnnnnnnnnnnnnnnnnnnnnnnnnnnnnnnnnnnnnnnnnnnnnnnnnnnnnnnnnnnnnnnnnnnnnnnnnnnnnnnnnnnnnnnnnnnnnnnnnnnnnnnnnnnnnnnnnnnnnnnnnnnnnnnnnnnnnnnnnnnnnnnnnnnnnnnnnnnnnnnnnnnnnnnnnnnnTACGCCTGGGTATTGGACAAACTTAAAGCTGAACGTGAACGTGGTATCACCATTGATATTGCTTTGTGGAAATTCGAAACCGCCAAATACTATGTCACCATCATTGACGCTCCAGGACACAGAGATTTCATCAAGAACATGATCACTGGAACATCTCAAGCTGACTGTGCTGTTCTTATCGTTGCTGCTGGTACTGGTGAATTCGAAGCTGGAATTTCAAAGAATGGACAAACAAGAGAACACGCTTTGCTCGCTTTCACCCTTGGAGTAAAACAACTTATCGTTGGTGTTAACAAAATGGATTCCACTGAACCACCATACAGCGAAGCCCGTTATGAAGAAATTAAGAAAGAAGTCTCTTCATACATCAAGAAAATTGGGTACAATCCAGCTGCTGTTGCTTTTGTCCCAATCTCTGGATGGCATGGAGATAACATGTTGGAAGCTTCCACTAAAATGCCATGGTTCAAGGGATGGAATGTCGAACGTAAAGAAGGAAAAGCTGAAGGCAAAACTCTTATTGATGCTTTGGATGCCATTCTTCCACCTCAACGTCCTACTGACAAACCTCTTCGTCTTCCTCTTCAGGATGTCTACAAAATCGGTGGTATTGGAACAGTACCAGTAGGTCGTGTTGAAACCGGTATTTTGAAACCCGGTATGGTGGTTGTCTTTGCTCCTGCTAACATCACCACTGAAGTAAAATCTGTTGAAATGCATCATGAAGCTTTACAAGAAGCTGTACCTGGAGACAACGTTGGTTTCAACGTTAAGAACGTCTCTGTTAAAGAATTGCGTCGTGGTTACGTAGCTGGTGACTCCAAAAACAACCCTCCCAGAGGNNNNNNNNNNNNNNNnnnnnnnnnnnnnnnnnnnnnnnnnnnnnAGCAGACCAACTGGGATATCCAGTTATGGCTAGGGCTGCATTTTCACTTGGAGGGCTTGGATCTGGTTTTGCTGATACTAAAGATGAATTAAAAGCATTAGCTTCTCAGGCTTTAGCTCACTCAAATCAATTAATAATTGATAAATCATTAAAAGGCTGGAAGGAAGTGGAATATGAAGTTGTCAGAGACGCTTACGATAACTGCATTACAGTATGTAATATGGAAAATGTTGATCCTTTAGGAATTCATACAGGCGAATCAATAGTGGTAGCTCCAAGTCAGACTTTATCAAATAAAGAATACAATATGCTAAGAACAACAGCAATAAATGTGATTAGGCACTTTGGAGTCGTAGGAGAATGCAATATTCAATACGCTTTATGTCCATATTCAGAAGAATATTACATTATAGAAGTAAATGCG
			CGTTTATCAAGAAGTTCAGCATTAGCTAGTAAAGCCACTGGATATCCTTTAGCTTACGTTGCAGCTAAACTGGCTCTAGGAGTTTCGCTTCCAGATATAAAGAACTCTGTGACTGGAACAACAACTGCCTGTTTCGAGCCTAGTTTAGATTATTGTGTGGTAAAAATTCCTCGTTGGGATTnGCATAnnnnnnnnnnnnnnnnnnnnnnnnnnnnnnnnnnnGATGCTGAAGCTTATACTGTTTTTTCTGATCTTTTCGATCCAATCATCGAAGACTATCATAAAGGTTTCACCAGAAGTGATAAACATCCACCAAAGAATTGGGGTGATGTGAGCGTATTTGGTAACGTTGATCCTACTGGAGAATATGTTGTATCTACTCGTGTAAGATGTGGAAGATCTTTGGAAGGTTATCCATTCAACCCATGCTTAACTGAAGAACAATATAAAGAAATGGAACAAAAAGTATCCAGTACTTTGTCTGCTTTAGATGGTGAATTGAAAGGAACTTTCTATCCGTTGACTGGAATGAGCAAAGATGTTCAACAGAAATTGATTGATGATCATTTCTTGTTTAAAGAAGGTGACAGATTCTTGCAATCAGCTAATGCTTGTCGTTTCTGGCCTACTGGTCGTGGTATCTACCACAACGAAAATAAAACTTTCTTGGTCTGGTGCAACGAAGAAGATCATCTCCGTATCATTTCCATGCAAATGGGTGGAGATTTAGGTGAAGTTTATCGCCGATTGGTAACTGCTGTCAATGAAATTGAAAAGCGTTTGCCTTTCTCTCATCATGATAGATTGGGATTCTTAACTTTCTGTCCAACTAACTTGGGTACTACTGTAAGAGCCTCTGTGCACATTAAAGTGCCAAAACTCGCAGCTAACAAGGCTAAACTTGAAGAAGTTGCTTCTAAATACAACTTGCAAGTACGTGGTACTCGTGGTGAACACACTGAAGCTGAAGGTGGAATTTATGATATTTCTAACAAGAGnnnnnnnnnnnnnnnnnnnnnnnnnnnnnnnnnnnnnnnnnnnnnnnnnnnnnnnnnnnnnnnnnnnnnnnnnnnnnnnnnnnnnnnnnnnnnnnnnnnnnnnnnnnnnnnnnnnnnnnnnnnnnnnnnnnnnnnnnnnnnnnnnnnnnnnnnnnnnnnnnnnnnnnnnnnnnnnnnnnnnnnnnnnnnnnnnnnnnnnnnnnnnnnnnnnnnnnnnnnnnnnnnnnnnnnnnnnnnnnnnnnnnnnnnnnnnnnnnnnnnnnnnnnnnnnnnnnnnnnnnnnnnnnnnnnnnnnnnnnnnnnnnnnnnnnnnnnnnnnnnnnnnnnnnnnnnnnnnnnnnnnnnnnnnnnnnnnnnnnnnnnnnnnnnnnnnnnnnnnnnnnnnnnnnnnnnnnnnnnnnnnnnnnnnnnnnnnnnnnnnnnnnnnnnnnnnnnnnnnnnnnnnnnnnnnnnnnnnnnnnnnnnnnnnnnnnnnnnnnnnnnnnnnnnnnnnnnnnnnnnnnnnnnnnnnnnnnnnnnnnnnnnnnnnnnnnnnnnnnnnnnnnnnnnnnnnnnnnnnnnnnnnnnnnnnnnnnnnnnnnnnnnnnnnnnnnnnnnnnnnnnnnnnnnnnnnnnnnnnnnnnnnnnnnnnnnnnnnnnnnnnnnnnnnnnnnnnnnnnnnnnnnnnnnnnnnnnnnnnnnnnnnnnnnnnnnnnn
		</sequence>
		<sequence>
			<taxon idref="CrAll01"/>
			nnnnnnnnnnnnnnnnnnnnnnnnnnnnnnnnnnnnnnnnnnnnnnnnnnnnnnnnnnnnnnnnnnnnnnnnnnnnnnnnnnnnnnnnnnnnnnnnnnnnnnnnnnnnnnnnnnnnnnnnnnnnnnnnnnnnnnnnnnnnnnnnnnnnnnnnnnnnnnnnnnnnnnnnnnnnnnnnnnnnnnnnnnnnnnnnnnnnnnnnnnnnnnnnnnnnnnnnnnnnnnnnnnnnnnnnnnnnnnnnnnnnnnnnnnnnnnnnnnnnnnnnnnnnnnnnnnnnnnnnnnnnnnnnnnnnnnnnnnnnnnnnnnnnnnnnnnnnnnnnnnnnnnnnnnnnnnnnnnnnnnnnnnnnnnnnnnnnnnnnnnnnnnnnnnnnnnnnnnnnnnnnnnnnnnnnnnnnnnnnnnnnnnnnnnnnnnnnnnnnnnnnnnnnnnnnnnnnnnnnnnnnnnnnnnnnnnnnnnnnnnnnnnnnnnnnnnnnnnnnnnnnnnnnnnnnnnnnnnnnnnnnnnnnnnnnnnnnnnnnnnnnnnnnnnnnnnnnnnnnnnnnnnnnnnnnnnnnnnnnnnnnnnnnnnnnnnnnnnnnnnnnnnnnnnnnnnnnnnnnnnnnnnnnnnnnnnnnnnnnnnnnnnnnnnnnnnnnnnnnnnnnnnnnnnnnnnnnnnnnnnnnnnnnnnnnnnnnnnnnnnnnnnnnnnTACGCCTGGGTGTTGGACAAACTGAAAGCAGAACGTGAACGTGGTATCACCATCGACATTGCCTTATGGAAATTTGAAACTTCCAAATACTACGTTACAATCATTGACGCTCCCGGACACAGAGATTTCATTAAGAACATGATAACTGGTACCTCTCAAGCCGATTGTGCTGTACTAATTGTAGCTGCTGGTACCGGTGAATTCGAGGCCGGTATTTCAAAGAACGGACAAACCAGAGAACACGCTCTACTTGCATTCACTCTTGGAGTACGACAACTTATCGTCGGTGTTAACAAAATGGATTCTACAGAGCCACCATACAGCGAGCCACGATTCGAAGAAATCAAAAAAGAAGTCTCATCGTACATCAAGAAAATTGGATATAATCCAGCAGCTGTCGTTTTCGTACCCATTTCCGGTTGGCATGGAGATAACATGTTAGAATCGTCCAGTAAAATGCCATGGTTCAAGGGATGGAATATTGAACGTAAAGAAGGAAAGGCTGAAGGCAAGACCCTGATTGATGCTTTGGATGCCATTCTTCCTCCATCTCGTCCCACCGACAAACCATTGCGTCTTCCTCTTCAGGATGTCTACAAAATTGGTGGTATCGGAACAGTACCAGTCGGTCGAGTAGAAACCGGAATACTCAAACCCGGTATGGTAGTGGTGTTTGCTCCAGCCAACATCACCACTGAAGTAAAATCTGTTGAAATGCACCACGAGGCTCTGCCAGAAGCTGTGCCCGGTGACAATGTAGGATTCAACGTAAAGAACGTGTCAGTAAAAGAATTGCGTCGTGGCTACGTTGCTGGCGATTCGAAAAGCAACCCACCCAGAGGAGCTGCTGATTTCTTnnnnnnnnnnnnnnnnnnnnnnnnnnnnnnnnnnnnnnnnnnnnnnnnnnnnnnnnnnnnnnnnnnnnnnnnnnnnnnnnnnnnnnnnnnnnnnnnnnnnnnnnnnnnnnnnnnnnnnnnnnnnnnnnnnnnnnnnnnnnnnnnnnnnnnnnnnnnnnnnnnnnnnnnnnnnnnnnnnnnnnnnnnnnnnnnnnnnnnnnnnnnnnnnnnnnnnnAGATGCATACGACAACTGCATTACCGTGTGCAACATGGAGaACGTGGATCCTTTAGGAATACACACTGGAGAATCTATCGTAGTCGCACCAAGTCAAACGTTGTCAAACAAGGAATACAATATGCTCAGGACAACAGCCATAAAGGTTATTAGACACTTTGGGGTGGTAGGAGAGTGCAACATCCAATATGCCCTAAATCCTTATTCGGAGGACTACTACATCATCGAAGTGAATGCA
			AGGTTGTCCAGAAGTTCCGCCCTGGCCAGTAAAGCGACCGGATATCCGTTGGCTTACGTAGCGGCAAAACTAGCTCTGGGAGTACCGCTTCCGGATATCAAAAACTCGGTGACTGGAGAGACCACGGCCTGCTTTGAACCAAGTTTGGATTATTGCGTGGTGAAAATACCCCGTTGGGACTTGCACAAATTCTCCCGAGTCAGCACTAAAATTGGGAGCTCCGATGCTGAAGCTTACACCGTTTTTGCCGATTTGTTCGACCCAATCATCGAAGATTACCATAAAGGTTTTGGCAGAAACGACAAACATCCCGCTAAAAATTTCGGTGATGTAAGCGTCTTCGGCAATCTGGACCCAACCGGGGAATACATCGTATCTACTCGTGTAAGATGTGGCAGATCTCTGGAAGGATATCCATTCAATCCTTGTCTTACCGAAGGACAATACAAGGAGATGGAACAGAAAGTGTCAAGCACCTTATCTGGATTGGAAGGCGAATTGAAAGGCACTTTCTATCCATTGACCGGAATGAGCAAAGAGGTGCAACAGAAACTGATCGATGATCATTTCTTATTCAAAGAAGGCGATCGATTCTTGCAAGCGGCCAATGCCTGCCGCTTCTGGCCATCGGGTCGTGGTATTTTCCACAACGAAAACAAAACCTTCCTGGTTTGGTGCAACGAAGAAGATCATCTTCGAATTATTTCCATGCAAATGGGCGGCGATTTGGGTGAAGTTTACCGTCGGCTGGTTACAGGTGTCAATGATATCGAGAAGCGTATTCCATTCTCCCATCATGACCGATTAGGGTTCCTTACTTTCTGTCCAACCAACTTGGGTACCACTGTGCGCGCTTCGGTTCACATTAAAGTACCGAAACTAGCCGCCAACAAAGCAAAACTTGAAGAGGTTGCTTCCAAATATAATTTGCAAGTTCGTGGAACCCGTGGTGAACATACCGAAGCTGAAGGTGGCATCTATGATATTTCCAACAAAAGACGTATGGGACTTACCGAATTTGAGGTTTAGGGGTAAACCTGAGAAACCCGAAAGGTCGAAGGGAGAAATTCATTCGAnGTTCGATGTTGACGATAGAGTGACGGGCGCGATCGATGACGAACTCGTGCACTTTTCTTCCGGTAGGACGTCGCGATCCGTTGGGTGCCGGTCTAAGGGGTACGGTGGAGCCCGTTCAGCCTGAATGGACCnCGTCGGCCGGCnnnnnnnnnnnTCGCTCGACGGTACACATGGTTTGAGGCCGCTCTGAGCGTTCGACTTGTGGCAAGCGCGCTGAnAAATCGGACTTTGTGCCGATTCCGACCTCTGGTnGACTGTTGGCnnTGCnAAnnAGTTCnTCGAACAGACCACCGATCGGCGACGCTATAGTTTTGGGTACTTTCAGGACCCGTCTTGAAACACGGACCAAGGAGTCTAGCATGTACGCAAGTCATTGGGAAACCTAAAGGCGTAATGAAAGTAAATCGAGGGAAGATGCCGCTTTTCATTCCCGGGGCGTCTCATTCTCATTACGAGAAGAGGCGCACCAAGAGCGTACACGCTGGGACCCGAAAGATGGTGAACTATGCCTGGTCAGGACGAAGTCAGGGGAAACCCTGATGGAGGTCCGTAGCGATTCTGACGTGCAAATCGATCGTCGGAACTGGGTATAnnnnnnnnnnnnnnnnnnnnnnnnn
		</sequence>
		<sequence>
			<taxon idref="CrChx01"/>
			NNNNNNNNNNNNNNNNNNNNNNNNNGCTTTCCTCGANTAAnnTATATAAGATTTTGACTTCTTCCTCCCTCTCTNANTTTTCTTTTAATAAGAAAAATTATTGATAAAGGAGTAGGAACAGGTTGAACAGTTTATCCCCCCTTTTCTTCTAATATTTCCCATGAAGGATCTTCAGTTGATTTAGCAATTTTTAGTCTTCATATAGCAGGAATNTCTTCTATTCTWGGAGCTATTAATTTTATTTCTACAGTAATYAAYATACATTCTNCAGGAATAANCCCAGAACAAYTWTCTTTATTTACWTGAGCTGTAAAAATTACAGCCATTTTWYTACTTCTATCTCTTCCAGTCCTAGCCGGAGCAATCACTATACTCYTAACTGATCGTAACATTAATACATCATTTTTYGATCCTGCRGGAGGAGGAGATCCWATTTTATATCAACACTTATTTTGATTYTTTGGTCATCCAGAAGTTTAYATTTTAATTCTTCCAGGATTTGGAATAATTTCCCATATTATTAGACAAGAAAGAGGAAAAAAAGAAGCATTTGGTGTACTTGGAATAATTTATGCCATAATAGCAATTGGATTTNTAGGATTTGTCGTATGAGCACATCATATATTTACAGTWGGTATAGATGTTGAYACCCGAGCTTANNNNNNNNNNNNNNNNNNNNNNNNNNNNNNNNNNGCTTGGGTATTGGACAAACTGAANGCAGAACGTGAACGTGGTATCACCATCGATATCGCCCTATGGAAATTCGAAACGTCTAAATACTACGTCACCATCATTGATGCCCCTGGACACAGAGATTTCATCAAGAACATGATCACCGGAACCTCCCAAGCTGATTGCGCTGTCTTGATCGTTGCTGCAGGTACTGGAGAATTTGAAGCTGGTATCTCAAAGAATGGACAAACCAGAGAGCACGCCCTGCTTGCTTTCACTCTCGGAGTGAGACAACTGATTGTTGGTGTCAACAAAATGGACTCCACCGAACCGCCATACAGCGAGCCTCGTTTCGAGGAAATTAAGAAGGAAGTCTCTTCTTACATCAAGAAGATTGGTTACAACCCGGCTGCTGTTGTCTTTGTACCTATTTCTGGCTGGCACGGGGATAACATGTTAGAACCATCTAGCAAGATGCCCTGGTTCAAGGGATGGGCCATTGAACGTAAAGAAGGAAAAGCTGAAGGAAAAACCCTCATTGATGCTTTGGATGCTATTCTTCCACCCACTCGTCCTACTGACAAACCTCTACGTCTTCCTCTGCAGGATGTTTACAAAATCGGCGGTATCGGAACTGTACCAGTCGGTCGAGTCGAGACCGGTATCCTGAAACCGGGTATGGTCGTCGTATTCGCTCCCGCCAACATTACCACTGAAGTAAAATCAGTCGAGATGCATCATGAAGCTTTGCCTGAAGCTGTACCTGGAGACAACGTTGGTTTCAACGTGAAGAACGTCTCCGTTAAGGAATTACGTCGTGGTTACGTAGCCGGTGACTCGNNNNNNNNNNNNNNNNNNNNNNNNNNNNNNNNNNNnnnnnnnnnnnnnnnnnnnnnnnnnnnnnnnnnnnnnnnnnnnnnnnnnnnnnnnnnnnnnnnnnnnnnnnnnnnnnnnnnnnnnnnnnnnnnnnnnnnnnnnnnnnnnnnnnnnnnnnnnnnnnnnnnnnnnnnnnnnnnnnnnnnnnnnnnnnnnnnnnnnnnnnnnnnnnnnnnnnnnnnnnnnnnnnnnnnnnnnnnnnnnnnnnnnnnnnAGATGCGTACGACAATTGCATAACCGTGTGTAACATGGAAAACGTGGATCCGCTCGGGATACATACCGGGGAATCCATAGTAGTAGCTCCTAGTCAAACGTTATCTAACAAAGAATATAACATGTTGAGAACCACCGCGATAAACGTCATTCGACATTTCGGAGTGGTGGGAGAGTGCAATATCCAGTACGCTTTAAATCCTTATTCTGAAGAATATTACATCATAGAAGTTAATGCG
			AGACTGTCGCGAAGTTCTGCCTTGGCCAGCAAAGCGACCGGTTATCCATTGGCCTATGTGGCTGCAAAACTTGCTTTGGGAAAACCACTTCCGGAAATCAGAAATTCAGTGACGGGAAATACGACCGCTTGTTTCGAGCCTAGTTTAGATTATTGCGTGGTGAAAATTCCACGCTGGGATTTGCATAAATTTTCCCGGGTTAGTACGAAGATCGGGAGCTCCnnnnnnnnnGCNTACTCNGTCTTCTCCGACTTGTTCGATCCCATCATTGAAGACTACCACAAAGGCTTCACCAGGAACGACAAGCATCCCCCGAAGAACTGGGGTGACGTGAGCGTCTTCGGGAATTTGGACCCTGCTRGTGAATACATCGTTTCGACTCGTGTGCGATGCGGAAGGTCTTTGGAAGGCTACCCCTTCAACCCCTGCTTGACCGAAGAGCAGTACAAGGAAATGGAACAGAAAGTATCCAGCACTTTGTCCGGTTTGGAAGGAGAATTGAAGGGTACTTTTTACCCGTTGACCGGAATGAGCAAGGAAGTCCARCAGAAACTGATCGATGACCACTTCTTGTTCAAGGAAGGTGACAGGTTCTTGCAGGCCGCCAACGCCTGCCGCTTTTGGCCTACCGGACGTGGTATCTACCACAACGAAAACAAAACCTTCTTAGTCTGGTGCAACGAAGAAGATCATCTCCGTATCATTTCCATGCAAATGGGAGGTGACTTGGGAGAGGTCTACCGTCGTCTCGTGACCGCTGTCAACGATATTGAAAAACGTCTTCCTTTCTCTCATCACGATAGGCTTGGTTTCCTTACTTTCTGCCCGACCAACTTGGGTACTACCGTTCGTGCTTCGGTGCACATTAAAGTGCCSAAGTTGGCTGCCAACAAAACTAAACTCGAGGAAGTAGCTTCCAAGTACAACTTGCAAGTACGTGGTACTCGTGGGGGACACACTGAAGCTGAAGGAGGAATTTATGATATTTCCCACAAGAAnnnnnnnnnnnnnnnnnnnnnnnnnnnnnnnnnnnnnnnnnnnnnnnnnnnnnnnnnnnnnnnnnnnnnnnnnnnnnnnnnnnnnnnnnnnnnnnnnnnnnnnnnnnnnnnnnnnnnnnnnnnnnnnnnnnnnnnnnnnnnnnnnnnnnnnnnnnnnnnnnnnnnnnnnnnnnnnnnnnnnnnnnnnnnnnnnnnnnnnnnnnnnnnnnnnnnnnnnnnnnnnnnnnnnnnnnnnnnnnnnnnnnnnnnnnnnnnnnnnnnnnnnnnnnnnnnnnnnnnnnnnnnnnnnnnnnnnnnnnnnnnnnnnnnnnnnnnnnnnnnnnnnnnnnnnnnnnnnnnnnnnnnnnnnnnnnnnnnnnnnnnnnnnnnnnnnnnnnnnnnnnnnnnnnnnnnnnnnnnnnnnnnnnnnnnnnnnnnnnnnnnnnnnnnnnnnnnnnnnnnnnnnnnnnnnnnnnnnnnnnnnnnnnnnnnnnnnnnnnnnnnnnnnnnnnnnnnnnnnnnnnnnnnnnnnnnnnnnnnnnnnnnnnnnnnnnnnnnnnnnnnnnnnnnnnnnnnnnnnnnnnnnnnnnnnnnnnnnnnnnnnnnnnnnnnnnnnnnnnnnnnnnnnnnnnnnnnnnnnnnnnnnnnnnnnnnnnnnnnnnnnnnnnnnnnnnnnnnnnnnnnnnnnnnnnnnnnnnnnnnnnnnnnnnnnnnnnn
		</sequence>
		<sequence>
			<taxon idref="CrChx04"/>
			CTAATACTAGGGGCCCCTGATATAGCTTTCCCACGACTTAACnATATAAGGTTTTGACTTCTGCCTCCTTCCTTAAGGTTTCTTCTGTTAAGAAGAATCACAGAAAAGGGGGCAGGAACAGGATGAACAGTTTATCCCCCCCTATCCTCAAATATTGCCCATGAAGGGCCATCAGTTGATTTAGCCATTTTCAGTCTACATATAGCAGGAATCTCCTCTATCTTAGGTGCTATTAACTTTATCTCAACAGTAATTAATATACATCCTGCAGGGATAAAACTTGACCAATTAACACTATTTACATGAGCTGTTAAAATTACAGCTATTCTTCTCTTACTCTCCCTCCCAGTTCTAGCTGGTGCCATTACAATACTCTTAACTGATCGTAATATCAATACATCATTCTTTGACCCAGCAGGTGGTGGAGACCCTATTCTGTACCAACACCTATTTTGATTTTTTGGGCACCCAGAAGTTTATATTTTAATCTTACCAGGATTTGGGATAATTTCCCATATCATCAGTCAAGAAAGAGGTAAAAAAGAAGCATTTGGAGTCTTAGGAATAATCTATGCAATGATTGCTATTGGCCTCTTAGGATTTGTTGTTTGAGCACACCATATATTTACCGTAGGAATAGATGTAGACACGCGAGCTTACTTTACCTCAGCTACAATAATTATTGCAGTGTATGCCTGGGTGTTGGATAAACTTAAGGCTGAACGTGAACGTGGTATCACCATTGATATTGCTTTGTGGAAATTTGAAACTGCAAAATACTATGTTACTATCATTGATGCCCCTGGGCACAGAGATTTCATCAAGAACATGATTACTGGAACTTCTCAAGCTGATTGTGCTGTCCTCATTGTTGCTGCTGGTACTGGTGAATTTGAGGCTGGTATTTCGAAGAACGGACAAACTAGAGAGCACGCTTTGCTTGCTTTCACCCTTGGAGTAAAACAACTTATCGTCGGTGTTAACAAAATGGACTCCACAGAACCACCATACAGTGAGCCGCGTTTCGAAGAAATCAAAAAGGAAGTTTCGTCCTACATCAAGAAAATCGGTTTCAACCCGGCTGCTGTTGCCTTTGTACCAATTTCTGGCTGGCACGGAGATAACATGTTAGAGCCTTCCACCAAGATGCCATGGTTCAAGGGATGGAACATTGAACGTAAAGAAGGAAAAGTCGAGGGAAAAACTCTTATTGAAGCTTTGGATGCTATTCTTCCACCTTCTCGCCCCACAGACAAACCTCTTCGTCTTCCTCTTCAGGACGTTTACAAAATTGGTGGTATTGGAACAGTACCAGTGGGTCGTGTAGAAACTGGTGTTCTCAAACCTGGCATGGTTGTGGTGTTTGCTCCCGCCAACATCACTACTGAAGTTAAATCTGTTGAAATGCATCATGAAGCCCTGCAAGAAGCTGTGCCCGGAGACAACGTAGGTTTTAACGTCAAGAACGTTTCTGTTAAAGAATTGCGCCGTGGTTATGTTGCTGGCGACTCGAAGAACAACCCACCCAGAGGAGCTGCCGACTTTnnnnnnnnnnnnnnnnnnnnnnnnnnnnnnnnnnnnnnnnnnnnnnnnnnnnnnnnnnnnnnnnnnnnnnnnnnnnnnnnnnnnnnnnnnnnnnnnnnnnnnnnnnnnnnnnnnnnnnnnnnnnnnnnnnnnnnnnnnnnnnnnnnnnnnnnnnnnnnnnnnnnnnnnnnnnnnnnnnnnnnnnnnnnnnnnnnnnnnnnnnnnnnnnnnnnnnnnnnnnnnnnnnnnnnnnnnnnnnnnnnnnnnnnnnnnnnnnnnnnnnnnnnnnnnnnnnnnnnnnnnnnnnnnnnnnnnnnnnnnnnnnnnnnnnnnnnnnnnnnnnnnnnnnnnnnnnnnnnnnnnnnnnnnnnnnnnnnnnnnnnnnnnnnnnnnnnnnnnnnnnnnnnnnnnnnnnnnnnnnnnnnnnnnnnnnnnnnnnnnnnnnnnnnnnnnnnnnnnnnnnnnnnnnnnnnnnn
			nnnnnnnnnnnnnnnnnnnnnnnnnnnnnnnnnnnnnnnnnnnnnnnnnnnnnnnnnnnnnnnnnnnnnnnnnnnnnnnnnnnnnnnnnnnnnnnnnnnnnnnnnnnnnnnnnnnnnnnnnnnnnnnnnnnnnnnnnnnnnnnnnnnnnnnnnnnnnnnnnnnnnnnnnnnnnnnnnnnnnnnnnnnnnnnnnnnnnnnnnnnnnnnnnnnnnnnnnnnnnnGATGCTGAAGCTTACACGGTATTTGCCGATTTGTTCGACCCAATCATTGAAGATTACCATAAAGGATTCACCAGGAAGGACAAGCACCCTCCTAAAAACTGGGGAGATGTAAGCGTATTTGGTAACCTGGATCCTGCTGGTGAATTTGTCGTTTCGACCCGTGTGAGATGCGGTAGATCTTTGGAAGGTTACCCTTTCAATCCTTGCTTAACTGAAGAGCAGTACAAAGAAATGGAGCAGAAGGTCTCGAGCACTTTGTCTGGACTAGAGGGGGAGCTGAAGGGTACCTTCTACCCACTGACTGGAATGAGCAAAGAAGTTCAACAGAAACTCATCGACGATCACTTTTTGTTCAAGGAAGGTGATAGATTCTTGCAAGCAGCTAATGCTTGCCGTTTCTGGCCCACTGGACGTGGTATCTTCCACAATGAGAACAAAACCTTCTTAGTGTGGTGCAACGAAGAAGATCATCTTCGTATCATTTCTATGCAGATGGGTGGTAATTTAGGAGAAGTTTACCGTCGTCTCGTAACTGGTGTCAACGAAATTGAAAAACGACTACCATTCTCTCACCACGAGAGACTTGGTTTCCTCACTTTCTGCCCAACCAACTTAGGTACTACTGTCCGAGCTTCGGTACATATTAAAGTTCCAAAACTCGCTGCCAACAAGGCTAAACTTGAAGAAGTAGCTGCCAAGTATAACTTGCAAGTTCGTGGAACTCGCGGCGAACATACCGAAGCTGAGGGTGGTATCTATGACATTTCCAACAAGAGnnnnnnnnnnnnnnnnnnnnnnnnnGTTTAGGGGTAAACCTGAGAAACCCGAAAGGTCGAAGGGTGAAATTCATTCGCGGCTCGATGCAGGCGCGGAAGCGACGGGCGCGAACGGCAACGAACGCGTGCACTTTTCACCTGGTAGGACGTCGCGATCCGTCGAGTGTCGGTCTACGGCTAGCGGTGGAGTCCGTCGGTCACCGGCGAACCnCGCCGGCCGACnnnnnnnnnnnTCGCTCGACGGTATACACGGTTAGTGGCCGCTCTGAGCGTCCGACTCGTGGCAAGCGCGTCGAnCGACCGGACCCGGTnCCGATCTCGATTCCTGGCnGACTGTTGGCnnCGCnGAnnAGTTCnTCGGACAGACCACCGATCTGCGACGCTATAGCTTTGGGTACTTTCAGGACCCGTCTTGAAACACGGACCAAGGAGTCTAGCATGTGCGCGAGTCATTGGGAAACCTAAAGGCGCAATGAAAGTGAATCGAGGGAAGATGCCGTCTCGCATTCCCGGGGCGTCTCGTTCTCATCGCGAGTTGAGGCGCACCAAGAGCGTACACGCTGGGACCCGAAAGATGGTGAACTATGCCTGGTCAGGACGAAGTCAGGGGAAACCCTGATGGAGGTCCGTAGCGATTCTGACGTGCAAATCGATCGTCGGAACTGGGTATAGGGGCGAAAGACTAATCGAACCATC
		</sequence>
		<sequence>
			<taxon idref="CrCos01"/>
			CTTATACTTGGGGCACCAGATATAGCATTCCCACGACTTAAACATATAAGCTTTTGACTTCTTCCCCCTTCTCTTACCTTTTTACTTTCAAGATCAATTTCTGACAAAGGAGCCGGAACAGGATGAACAGTCTACCCCCCTTTATCAGCCAATACTGCACACAGAGGTCCTTCTGTAGACCTTGCAATTTTTAGACTTCATATAGCAGGGATATCTTCAATTTTAGGAGCTATTAATTTTATTTCTACCATTTACAATATACATCCAAATGGTGTTACCCCTGAACAACTAACCCTATTCACTTGAGCCGTGAAAATTACTGCAATTCTTCTTCTTCTCTCCCTCCCTGTGTTAGCAGGAGCAATCACTATACTTTTAACTGACCGTAATATTAATACATCATTTTTTGATCCTGCAGGGGGGGGAGATCCTATTTTATACCAACACTTATTTTGATTCTTTGGACACCCTGAAGTTTATATTCTAATTCTTCCAGGATTTGGAATAATCTCCCATATTATCAGACAAGAAAGAGGGAAAAAAGAAGCTTTTGGTTCACTAGGAATAATTTACGCAATAGTAGCTATTGGAATTTTAGGATTTGTTGTATGAGCACATCATATATTCACAGTAGGAATAGATGTTGACACCCGAGCGTATTTCACATCAGCAACTATAATTATTGCTGTATATGCCTGGGTTTTGGACAAACTTAAGGCAGAACGTGAACGTGGTATCACCATCGATATTGCCTTGTGGAAGTTTGAAACTAGCAGGTACTATGTGACCATCATCGACGCCCCTGGACACAGAGATTTCATCAAGAACATGATTACTGGAACCTCTCAAGCTGATTGTGCCGTTTTGATTGTTGCTGCTGGTACCGGTGAATTCGAAGCCGGTATTTCAAAGAATGGACAAACTAGAGAGCATGCTCTATTGGCCTTTACCCTTGGAGTGAAACAACTTATTGTCGGCGTGAACAAGATGGACTCCACTGAACCCCCATACAGCGAACCCCGTTTCGAGGAAATTAAAAAGGAAGTTTCCTCCTACATTAAGAAGATCGGTTACAATCCTGCCGCTGTTGCCTTTGTACCAATCTCTGGATGGCATGGGGACAATATGTTAGAACCATCTAGCAAGATGCCATGGTTTAAGGGATGGGCTGTTGAACGTAAAGAAGGGAAAGCTGATGGAAAATGTCTGATTGAAGCTTTGGATGCTATTCTGCCACCNNNNNNNNNNNNNNNNNNNNNNNNNNNNNNNNNNNNNNNNNNNNNNNNNNNNNNNNNNNNNNNNNNNNNNNNNNNNNNNNNNNNNNNNNNNNNNNNNNNNNNNNNNNNNNNNNNNNNNNNNNNNNNNNNNNNNNNNNNNNNNNNNNNNNNNNNNNNNNNNNNNNNNNNNNNNNNNNNNNNNNNNNNNNNNNNNNNNNNNNNNNNNNNNNNNNNNNNNNNNNNNNNNNNNNNNNNNNNNNNNNNNNNNNNNNNNNNNNNNNNNNNNNNNNNNNNNNNNNNNNNNNNNNNNNNNNNNNNNNNNNNNNNNNNnnnnnnnnnnnnnnnnnnnnnnnnnnnnnnnnnnnnnnnnnnnnnnnnnnnnnnnnnnnnnnnnnnnnnnnnnnnnnnnnnnnnnnnnnnnnnnnnnnnnnnnnnnnnnnnnnnnnnnnnnnnnnnnnnnnnnnnnnnnnnnnnnnnnnnnnnnnnnnnnnnnnnnnnnnnnnnnnnnnnnnnnnnnnnnnnnnnGTGGAGTACGAGGTGGTCCGAGATGCCTACGACAATTGCATCACCGTCTGTAACATGGAAAACGTGGATCCCTTGGGAATTCACACAGGAGAGTCTATAGTAGTCGCTCCAAGCCAAACATTATCAAACAGAGAGTATAACATGTTAAGAACCACCGCGTTGAACGTAATAAGACATTTTGGAGTGGTTGGGGAGTGTAACATTCAATACGCYTTAAATCCGGACTCTGAAGAATATTATATCATCGAAGTAAACGCA
			CGATTATCAAGAAGTTCCGCTTTGGCTAGCAAAGCCACCGGTTATCCTTTGGCTTATGTAGCTGCTAAGTTGGCGCTTGGAATTCCGTTGCCGGAAATTAATAATTCCGTKACCGGCAAGACYACTGCCTGTTTTGAACCCAGTCTGGACTATTGCGTTGTGAAAATTCCTCGATGGGATTTGCACAAGTTTTCGAGGGTCAGCACTAAAATCGGTAGTTCCGATGCTGAGGCATACACAGTATTCGGTGATTTGTTCGATCCTATCATCGAAGACTATCACAAAGGCTTCACCAGGAATGACAAGCACCCCCCGAAGAACTGGGGAGATGTCAGTATCTTCGGCAACGTAGACCCCACTGGTGAATATGTTGTGTCCACCAGAGTCAGGTGTGGACGATCCATGGAAGGTTATCCATTCAACCCCTGCTTAACCGAAGAACAATACAAAGAAATGGAGCAAAAGGTTTCGAGCACCTTGTCAGGATTGGATGGTGAATTAAAGGGAACCTTCTATCCATTGACTGGCATGAGCAAAGATGTCCAGCAGAAGTTGATTGATGATCATTTCTTATTCAAGGAGGGCGACAGGTTCTTGCAGGCTGCAAATGCTTGCCGTTTCTGGCCCAGTGGACGTGGTATCTACCACAACGATGCCAAAACCTTCTTGGTCTGGTGCAACGAAGAAGATCATCTCCGTCTTATTTCCATGCAAATGGGTGGTGATTTAGGACAAGTCTACCGTCGTTTAGTCACCGCTGTCAATGACATCGAGAAGCGTGTTCCTTTCTCTCACCACGACAGGCTCGGTTTCCTAACTTTCTGCCCAACCAACTTGGGTACAACTGTTCGGGCTTCTGTCCATATTAAAGTACCGAAACTTGCTGCCAATAAGGCTAAACTTGAGGAAGTTGCCTCCAAATACAACTTACAAGTTCGTGGTACCCGTGGTGAACACACCGAAGCTGAAGGTGGCATCTACGACATTTCCAACAAGAGnnnnnnnnnnnnnnnnnnnnnnnnnGTTTAGGGGTAAACCTGAGAAACCCGAAAGGTCGAAGGGAGAAATTCATTCGCGTCTCGCGGCCGGCGTCGGnGTGACGGGCGTGACCGGCGACGAACGCGTGCACTTTTCTCCCGGTAGGACGTCGCGATCCGTTGGGTGTCGGTCTACGGGTTCGGGTGGAGCCCGCCGGTTACCGACGGACCCCGGCGGCCGACnnnnnnnnnnnTCGCTCGACGGTATAAAAGGTTAGAGGCCGCTCTGAGCGTTCGGCTCGCGGCAAGCGCGTCGGnCGATCGGACCTGGTGCCGATTCTGACCCCTGGCnGACTGTTGGCnnCGCnGAnnATTTCnTCGAACAGACCACCGATCGGCGACGCTATAGCTTTGGGTACTTTCAGGACCCGTCTTGAAACACGGACCAAGGAGTCTAGCATGTACGCGAGTCATTGGGAAACCTAAAGGCGCAATGAAAGTAAACCGAGGGAAGACGCCGTTCAGCATTCCCGGGGCGTCTCGTTCTCATCGCGAGAAGAGGCGCACCAAGAGCGTACACGCTGGGACCCGAAAGATGGTGAACTATGCCTGGTCAGGACGAAGTCAGGGGAAACCCTGATGGAGGTCCGTAGCGATTCTGACGTGCAAATCGATCGTCGGAACTGGGTATAGGGGCGAAAGACTAATCGAACCATC
		</sequence>
		<sequence>
			<taxon idref="CrCry02"/>
			TTAATATNARGGGCACSTGATATAGCTTTCCCTCGACTTAAATATATAAGATTTTGATTACTCCCACCTTCATTAATTTTTCTAGTTATAAGAAGAATTATTAATAAAGGAGCAGGAACAGGTTGAACTGTTTACCCCCCATTAGCATCAAACATTGCTCACGAAGGAGCATCAGTAGATTTCGCAATTTTTAGTCTACATATAGCTGGGATTTCTTCAATTTTAGGAGCAATAAATTTTATCTCTACAATTATTAATATACACCCTAGGGGAATAAAGCCAGAACAGCTTTCATTATTTTCATGAGCTGTAAAAATCACAGCCATCCTTTTATTACTCTCTCTACCAGTTTTAGCTGGGGCAATCACAATATTACTTACAGACCGAAATATTAACACCTCATTTTTTGACCCTGCAGGCGGNGGGGATCCAATTYTTTATCAACACTTATTTTGATTTTTTGGACACCCAGAAGTTTATATTCTCATTCTGCCTGGTTTTGGTATAATCTCCCATATTATTAGGCAAGAAAGAGGAAAAAAAGAAGCTTTTGGAGTTTTAGGAATAATTTATGCCATAATCGCTATTGGTTTATTAGGTTTTGTAGTTTGAGCCCACCATATATTCACGGTAGGTATAGATGTAGATACACGAGCTTATTTTACTTCAGCTACAATAATTATTGCAGTAnnnnnnnnnnnnnnnnnnnnnnnnnnnnnnnnnnnnnnnnnnnnnnnnnnnnnnnnnnnnnnnnnnnnnnnnnnnnnnnnnnnnnnnnnnnnnnnnnnnnnnnnnnnnnnnnnnnnnnnnnnnnnnnnnnnnnnnnnnnnnnnnnnnnnnnnnnnnnnnnnnnnnnnnnnnnnnnnnnnnnnnnnnnnnnnnnnnnnnnnnnnnnnnnnnnnnnnnnnnnnnnnnnnnnnnnnnnnnnnnnnnnnnnnnnnnnnnnnnnnnnnnnnnnnnnnnnnnnnnnnnnnnnnnnnnnnnnnnnnnnnnnnnnnnnnnnnnnnnnnnnnnnnnnnnnnnnnnnnnnnnnnnnnnnnnnnnnnnnnnnnnnnnnnnnnnnnnnnnnnnnnnnnnnnnnnnnnnnnnnnnnnnnnnnnnnnnnnnnnnnnnnnnnnnnnnnnnnnnnnnnnnnnnnnnnnnnnnnnnnnnnnnnnnnnnnnnnnnnnnnnnnnnnnnnnnnnnnnnnnnnnnnnnnnnnnnnnnnnnnnnnnnnnnnnnnnnnnnnnnnnnnnnnnnnnnnnnnnnnnnnnnnnnnnnnnnnnnnnnnnnnnnnnnnnnnnnnnnnnnnnnnnnnnnnnnnnnnnnnnnnnnnnnnnnnnnnnnnnnnnnnnnnnnnnnnnnnnnnnnnnnnnnnnnnnnnnnnnnnnnnnnnnnnnnnnnnnnnnnnnnnnnnnnnnnnnnnnnnnnnnnnnnnnnnnnnnnnnnnnnnnnnnnnnnnnnnnnnnnnnnnnnnnnnnnnnnnnnnnnnnnnnnnnnnnnnnnnnnnnnnnnnnnnnnnnnnnnnnnnnnnnnnnnnnnnnnnnnnnnnnnnnnnnnnnnnnnnnnnnnnnnnnnnnnnnnnnnnnnnnnnnnnnnnnnnnnnnnnnnnnnnnnnnnnnnnnnnnnnnnnnnnnnnnnnnnnnnnnnnnnnnnnnnnnnnnnnnnnnnnnnnnnnnnnnnnnnnnnnnnnnnnnnnnnnnnnnnnnnnnnnnnnnnnnnnnnnnnnnnnnnnnnnnnnnnnnnnnnnnnnnnnnnnnnnnnnnnnnnnnnnnnnnnnnnnnnnnnnnnnnnnnnnnnnnnnnnnnnnnnnnnnnnnnnnnnnnnnnnnnnnnnnnnnnnnnnnnnnnnnnnnnnnnnnnnnnnnnnnnnnnnnnnnnnnnnnnnnnnnnnnnnnnnnnnnnnnnnnnnnnnnnnnnnnnnnnnnnnnnnnnnnnnnnnnnnnnnnnnnnnnnnnnnnnnnnnnnnnnnnnnnnnnnnnnnnnnnnnnnnnnnnnnnnnnnnnnnnnnnnnnnnnnnnn
			nnnnnnnnnnnnnnnnnnnnnnnnnnnnnnnnnnnnnnnnnnnnnnnnnnnnnnnnnnnnnnnnnnnnnnnnnnnnnnnnnnnnnnnnnnnnnnnnnnnnnnnnnnnnnnnnnnnnnnnnnnnnnnnnnnnnnnnnnnnnnnnnnnnnnnnnnnnnnnnnnnnnnnnnnnnnnnnnnnnnnnnnnnnnnnnnnnnnnnnnnnnnnnnnnnnnnnnnnnnnnnnnnnnnnnnnnnnnnnnnnnnnnnnnnnnnnnnnnnnnnnnnnnnnnnnnnnnnnnnnACAAGGGGATCACCAGAAATGACAAACATCCCCCAAAGAACTGGGGTGATGTGAGCGTGTTTGGCAACTTGGACCCTGCCGGTGAATATGTTGTCTCAACCCGTGTACGTTGTGGACGATCCTTGGAAGGATATCCATTCAATCCATGCCTCACCGAGGAACAATACAAGGAAATGGAACAGAAAGTTTCCAGCACTTTGTCTGGTTTGGAAGGTGAACTCAAGGGTACTTTCTACCCATTGACTGGCATGAGCAAAGAGGTACAACAGAAATTGATCGATGATCACTTCTTGTTCAAGGAAGGTGACAGATTCTTGCAAGCAGCCAATGCTTGCCGTTTCTGGCCATCGGGACGCGGTATCTTCCACAACGAAAACAAAACCTTTCTGGTGTGGTGCAATGAGGAAGATCATCTTCGTATTATTTCTATGCAAATGGGTGGTGATTTGGGTGAGGTCTACCGTCGTTTGGTGACTGCTGTCAATGATATCGAGAAACGTGTCCCATTCTCACATCATGACCGACTTGGTTTCCTCACTTTCTGTCCAACCAACTTGGGTACCACTGTGCGTGCCTCCGTGCATATCAAGGTGCCAAAATTGGCTGCTAACAAGGCCAAATTGGAAGAAGTTGCTTCCAAATACAACTTGCAAGTACGTGGTACTCGTGGTGAGCACACTGAAGCTGAGGGTGGCATCTACAATATCTCTAACAAGAGGCNTATGGGCTNNNNNNNNNNNNNNGTTTAGGGGTAAACCTGAGAAACCCGAAAGGTCGAAGGAGGAAATTCATTCGTnGCCCGATAAGGTTATTGTGnnnnCAGTTGCATACCTTGTTGGACGCGTGCACTTTTCCTCTGGTAGGACGTTGCGATCCGTTGGGTGTTGATTTACGGTTCGAATGGTAGCCCATTTGTTTTAAATGGACCnTTTTGATCAACnnnnnnnnnnnTGGCTCGACGGTATAAATGGTTTTAGGACGCTCTGAGCGTTCGGCTTGTGGCAAGCACGTCGGTGCATCGGACCTAGTGCCGTGTCTGATCCTTGGCnGTCTGTTGGCnnCACnnnnTTTGTCnTCGGACAGTTCACCGATCAGCAACGATATAGCTTTGGGTACTTTCAGGACCCGTCTTGAAACACGGACCAAGGAGTCTAGCATGTACGCAAGTCATTGGGAAACCTAAAGGCGCAATGAAAGTAAACGATGGGAGGACGGCGTTCAGCACTCCCGGGGCGTCTCATTCTCATTACGAGAAGAGGCGCACCATGAGCGTACACGCTGGGACCCGAAAGATGGTGAACTATGCCTGGTCAGGACGAAGTCAGGGGAAACCCTGATGGAGGTCCGTAGCGATTCTGACGTGCAAATCGATCGTCGGAACTGGGTATAGGGGCGAAAGACTAATCGAACCATC
		</sequence>
		<sequence>
			<taxon idref="CrCry04"/>
			TTAATAMTAGGAGCCCCCGATATAGCATTCCCACGACTTAAnTACATAAGATTCTGATTACTTCCACCATCTTTAATTTTTCTTGTTATAAGAAGAATTATCAACAAGGGGGCAGGAACAGGATGAACTGTGTATCCACCTCTAGCATCTAATATCGCCCACGAAGGAGCTTCTGTAGATTTCGCCATTTTTAGACTGCACATAGCAGGTATCTCATCAATTTTAGGCGCTATAAATTTTATCTCTACAATTATTAATATACACCCAAGAGGAATAAAGCCAGAACAACTATCCCTATTCTCATGAGCTGTTAAAATTACAGCAGTACTCTTACTCCTATCTTTACCAGTGCTAGCCGGAGCAATTACAATATTATTAACAGATCGAAATATTAACACCTCTTTCTTTGACCCAGCAGGAGGAGGTGATCCAATTTTATACCAACATCTTTTTTGATTTTTTGGCCACCCAGAAGTTTATATTTTAATTCTTCCAGGATTTGGTATAATTTCTCACATTATTAGACAAGAAAGAGGGAAAAAAGAAGCCTTTGGCGTATTAGGAATAATYTATGCAATAATTGCAATTGGATTACTTGGGTTCGTAGTATGAGCTCACCATATATTTACAGTAGGTATAGATGTTGACACCCGAGCCTATTTCGCATCAGCCACAATGATTATTGCAGTTTATGCTTGGGTATTGGATAAATTGAAAGCCGAACGTGAACGTGGTATTACCATTGATATTGCTTTGTGGAAATTCGAAACTTCCAAATACTATGTAACCATCATTGATGCTCCTGGACACAGAGATTTCATCAAGAACATGATTACTGGAACCTCACAAGCTGATTGTGCTGTATTGATCGTAGCTGCTGGTACTGGTGAATTCGAAGCTGGTATTTCCAAGAACGGCCAAACTCGTGAACACGCTCTATTGGCTTTCACTCTTGGTGTAAGACAATTGATTGTTGGAGTCAACAAAATGGACTCTACTGAACCACCATACAGCGAACCTCGATTCGAAGAAATCAAGAAAGAAGTCTCGTCATACATCAAAAAGATTGGTTACAATCCACAAGCTGTTGTATTCGTACCCATTTCTGGATGGCACGGAGACAACATGTTGGAACCATCCAACAAAATGCCATGGTTCAAAGGATGGGCCATTGAACGTAAAGAAGGCAAAGCTGAAGGAAAGACTCTTATTGATGCTTTGGATGCTATTTTGCCTCCAGCTCGTCCCACCGACAAACCTCTCCGTCTTCCACTCCAGGATGTCTACAAAATTGGTGGTATTGGAACAGTACCAGTAGGTCGAGTAGAAACCGGTGTCCTTAAACCTGGAATGGTTGTGGTGTTCGCTCCAGCCAACATCACCACTGAAGTAAAATCTGTTGAAATGCACCACGAAGCTTTGCAAGAAGCTGTTCCCGGAGACAATGTTGGTTTCAACGTCAAGAACGTATCTGTTAAAGAATTGCGTCGTGGTTACGTCGCTGGAGATAGCAAAAACAACCCACCTAGAGGAGCATCCGACTTTTTGTATATTCAGTTCAAGAAGCGATTACTGCTGCTGATCAGTTGGGATATCCGGTGATGGCAAGAGCTGCATTTTCGTTAGGAGGATTGGGATCAGGCTTTGCCAATACACAAGAAGAACTTATCATCCTTGCAACTCAAGCATTAGCTCACTCAAGTCAACTTATTATTGACAAATCTCTGAAAGGTTGGAAGGAAGTCGAATACGAAGTAGTTCGTGATGCCTACGATAATTGTATCACCGTCTGCAACATGGAAAATGTTGATCCATTAGGAATTCACACTGGTGAATCGATAGTAGTGGCTCCAAGTCAAACTTTATCCAACAAAGAATACAACATGCTTCGTACTACTGCTATTAAAGTAATTCGCCATTTTGGAGTAATTGGAGAATGTAATATTCAATACGCTCTAAATCCTCAATCAGAAGAATATTATATTATTGAAGTAAATGCT
			CGTTTATCGAGAAGTTCCGCTCTAGCAAGTAAAGCCACTGGATATCCACTGGCATATGTAGCAGCTAAATTAGCTCTAGGAGTTCCTTTACCAGAGATTAACAATTCAGTTACTGGGAATACTACGGCATGTTTCGAACCAAGTTTGGATTATTGTGTAGTTAAAATACCACGCTGGGATTTACACAAGTTTTCAAGGGTGAGCACGAAAATTGGAAGTTCAGATGCTGAAGCCTATACCGTATTCTCAGCTCTATTCGATCCAATCATTGAAGACTACCACAAGGGATTCACCAAGAACGACAAACATCCCCCAAAGAACTGGGGTGATGTAAGTGTATTTGGAAATTTGGATCCTGCTGGTGAATACGTGGTATCAACTCGTGTAAGATGCGGTCGATCATTGGAAGGTTATCCATTCAATCCATGTCTAACTGAAGAACAATACAAAGAAATGGAACAGAAAGTTTCGAGCACTTTGTCTGGCTTGGAAGGTGAATTGAAAGGTACCTTCTATCCATTGACTGGAATGAGCAAAGAAGTACAACAGAAATTGATCGATGATCATTTCTTATTCAAAGAAGGTGATCGTTTCTTGCAAGCTGCCAATGCTTGTCGTTTCTGGCCAACTGGACGTGGTATTTACCATAATGAAAACAAAACCTTCTTGGTATGGTGCAACGAAGAAGATCATTTACGTATTATTTCCATGCAAATGGGAGGTGATTTGGGTGAGGTATTCCGTCGTTTGGTGACCGCTGTCAATGATATTGAAAAACGTTTACCATTCTCTCATCATGATCGACTTGGTTTCCTTACTTTCTGTCCAACCAATTTGGGTACCACTGTACGTGCATCCGTACATATTAAAGTACCAAAATTGGCTGCGAACAAAGCTAAATTGGAAGAGGTTGCTTCCAAATACAATTTGCAAGTACGTGGTACTCGTGGTGAACATACTGAAGCTGAAGGTGGTATCTACGATATCTCCAACAAGAGACGTATGGGCTTGACTGAGTTCGAAnnnnnnnnnnnnnnnnnnnnnACCnGAAnGGTCGAAGGAAGAAATTCATTCGTnGCCCGATAGAGTTATTGTGGTGTCGAGCCCnnnACTTGTTGGATGCGTGCACTTTTCTTCTGGTAGGACGTTGCGATCCGTTGAGTGTTGATCTACGGTTTGAATGGTAGCCCGTTCATTGAAAACGGACCnTTTTGATCAACnnnnnnnnnnnTGGCTCGACGGTATATATGGTTATGGGTCGCTTTAAGCGTTCGGCTTGTAGCAAGCATGTCGGTATCACGGACCTAGTGCCGTGTCTGATCCTTAACnTACTGTTGGCnnTACnnnnTTTGTCnTCGAACAGACCACCGATCAGCAACGATATAGCTTTGGGTAATTTCAGGACCCGTCTTGAAACACGGACCAAGGAGTCTAGCATGTACGCAAGTCATTGGGAAACCTAAAGGCGTAATGAAAGTAAACGTAGGGAGGATGGCGTTCAGCACTCCCGGGGCGTCTCATTCTCATTACGAGAAGAGGCGCACCATGAGCGTACACGCTGGGACCCGAAAGATGGTGAACTATGCCTGGTCAGGACGAAGTCAGGGGAAACCCTGATGGAGGTCCGTAGCGATTCTGACGTGCAAATCGATCGTCGGAACTGGGTATAGGGGCGAAAGACTAATCGAACCATC
		</sequence>
		<sequence>
			<taxon idref="CrCry05"/>
			TTAATACTTGGAGCCCCTGATATAGCTTTCCCTCGACTAAATAATATAAGATTCTGATTACTGCCGCCGTCGCTTACCTTATTATTAATAAGATCTATTTCAGATAAAGGAGCTGGGACCGGTTGAACAGTATACCCCCCATTATCCAGAAATATCGCCCACGAAGGACCATCTGTAGATTTAGCCATTTTTAGACTCCATATAGCAGGAATTTCATCAATTTTAGGGGCAATCAATTTTATTTCAACAATTATTAATATATTACCAAATGGGTCAAAACTAGAACAACTCACCCTCTTTACCTGATCAGTAAAAATTACTGCTATTTTATTATTAATCTCCCTACCAGTTTTAGCAGGAGCTATCACTATACTTTTAACAGACCGTAACATTAATACATCATTTTTTGACCCTGCTGGAGGGGGTGACCCAGTATTATACCAACACCTATTTTGGTTCTTTGGACATCCTGAAGTGTATATTTTAATTCTCCCAGGATTTGGAATAATCTCCCACATTATTAGCCAAGAAAGAGGAAAAAAAGAAGCATTTGGAGCATTAGGAATAATCTATGCCATAGTAGCCATTGGAATCCTTGGATTTGTAGTTTGAGCACACCATATATTCACTGTAGGAATAGATGTAGATACCCGAGCCTATTTTACTTCAGCCACAATAATTATTGCTGTCNNNNNNNNNNNNNNNNNNNNNNNGAAGGCCGAACGTGAACGTGGTATCACCATCGATATTGCCCTCTGGAAATTTGAGACTGCTAAGTACTACGTAACCATCATCGATGCCCCTGGACACAGAGATTTCATCAAGAACATGATTACTGGTACTTCTCAAGCTGATTGTGCCGTCCTTATCGTCGCTGCTGGTACTGGTGAATTCGAGGCCGGTATTTCCAAGAATGGACAAACTAGAGAACATGCTTTGCTCGCCTTCACTCTTGGAGTGAAACAACTTATCGTTGGTGTCAACAAGATGGATTCGACCGAACCTCCATACAGCGAAAGCCGTTTTGAAGAAATCAAGAAGGAAGTATCATCTTACATCAAGAAAATTGGTTACAACCCGGCTGCTGTTGCTTTCGTTCCCATTTCTGGATGGCACGGAGACAACATGTTGGAACCTTCCACTAAGATGCCATGGTTCAAGGGATGGAATGTTGATCGCAAAGAAGGCAAGGCTGAAGGAAAGACTCTCATTGAAGCTTTGGATGCCATCCTACCTCCCAGTCGTCCTACAGACAAACCCCTCCGTCTTCCCCTTCAGGATGTCTACAAGATTGGAGGTATTGGAACAGTACCAGTCGGACGTGTTGAAACTGGTATCTTAAAGCCTGGCATGGTCGTGGTGTTTGCCCCTGCCAACATCACCACTGAAGTAAAATCTGTTGAAATGCACCACGAAGCTTTGCAAGAAGCCGTACCCGGAGACAACGTTGGATTCAACGTTAAGAACGTCTCTGTTAAGGAATTGCGTCGTGGATACGTAGCTGGTGACTCCAAAAACAACCCACNNNNNNNNNNNNNNNNNNNNNNnnnnnnnnnnnnnnnnnnnnnnnnnnnnnnnnnnnnnnnnnnnnnnnnnnnnnnnnnnnnnnnnnnnnnnnnnnnnnnnnnnnnnnnnnnnnnnnnnnnnnnnnnnnnnnnnnnnnnnnnnnnnnnnnnnnnnnnnnnnnnnnnnnnnnnnnnnnnnnnnnnnnnnnnnnnnnnnnnnnnnnnnnnnnnnnnnnnnnnnnnnnnnnnnnnnnnnnAGATGCGTTTGATAATTGCATTACTGTGTGCAACATGGAAAACGTGGATCCTTTAGGAaTCCACACTGGAGAATCCATTGTAGTAGCTCCAAGTCAAACTCTTTCAAATAAAGAATATAATATGCTCAGAACTACCGCCATAAAGGTTATAAGACACTTTGGAGTTGTAGGAGAATGTAACATTCAATACGCCCTAAATCCTTATTCAGAAGAATATTATATTATTGAAGTGAACGCC
			AGATTATCTAGAAGTTCAGCTCTGGCAAGTAAAGCTACTGGATATCCATTGGCTTACGTCGCAGCAAAATTAGCTTTAGGAACTCCTTTGCCAGATATTAAAAATTCAGTAACTGGAGTTACCACAGCCTGTTTCGAGCCTAGTTTAGATTATTGCGTGGTTAAAATTCCTCGWTGGGATTTACACAAGTTTTCCAGAGTGAGTACGAAAATTGGCAGTTCGGATGCGGAAGCATACNCAGTNTTTTCGGCGTTGTTCGATCCAATCATCGAAGATTACCATAAAGGATTCACCAAGAACGACAAACATCCTCCAAAGAACTGGGGTGATGTGAGCGTCTTCGGTAACGTAGACCCTACCGGAGAATACGTCGTTTCCACTCGCGTAAGATGCGGAAGATCATTGGAAGGTTATCCATTTAACCCTTGCTTAACCGAAGAACAATACAAGGAAATGGAGCAGAAGGTATCCAGCACCTTGTCAGCTTTGGATGGAGAACTGAAAGGAACCTTCTACCCGTTGACTGGAATGAGCAAAGAAGTTCAACAAAAATTGATCGATGATCACTTCTTGTTCAAGGAAGGTGATAGGTTCTTGCAAGCTGCCAACGCTTGCCGTTTCTGGCCGACTGGACGTGGTATCTATCACAACGAAAACAAGACCTTCTTGGTTTGGTGCAACGAAGAAGATCACCTCCGTCTTATTTCCATGCAAATGGGAGGTGATCTGGGAGAAGTCTATCGCCGTCTTGTAACGGCCGTCAACGACATTGAAAAGCGTCTTCCCTTCTCTCATCACGACAGGCTGGGTTTTCTGACTTTCTGCCCAACTAACTTAGGTACTACCGTTCGCGCTTCGGTCCACATTAAAGTTCCAAAACTGGCAGCCAACCTCGCTAGACTCGAAGAAATTGCTGGAAAATACAATTTGCAGGTCCGTGGAACCCGTGGAGAACATACCGAGGCTGAAGGAGGTATTTACGACATTTCCAACAAAAGACGTATGGGTCTCACTGAATTTGAAGTTTAGGGGTAAACCTGAGAAACCCGAAAGGTCGAAGGGAGAAATTCATTCGCGTTTCGCGACGGGCTTCGGAGTGACGGGCGCGGACCGTTACGAACGCGTGCACTTTTCTCCTGGTAGGACGTCGCGATCCGTCGGGTGTCGGTCTACGGTTTCGGGTGGAGCCCGTCnnnnATCGACGGACCCCGTCGACCGACnnnnnnnnnnnTCGCTCGACGGTATACACGGTTCGAGGCCGCTCAGAGCGTTCGACTCGCGACAAGCGCGCCGGnCGATCGGACCTAGTGCCGATTCTGACCTCTGGCnGACTGTTGGTnnCGCnGAnnTGTTCnTCGGACAGACCACCGATCGGCGACGCTATAGCTTTGGGTACTTTCAGGACCCGTCTTGAAACACGGACCAAGGAGTCTAGCATGTGCGCGAGTCATTGGGAAACCTAAAGGCGTAATGAAAGTAAACCGAGGGAAGACGCCGCTCCGCATTCCCGGGGCGTCTCGTTCTCATCGCGAGAAGAGGCGCACCAAGAGCGTACACGCTGGGACCCGAAAGATGGTGAACTATGCCTGGTCAGGACGAAGTCAGGGGAAACCCTGATGGAGGTCCGTAGCGATTCTGACGTGCAAATCGATCGTCGGAACTGGGTATAGGGGCGAAAGACTAATCGAACCATC
		</sequence>
		<sequence>
			<taxon idref="CrEcl01"/>
			CTAATACTTGGAGCCCCTGATATAGCTTTCCCACGACTCAACAACATAAGATTCTGACTCCTACCACCATCACTGATTTTTCTCATTATAAGAAGTATTGTAAATAAGGGAGCTGGAACAGGATGAACAGTCTACCCACCTTTAGCCGCTAACATCGCTCATGAAGGAGCCTCAGTAGATTTCGCCATTTTCAGACTCCACATAGCAGGAATCTCATCCCTTCTGGGAGCTATTAATTTTATTTCCACTATTATTAATATACACCCTAAGGGGATAAAACCTGAACAACTTTCCCTCTTTACTTGAGCTGTAAAAATTACAGCGGTACTGTTGCTTTTATCCCTACCAGTCTTAGCTGGAGCCATCACTATACTTTTAACAGACCGTAACTTAAATACATCTTTTTTTGATCCAGCAGGAGGGGGAGATCCAATCCTTTACCAGCACCTATTCTGATTCTTCGGCCACCCAGAAGTCTACATTTTAATCCTCCCAGGATTCGGAATAATCTCACATATTATTAGTCAAGAAAGTGGAAAAAAAGAAGCATTTGGAGTTTTAGGAATAATTTATGCTATAGTAGCAATTGGACTTCTAGGATTTGTTGTATGGGCACACCATATATTCACGGTGGGTATAGATGTTGATACACGAGCCTATTTCACTTCAGCAACTATAATCATTGCAGTCnnnnnnnnnnnnnnnnnnnnnnnnnnnnnnnnnnnnnnnnnnnnnnnnnnnnnnnnnnnnnnnnnnnnnnnnnnnnnnnnnnnnnnnnnnnnnnnnnnnnnnnnnnnnnnnnnnnnnnnnnnnnnnnnnnnnnnnnnnnnnnnnnnnnnnnnnnnnnnnnnnnnnnnnnnnnnnnnnnnnnnnnnnnnnnnnnnnnnnnnnnnnnnnnnnnnnnnnnnnnnnnnnnnnnnnnnnnnnnnnnnnnnnnnnnnnnnnnnnnnnnnnnnnnnnnnnnnnnnnnnnnnnnnnnnnnnnnnnnnnnnnnnnnnnnnnnnnnnnnnnnnnnnnnnnnnnnnnnnnnnnnnnnnnnnnnnnnnnnnnnnnnnnnnnnnnnnnnnnnnnnnnnnnnnnnnnnnnnnnnnnnnnnnnnnnnnnnnnnnnnnnnnnnnnnnnnnnnnnnnnnnnnnnnnnnnnnnnnnnnnnnnnnnnnnnnnnnnnnnnnnnnnnnnnnnnnnnnnnnnnnnnnnnnnnnnnnnnnnnnnnnnnnnnnnnnnnnnnnnnnnnnnnnnnnnnnnnnnnnnnnnnnnnnnnnnnnnnnnnnnnnnnnnnnnnnnnnnnnnnnnnnnnnnnnnnnnnnnnnnnnnnnnnnnnnnnnnnnnnnnnnnnnnnnnnnnnnnnnnnnnnnnnnnnnnnnnnnnnnnnnnnnnnnnnnnnnnnnnnnnnnnnnnnnnnnnnnnnnnnnnnnnnnnnnnnnnnnnnnnnnnnnnnnnnnnnnnnnnnnnnnnnnnnnnnnnnnnnnnnnnnnnnnnnnnnnnnnnnnnnnnnnnnnnnnnnnnnnnnnnnnnnnnnnnnnnnnnnnnnnnnnnnnnnnnnnnnnnnnnnnnnnnnnnnnnnnnnnnnnnnnnnnnnnnnnnnnnnnnnnnnnnnnnnnnnnnnnnnnnnnnnnnnnnnnnnnnnnnnnnnnnnnnnnnnnnnnnnnnnnnnnnnnnnnnnnnnnnnnnnnnnnnnnnnnnnnnnnnnnnnnnnnnnnnnnnnnnnnnnnnnnnnnnnnnnnnnnnnnnnnnnnnnnnnnnnnnnnnnnnnnnnnnnnnnnnnnnnnnnnnnnnnnnnnnnnnnnnnnnnnnnnnnnnnnnnnnnnnnnnnnnnnnnnnnnnnnnnnnnnnnnnnnnnnnnnnnnnnnnnnnnnnnnnnnnnnnnnnnnnnnnnnnnnnnnnnnnnnnnnnnnnnnnnnnnnnnnnnnnnnnnnnnnnnnnnnnnnnnnnnnnnnnnnnnnnnnnnnnnnnnnnnnnnnnnnnnnnnnnnnnnnnnnnnnnnnnnnnnnnnnnnnnnnn
			nnnnnnnnnnnnnnnnnnnnnnnnnnnnnnnnnnnnnnnnnnnnnnnnnnnnnnnnnnnnnnnnnnnnnnnnnnnnnnnnnnnnnnnnnnnnnnnnnnnnnnnnnnnnnnnnnnnnnnnnnnnnnnnnnnnnnnnnnnnnnnnnnnnnnnnnnnnnnnnnnnnnnnnnnnnnnnnnnnnnnnnnnnnnnnnnnnnnnnnnnnnnnnnnnnnnnnnnnnnnnnnnnnnnnnnnnnnnnnnnnnnnnnnnnnnnnnnnnnnnnnnnnTCATTGAAGATTATCATAAAGGTTTCACCAAGAATGATAAACATCCACCAAAGAATTGGGGTGATGTTTCGGTTTTCGGTAATTTAGATCCAGCTGGGGAATATGTTGTATCAACTCGTGTTCGCTGTGGTCGATCCCTTGAAGGTTATCCATTCAATCCCTGTTTAACTGAAGAACAATACAGAGAAATGGAACAGAAAGTGTCAAGCACTTTATCCGGTTTGGAAGGTGAACTAAAAGGCACCTTTTATCCATTAACTGGAATGAGCAAAGAAATACAACAAAAATTGATTGATGATCATTTTCTGTTCAAAGAAGGTGATCGATTTTTGCAGGCGGCCAATGCTTGCCGTTTCTGGCCAACTGGTCGTGGTATTTTTCACAATGGCAATAAAACCTTTTTGGTATGGTGCAACGAAGAAGATCATTTACGTATTATTTCAATGCAAATGGGTGGTGATTTGGGTGAGGTATATCGTCGTTTGGTAACCGGTGTTAATGATATTGAAAAACGTTTACCATTTTCACATCATGATCGTCTCGGTTTCCTCACTTTCTGTCCAACTAATTTGGGCACCACTGTACGTGCATCGGTACATATTAAAGTACCAAAATTAGCTGCCAACAAGGCTAAACTTGAAGAAGTTGCCAGCAAATATAATTTACAAGTACGTGGCACCCGAGGCGAACATACTGAAGCTGAAGGTGGTATCTATGATATTTCCAATAAGAGACGAATGGCCCTCACCGAAnnnnnnGTTTAGGGGTAAACCTGAGAAACCCGAAAGGTCGAAGGAAGAAATTCATTCGTnGTTCATTAGGATTATTGTGGTGTCGATTGCAAATTCTATTGAACGCGTGCACTTTTCTTCTGGTAGGACGTCGCGATCCGTTGAGTATCGATCTACGATTTGAATGGTAGACCGTTCATTGATTACGAACCnTTCTGATCGATnnnnnnnnnnnTCGCTCGACGGTATAAAAGGTTTTTGGCCGCTTTAAGCGTTCGGCTATTGGCAAGCACGTTAGnCACACGGACCTGGTGCCGTGTCTGATCCTTAACnGACTGTTGGCnnCTTTAAnnTGTnCnTCGAACAGTGTACCAATCAGCGACGATATAGCTTTGGGTAATTTCAGGACCCGTCTTGAAACACGGACCAAGGAGTCTAGCATATACGCAAGTCATTGGGAAACCTAAAGGCACAATGAAAGTAAATnnnGGGAAGATGACGTTCAGCATTCCCGGGGCGTCTCACTCTCATTATGAGAAGAGGCGCACCATGAGCGTATATGCTGGGACCCGAAAGATGGTGAACTATGCCTGGTCAGGACGAAGTCAGGGGAAACCCTGATGGAGGTCCGTAGCGATTCTGACGTGCAAATCGATCGTCGGAACTGGGTATAGGGGCGAAAGACTAATCGAACCATC
		</sequence>
		<sequence>
			<taxon idref="CrEcl02"/>
			CTCATANTTGGGGCCCCCGACATAGCCTTCCCCCGACTCAAYAATATAAGATTCTGRCTACTGCCCCCCTCTTTAAGCTTTCTTTTATTAAGAAGAATTACAGAAAARGGGGCAGGAACAGGTTGAACYGTTTAYCCTCCCTTDTCTGCTAAKATTGCCCAYGAAGGRCCTTCTGTAGACCWVGCTATSTTTAGGCTTCABATAGYTGGAATTTCTTCCATTCTAGRAGCTATCAACTTTATCTCCACAGTAATTAATATACACCCTGCAGGRATAAAATTTGATCARCTAACTCTTTTTACTTGAGCTGTAAAAATYACAGCTATCCTTCTATTAYTATCACTGCCAGTTCTTGCAGGAGCTATCACTATATTATTAACAGATCGTAAYATTAACACATCATTCTTTGAYCCAGCTGGGGGCGGAGATCCCATCYTGTACCAACACTTATTCTGATTTTTTGGCCACCCAGAAGTCTATATTTTAATTCTCCCTGGATTCGGCATAATTTCACATATTATTAGACAAGAAAGAGGAAAAAAAGAAGCATTTGGGGTTCTTGGAATAATTTATGCAATAATTGCCATCGGACTCTTAGGGTTTGTTGTATGAGCCCATCATATATTCACAGTAGGAATAGATGTAGATACACGAGCTTACTTCACCTCRGCTACTATAATCATTGCTGTANNNNNNNNNNNNNNNNNNNNNNNNNNNNNNNNNNNNNNNNNNNNNNNNNNNNNNNNNNNNNNNNNNNNNNNNNNNNNNNNNNNNNNNNNNNNNNNNNNNNNNNNNNNNNNNNNNNNNNNNNNNNNNNNNNNNNNNNNNNNNNNNNNNNNNNNNNNNNNNNNNNNNNNNNNNNNNNNNNNNNNNNNNNNNNNNNNNNNNNNNNNNNNNNNNNNNNNNNNNNNNNNNNNNNNNNNNNNNNNNNNNNNNNNNNNNNNNNNNNNNNNNNNNNNNNNNNNNNNNNNNNNNNNNNNNNNNNNNNNNNNNNNNNNNNNNNNNNNNNNNNNNNNNNNNNNNNNNNNNNNNNNCAAAAAGGAAGGGTTGTTTTACATCAAGAAAATCGGTTACAACCCTGCTGCTGTTGCCTTTGTACCAATTTCTGGCTGGCAAGGAGATAATATGTTGGAACCTTCCAGCAAGATGCCATGGTTCAAAGGATGGAATATTGAACGTAAAGAAGGAAAAGCTGAAGGAAAAACTCTTATTGACGCTTTGGATGCTATTCTTCCTCCCTCTCGTCCCACGGACAAGCCTTTTTGTTTTCCTCTTCAGGATGTTTACAAAATTGGTGGTATTGGAACAGTGCCAGTTGGTCGTGTAGAAACTGGTGTTCTCAAACCTGGTATGGTTGTGGTGTTTGCTCCAGCCAACATCACTACTGAAGTTAAATCCGTTGAAATGCATCATGAAGCCCTGCAGGAAGCCGTGCCTGGAGACAACGTAGNNNNNNNNNNNNNNNNNNNNNNNNNNNNNNNNNNNNNNNNNNNNNNNNNNNNNNNNNNNNNNNNNNNNNNNNNNNNNNNNNNNNNNNNNNNNNNNNNnnnnnnnnnnnnnnnnnnnnnnnnnnnnnnnnnnnnnnnnnnnnnnnnnnnnnnnnnnnnnnnnnnnnnnnnnnnnnnnnnnnnnnnnnnnnnnnnnnnnnnnnnnnnnnnnnnnnnnnnnnnnnnnnnnnnnnnnnnnnnnnnnnnnnnnnnnnnnnnnnnnnnnnnnnnnnnnnnnnnnnnnnnnnnnnnnnnnnnnnnnnnnnnnnnnnnnnnnnnnnnnnnnnnnnnnnnnnnnnnnnnnnnnnnnnnnnnnnnnnnnnnnnnnnnnnnnnnnnnnnnnnnnnnnnnnnnnnnnnnnnnnnnnnnnnnnnnnnnnnnnnnnnnnnnnnnnnnnnnnnnnnnnnnnnnnnnnnnnnnnnnnnnnnnnnnnnnnnnnnnnnnnnnnnnnnnnnnnnnnnnnnnnnnnnnnnnnnnnnnnnnnnnnnnnnnnnnnnnnnnnnnnnnnnnnnn
			nnnnnnnnnnnnnnnnnnnnnnnnnnnnnnnnnnnnnnnnnnnnnnnnnnnnnnnnnnnnnnnnnnnnnnnnnnnnnnnnnnnnnnnnnnnnnnnnnnnnnnnnnnnnnnnnnnnnnnnnnnnnnnnnnnnnnnnnnnnnnnnnnnnnnnnnnnnnnnnnnnnnnnnnnnnnnnnnnnnnnnnnnnnnnnnnnnnnnnnnnnnnnnnnnnnnnnnnnnnnnnnnnnnnnnnnnnnnnnnnnnnnnnnnnnnnnnnnnnnnnnnnnnnnnnnnnnnnnnnnnnnnnnnnnnnnnnnnnnnnnnnnnnnnnnnnnnnnnnnnnnnnnnnnnnnnnnnnnnnnnnnnnnnnnnnnnnnnnnnnnnnnnnnnnnnnnnnnnnnnnnnnnnnnnnnnnnnnnnnnnnnnnnnnnnnnnnnnnnnnnnnnnnnnnnnnnnnnnnnnnnnnnnnnnnnnnnnnnnnnnnnnnnnnnnnnnnnnnnnnnnnnnnnnnnnnnnnnnnnnnnnnnnnnnnnnnnnnnnnnnnnnnnnnnnnnnnnnnnnnnnnnnnnnnnnnnnnnnnnnnnnnnnnnnnnnnnnnnnnnnnnnnnnnnnnnnnnnnnnnnnnnnnnnnnnnnnnnnnnnnnnnnnnnnnnnnnnnnnnnnnnnnnnnnnnnnnnnnnnnnnnnnnnnnnnnnnnnnnnnnnnnnnnnnnnnnnnnnnnnnnnnnnnnnnnnnnnnnnnnnnnnnnnnnnnnnnnnnnnnnnnnnnnnnnnnnnnnnnnnnnnnnnnnnnnnnnnnnnnnnnnnnnnnnnnnnnnnnnnnnnnnnnnnnnnnnnnnnnnnnnnnnnnnnnnnnnnnnnnnnnnnnnnnnnnnnnnnnnnnnnnnnnnnnnnnnnnnnnnnnnnnnnnnnnnnnnnnnnnnnnnnnnnnnnnnnnnnnnnnnnnnnnnnnnnnnnnnnnnnnnnnnnnnnnnnnnnnnnnnnnnnnnnnnnnnnnnnnnnnnnnnnnnnnnnnnnnnnnnnnnnnnnnnnnnnnnnnnnnnnnnnnnnnnnnnnnnnnCTGAGAACCCnGAAnGGTCGAAGGGTGAAATTCATTCGCGTCTCGAGGCAGGCGCGGAAGCGACGGGCGCGAACGGCAACGAACGCGTGCACTTTTCACCTGGTAGGACGTCGCGATCCGTCGAGTGTCGGTCTACGGCCAGCGGTGGAGTCCGTCGGTCACCGGCGAACCnCGCCGGCCGACnnnnnnnnnnnTCGCTCGACGGTATACACGGTTAGTGGCCGCTCCGAGCGTCCGACTCGTGGCAAGCGCGTCGAnGTACCGGACCCGGTnCCGATCCCGATTCCTGGCnGACTGTTGGCnnCGCnGAnnAGTTCnTCGGACAGACCACCGATCTGCGACGCTATAGCTTTGGGTACTTTCAGGACCCGTCTTGAAACACGGACCAAGGAGTCTAGCATGTGCGCGAGTCATTGGGAAACCTAAAGGCGCAATGAAAGTGAATCGAGGGAAGATGCCGCCTCGCATTCCCGGGGCGTCTCGTTCTCATCGCGAGATGAGGCGCACCAAGAGCGTACACGCTGGGACCCGAAAGATGGTGAACTATGCCTGGTCAGGACGAAGTCAGGGGAAACCCTGATGGAGGTCCGTAGCGATTCTGACGTGCAAATCGATCGTCGGAACTGGGTATAGGnnnnnnnnnnnnnnnnnnnnnnn
		</sequence>
		<sequence>
			<taxon idref="CrErn03"/>
			CTAATACTAGGGGCCCCAGATATAGCATTCCCCCGATTAAATAATATAAGATTTTGGCTTCTCCCCCCATCACTATCTTTTTTATTAATAAGATCAATCTCTGATAAAGGAGCCGGAACTGGTTGAACAGTTTACCCACCTTTATCTTCCAACATTGCCCATGAGGGTCCCTCAGTAGATCTAGCAATCTTTAGACTTCATATAGCAGGGGTATCTTCAATCTTAGGAGCAATTAATTTTATTTCAACAGTTATTAATATACACCCAATTGGGGTTAAACCTGACCAACTATCACTATTTATTTGAGCAGTAAAAATTACTGCAATTTTACTTCTTTTATCCTTACCGGTTCTAGCAGGGGCAATCACTATATTATTAACAGACCGAAACATCAATACATCTTTTTTTGACCCTGCTGGAGGGGGGGACCCAATTTTATACCAACACTTATTTTGATTTTTTGGACACCCTGAAGTATATATTTTAATTTTACCAGGATTTGGAATAATTTCTCATATTATTAGACAAGAAAGAGGGAAAAAAGAAGCTTTTGGATCTTTAGGAATAATTTATGCTATAGTAGCCATTGGAGTTCTAGGTTTTGTTGTATGAGCACACCACATATTTACAGTAGGTATAGACGTAGACACACGAGCTTATTTTACTTCTGCCACTATAATTATTGCAGTATATGCTTGGGTTTTGGACAAACTGAAGGCTGAACGTGAACGTGGTATCACCATTGACATTGCCTTGTGGAAGTTCGAAACTGCTAAATACTATGTGACCATCATTGATGCCCCTGGACACAGAGATTTCATTAAGAACATGATTACTGGGACCTCCCAAGCTGACTGTGCTGTCCTCATTGTCGCTGCTGGTACTGGTGAATTTGAGGCTGGTATATCCAAAAATGGACAAACTAGAGAACATGCTTTGCTCGCTTTCACCCTTGGAGTTAAACAACTTGTCGTCGGTGTTAACAAAATGGACTCCACTGAACCCCCCTACAGCGAGGCTCGATTCGAGGAAATTAAGAAAGAAGTCTCTTCTTACATCAAGAAAATCGGTTACAATCCTGCTGCCGTTGCCTTTGTTCCCATCTCTGGTTGGCATGGAGACAACATGTTGGAAGCTTCCAGCAAGATGCCATGGTTCAAAGGATGGAATGTTGAGCGCAAAGAAGGCAAGGCTGAAGGCAAGACCCTTATCGATGCTTTGGATGCCATCCTGCCTCCATCTCGTCCTACTGACAAACCTCTTCGCCTTCCTCTTCAGGATGTCTACAAAATTGGTGGTATCGGAACAGTACCCGTCGGTCGTGTTGAAACTGGTGTCCTCAAGCCTGGTATGGTAGTCGTTTTTGCCCCAGCCAACATTACCACTGAAGTAAAGTCGGTCGAAATGCACCACGAAGCTTTGCAAGAAGCTGTGCCTGGAGACAATGTNNNNNNNNNNNNNNNNNNNNNNNNNNNNNNNNNNNNNNNNNNNNNNNNNNNNNNNNNNNNNNNNNNNNNNNNNNNNNNNNNNNNNNNNNNNNNNNNNNNGTGTATTCTGTTGTGGAAGCTTTGGTTGCAGCGGATCAGCTGGGGTATCCTGTTATGGCAAGAGCTGCTTTCTCGCTGGGAGGATTAGGATCAGGTTTTGCAAAAAGCAAAGGTGAACTTATAGCTCTCGCCAATCAAGCTTTGGCACATTCCAACCAACTGATTATCGATAAATCTTTGAGGGGGTGGAAAGAAGTGGAATACGAGGTGGTTAGAGACGCATACGATAACTGTATTACTGTTTGTAACATGGAAAACGTAGATCCTTTGGGTATTCACACTGGAGAGTCCATAGTAGTAGCCCCCAGTCAAACACTATCGAACAGAGAGTACAACATGTTAAGAACTACAGCCTTAAAAGTTATAAGACATTTCGGAGTCGTTGGTGAATGCAACATTCAGTACGCCCTAAATCCTGATTCGGAGCAGTACTATATTATCGAGGTAAACGCT
			AGGCTCTCCAGAAGTTCAGCCCTTGCAAGCAAAGCCACAGGGTATCCCTTGGCTTACGTGGCAGCCAAATTGGCCTTGGGAGTGGCTTTGCCGGATATTAAGAATTCCGTTACTGGAAATACAACTGCTTGTTTCGAACCGAGTTTGGATTATTGCGTGGTTAAGATACCGAGGTGGGATCTGCATAAATTTTCCAGGnnnnnnnnnnnnnnnnnnnnnnnnnnnnnnnnnnnnnnnnnnnnnnnnnnnnnnnnnnnnnnnnnnnnnnnnnnnnnnnnnnnnnnnnnnnnnnnnnnnnnnnnnnnnnnnnnnnnnnnnnnnnnnnnnnnnnnnnnnnnnnnnnnnnnnnnnnnnnnnnnnnnnnnnnnnnnnnnnnnnnnnnnnnnnnnnnnnnnnnnnnnnnnnnnnnnnnnnnnnnnnnnnnnnnnnnnnnnnnnnnnnnnnnnnnnnnnnnnnnnnnnnnnnnnnnnnnnnnnnnnnnnnnnnnnnnnnnnnnnnnnnnnnnnnnnnnnnnnnnnnnnnnnnnnnnnnnnnnnnnnnnnnnnnnnnnnnnnnnnnnnnnnnnnnnnnnnnnnnnnnnnnnnnnnnnnnnnnnnnnnnnnnnnnnnnnnnnnnnnnnnnnnnnnnnnnnnnnnnnnnnnnnnnnnnnnnnnnnnnnnnnnnnnnnnnnnnnnnnnnnnnnnnnnnnnnnnnnnnnnnnnnnnnnnnnnnnnnnnnnnnnnnnnnnnnnnnnnnnnnnnnnnnnnnnnnnnnnnnnnnnnnnnnnnnnnnnnnnnnnnnnnnnnnnnnnnnnnnnnnnnnnnnnnnnnnnnnnnnnnnnnnnnnnnnnnnnnnnnnnnnnnnnnnnnnnnnnnnnnnnnnnnnnnnnnnnnnnnnnnnnnnnnnnnnnnnnnnnnnnnnnnnnnnnnnnnnnnnnnnnnnnnnnnnnnnnnnnnnnnnnnnnnnnnnnnnnnnnnnnnnnnnnnnnnnnnnnnnnnnnnnnnnnnnnnnnnnnnnnnnnnnnnnnnnnnnnnnnnnnnnnnnGTTTAGGGGTAAACCTGAGAAACCCGAAAGGTCGAAGGGAGAAATTCATTCGCGTTTCGAGACAGGCACCGGAGCGACGGGCGCGATCGGTCGCGAACGCGTGCACTTTTCTCCTGGTAGGACGTCGCGATCCGTCGAGTGTCGGTCTACGGTTTCGGGAGGAGCCCGTCCGGTACCGACGGACCTCGACGGCCGACnnnnnnnnnnnTCGCTCGACGGTATAAACGGTTCAGGGTCGCTCTGAGCGTTCGATTCGCGGCAAGCGCGTCGGnCGATCGGACTTCGTGCCGGTTCCGACCTCTGACnGACTGTTGGCnnCGCnGAnnAATTCnTCGAACGGACCACCGATCGGCGACGCTATAGCTTTGGGTAATTTCAGGACCCGTCTTGAAACACGGACCAAGGAGTCTAGCATGTGCGCGAGTCATTGGGAAACCTAAAGGCGCAATGAAAGTAAACCTAGGGAAGACGCCGCTCCGCATTCCCGGGGCGTCTCGTTCTCATCGCGAGAAGAGGCGCACCAAGAGCGTACACGCTGGGACCCGAAAGATGGTGAACTATGCCTGGTCAGGACGAAGTCAGGGGAAACCCTGATGGAGGTCCGTAGCGATTCTGACGTGCAAATCGATCGTCGGAACTGGGTATAGGGGCGAAAGACTAATCGAAnCATC
		</sequence>
		<sequence>
			<taxon idref="CrErn04"/>
			NNNNNNNNNNNNNNNNNNNNNNNNNNNNNNNNNNNNNNNNNNNNNNNNNNNNNNNNNNNNNNNNNNNNNNNNNNNNNNNNNNTATTAACAAGATCAATCGCAGATAAAGGAGCAGGAACAGGTTGAACTGTTTACCCCCCCTTATCGTCAAATACCGCCCATAACGGATCATCAGTGGATATAGCTATTTTCAGACTACATATGGCAGGAGTATCCTCCATTTTAGGGGCCATTAACTTCATTTCAACTATTATAAATATACACCCCAATGGAGTAAATCCAGAACAATTAACCCTATTCACATGGGCCGTAAAAATTACAGCAGTTCTTCTACTCCTATCACTTCCAGTCTTAGCTGGGGCTATCACCATACTATTAACCGATCGTAATATTAATACTTCATTTTTTGACCCAGCAGGAGGGGGTGACCCGATCCTATACCAACATTTATTCTGATTCTTTGGCCATCCAGAAGTTTACATTTTAATCCTCCCTGGGTTTGGAATAATCTCTCACATTATCAGGNNNNNNNNNNNNNNNNNNNNNNNNNNNNNNNNNNNNNNNNNNNNNNNNNNNNNNNNNNNNNNNNNNNNNNNNNNNNNNNNNNNNNNNNNNNNNNNNNNNNNNNNNNNNNNNNNNNNNNNNNNNNNNNNNNNNNNNNNNNNNNNNNNNNNNNNNNNNNNNNNNNNNNNNNNNNNNNNNNNNNNNNNNNNGAAAGCCGAGCGTGAACGTGGTATCACCATTGACATTGCCTTGTGGAAGTTTGAGACCGCCAAGTACTACGTCACTATCATCGACGCTCCTGGACACAGAGATTTCATCAAGAACATGATTACGGGAACCTCCCAAGCTGACTGTGCTGTCCTTATTGTGGCTGCTGGTACTGGAGAGTTTGAAGCTGGAATTTCCAAGAACGGACAAACCAGAGAGCACGCCCTTTTGGCTTTCACTCTGGGAGTGAAGCAACTTATCGTCGGTGTCAACAAGATGGACTCCACCGAGCCCCCCTACAGTGAACCCCGTTTCGAGGAAATCAAGAAGGAAGTTTCCTCCTACATCAAGAAGATCGGTTACAATCCCGCTGCTGTTGCTTTTGTTCCCATCTCCGGATGGCACGGGGACAACATGTTGGAACCTTCCACCAAGATGCCATGGTTCAAGGGGTGGAATGTGGAGCGCAAAGAAGGAAAGGCTGACGGAAAAACTCTTATCGAGGCATTGGACGCTATCCTGCCTCCTTCCCGTCCTACCGACAAGCCTCTACGTCTTCCCCTGCAGGACGTCTACAAAATCGGTGGTATTGGAACAGTACCAGTGGGTCGTGTGGAAACCGGAATCCTCAAACCCGGAATGGTTGTGGTGTTCGCCCCAGCCAACATCACCACTGAAGTAAAATCCGTTGAAATGCACCACGAAGCCTTGCAAGAGGCCGTGCCTGGAGACAATGTTGGATTCAACGTCAAGAACGTGTCCGTTAAAGAATTGCGTCGTGGTTATGTTGCTGGAGACTCCAAGAACAACCCANNNNNNNNNNNNNNNNNNNNNNNnnnnnnnnnnnnnnnnnnnnnnnnnnnnnnnnnnnnnnnnnnnnnnnnnnnnnnnnnnnnnnnnnnnnnnnnnnnnnnnnnnnnnnnnnnnnnnnnnnnnnnnnnnnnnnnnnnnnnnnnnnnnnnnnnnnnnnnnnnnnnnnnnnnnnnnnnnnnnnnnnnnnnnnnnnnnnnnnnnnnnnnnnnnnnnnnnnnnnnnnnnnnnnnnnnnnnnnAGACGCCTTCGATAATTGCATAACAGTCTGCAACATGGAAAACGTTGATCCTTTAGGCATTCACACTGGCGAGTCCATCGTGGTGGCTCCAAGCCAAACATTGTCAAACAGAGAATACAACATGCTAAGGACAACCGCCTTAAATGTGATTAGACATTTCGGAGTTGTGGGGGAGTGCAACATCCAATACGCTTTAAATCCGGACTCCGAGGAATATTACATTATCGAAGTGAATGCG
			CGACTATCAAGAAGTTCCGCTTTGGCTAGCAAGGCTACCGGATATCCGTTGGCTTATGTGGCTGCTAAGTTGGCTCTTGGCATACCCTTGCCCGGTATTAAGAACTCCGTAACTGGAAATACAACCGCTTGTTTCGAACCCAGTTTGGATTATTGCGTTGTGAAGATACCGAGATGGGATTTGCACAAATTTGCTAGAGTAAGCACGAAGATCGGAAGTGCAGACGCTGAGGCCTACACAGTCTTCGCCGACTTGTTCGATCCAATCATCGAAGACTACCATAAGGGCTTCACCAGGAATGACAAGCACCCTCCCAAGAACTGGGGTGACGTTAGCGTCTTTGGAAACGTCGATCCGACTGGTGAATACGTCGTCTCCACCCGTGTAAGATGCGGAAGGTCTTTGGAAGGATACCCCTTCAACCCTTGCTTGACCGAGGAGCAATACAAGGAAATGGAGCAGAAGGTTTCCAGCACCCTGTCCGGCTTGGATGGGGAACTAAAGGGAACTTTCTACCCTCTGACTGGCATGAGCAAAGAAGTCCAACAGAAGCTGATCGATGATCACTTCTTGTTCAAGGAGGGCGATCGCTTCTTGCAGGCTGCCAACGCTTGCCGCTTCTGGCCCAGCGGACGTGGTATCTACCACAACGAAAACAAAACCTTCTTGGTCTGGTGCAACGAAGAGGATCATTTGCGTATTATTTCCATGCAAATGGGAGGTGACTTGGGGGAGGTCTATCGTCGTCTTGTGACTGCCGTCAACGACATCGAGAAGCGCATTCCGTTCTCTCATCACGACAGGCTTGGGTTCCTCACTTTCTGCCCCACTAACCTGGGAACTACCGTTCGTGCGTCTGTCCATATCAAAGTTCCGAAACTAGCGSCCAACAAAGCCAAGCTTGAAGAGATCGCTAGCAAATACAACTTGCAAGTGCGTGGAACTCGTGGAGAGCACACCGAAGCCGAAGGAGGCATCTACGATATCTCTAACAAAAGGCGCATGGGGCTCACCGAATTCGAGGTTTAGGGGTAAACCTGAGAAACCCGAAAGGTCGAAGGGAGAAATTCATTCGCGTTTCGAGACAGGCGTCGAAnTGACGGGCTCGATCGGTTTCGAACGCGTGCACTTTTCTCCTGGTAGGACGTCGCGATCCGTTGGGTGTCGGTCTACGGTTTCGGGTGGAGCCCGTCCGTTACGGGCGGACCTCGGCGACCGACnnnnnnnnnnnTCGCTCGACGGTATAAATGGTTCGAGGCCGCTCTGAGCGTCCGATTCGCGGCAAGCCCGTTGGnCGATCGGACCTGGTGCCGATTCCGACCGCTGTCnGACTGTTGGCnnCGCGTnnnTTCTCnTCGGACAGACCACCGATCTGCGACGCTATAGCTTTGGGTACTTTCAGGACCCGTCTTGAAACACGGACCAAGGAGTCTAGCATGTGCGCGAGTCATTGGGAAACCTAAAGGCGCAATGAAAGTAAACCGAGGGAAGACGCCGTTCTGCATTCCCGGGGCGTCTCGTTCTCATCGCGAGATGAGGCGCACCAAGAGCGTACACGCTGGGACCCGAAAGATGGTGAACTATGCCTGGTCAGGACGAAGTCAGGGGAAACCCTGATGGAGGTCCGTAGCGATTCTGACGTGCAAATCGATCGTCGGAACTGGGTATAGGGGCGAAAGACTAATCGAACCATC
		</sequence>
		<sequence>
			<taxon idref="CrErn05"/>
			CTAATACTGGGAGCCCCTGATATAGCTTTTCCCCGTATAAATAATATAAGATTTTGACTTCTCCCCCCGTCTCTTTCTCTTCTTTTAATAAGATCTATTTCAGATAAAGGAGCTGGAACGGGTTGAACTGTTTACCCCCCTTTATCCTCAAATATTGCCCATGAAGGACCTTCAGTAGATTTAGCTATTTTTAGCCTCCACATAGCAGGAGTATCTTCTATCTTAGGAGCTATTAATTTTATTTCAACAGTAATCAATATACACCCAATTGGGATAAAGCCTGAACAACTTTCTCTGTTTATTTGAGCTGTAAAAATTACCGCAGTTCTTCTTTTGCTCTCCCTTCCTGTCTTAGCAGGAGCTATCACCATACTTTTAACAGACCGAAATATTAATACCTCTTTCTTTGACCCAGCTGGGGGAGGAGATCCTATTCTTTACCAACACCTATTTTGATTTTTCGGACACCCTGAAGTATATATTTTAATTCTTCCTGGATTTGGGATAATCTCCCACATTATTAGTCAAGAAAGAGGTAAAAAAGAAGCTTTTGGGGCTCTTGGAATAATTTACGCCATAGTAGCAATTGGGGCTTTAGGATTTGTAGTATGAGCTCATCATATATTTACGGTTGGAATAGATGTTGATACCCGAGCCTATTTTACATCAGCTACTATAATTATTGCTGTTnnnnnnnnnnnnnnnnnnnnnnnnnnnnnnnnnnnnnnnnnnnnnnnnnnnnnnnnnnnnnnnnnnnnnnnnnnnnnnnnnnnnnnnnnnnnnnnnnnnnnnnnnnnnnnnnnnnnnnnnnnnnnnnnnnnnnnnnnnnnnnnnnnnnnnnnnnnnnnnnnnnnnnnnnnnnnnnnnnnnnnnnnnnnnnnnnnnnnnnnnnnnnnnnnnnnnnnnnnnnnnnnnnnnnnnnnnnnnnnnnnnnnnnnnnnnnnnnnnnnnnnnnnnnnnnnnnnnnnnnnnnnnnnnnnnnnnnnnnnnnnnnnnnnnnnnnnnnnnnnnnnnnnnnnnnnnnnnnnnnnnnnnnnnnnnnnnnnnnnnnnnnnnnnnnnnnnnnnnnnnnnnnnnnnnnnnnnnnnnnnnnnnnnnnnnnnnnnnnnnnnnnnnnnnnnnnnnnnnnnnnnnnnnnnnnnnnnnnnnnnnnnnnnnnnnnnnnnnnnnnnnnnnnnnnnnnnnnnnnnnnnnnnnnnnnnnnnnnnnnnnnnnnnnnnnnnnnnnnnnnnnnnnnnnnnnnnnnnnnnnnnnnnnnnnnnnnnnnnnnnnnnnnnnnnnnnnnnnnnnnnnnnnnnnnnnnnnnnnnnnnnnnnnnnnnnnnnnnnnnnnnnnnnnnnnnnnnnnnnnnnnnnnnnnnnnnnnnnnnnnnnnnnnnnnnnnnnnnnnnnnnnnnnnnnnnnnnnnnnnnnnnnnnnnnnnnnnnnnnnnnnnnnnnnnnnnnnnnnnnnnnnnnnnnnnnnnnnnnnnnnnnnnnnnnnnnnnnnnnnnnnnnnnnnnnnnnnnnnnnnnnnnnnnnnnnnnnnnnnnnnnnnnnnnnnnnnnnnGTGTATTCTGTTAAAGAAGCCTTAAATGCTGCTGATCAGTTGGGGTATCCTGTTATGGCACGAGCTGCTTTCTCACTYGGAGGGTTAGGATCAGGTTTTGCAAATTCGAAAGAAGAACTCACAGCTCTGGCCAATCAAGCTTTGGCACATTCCAACCAACTGATCATCGATAAATCTCTGAAAGGATGGAAAGAAGTGGAATATGAAGTAGTCAGAGATGCTTATGATAATTGCATCACTGTTTGCAATATGGAAAACGTAGATCCCCTGGGTATTCACACGGGAGAGTCTATAGTAGTGGCCCCKAGCCAAACATTATCCAACAAAGARTACAACATGTTACGAACYACAGCCATAAAAGTCATAAGACATTTCGGAGTCATTGGAGAATGCAATATTCAGTACGCTGTAAATCCCGATTCGGAACAGTATTATATTATCGAAGTAAATGCG
			AGGCTGTCCAGAAGTTCTGCATTGGCGAGTAAAGCCACAGGCTACCCCTTGGCTTATGTGGCAGCCAAGTTGGCTTTAGGCGTGGCKTTGCCGGATATTAAGAATTCTGTTACTGGGAATACAACTGCTTGTTTCGAACCTAGTTTGGATTATTGCGTGGTTAAGATACCGAGGTGGGATCTGCATAAGTTTTCTAGGGTTAGTACCAAAATCGGAAGCTCTGACGCGGAAGCTTACACTGTCTTCGCCGATTTGTTCGATCCCATCATCGAGGATTACCACAAGGGCTTCACTAGGAATGACAAACACCCTCCAAAGAATTGGGGAGATGTGAACGTGTTCGGCAACTTGGACCCTGCCGGGGAGTACGTCGTATCAACCCGTGTGAGATGCGGCAGATCTTTGGAGGGGTACCCGTTCAACCCTTGCTTAACCGAAGAGCAATACAAAGAAATGGAACAGAAAGTATCGAGCACTTTGTCCGGCCTCGAAGGGGAATTGAAGGGTACTTTCTACCCGTTGACTGGCATGAGCAAAGAAGTCCAGCAGAAATTGATCGACGATCACTTCTTGTTCAAGGAAGGAGACAGGTTCTTGCAAGCTGCTAACGCCTGCCGCTTTTGGCCCACCGGCCGTGGTATCTACCACAACGAGAACAAAACCTTTTTGGTCTGGTGCAACGAAGAAGATCACCTCCGTATCATTTCCATGCAGCAAGGAGGAGACTTGGGCCAAATCTACCGCCGTCTCGTAACCGCAGTCAACGAAATCGAAAAGCGTATTCCTTTCTCTCACCACGACAGGCTCGGTTTCCTCACTTTCTGCCCAACCAACTTGGGTACCACTGTTCGCGCTTCGGTCCACATCAAGGTACCTAAACTTGCAGCCAACTATGCTAGACTCGAAGAGGTCGCTGGCAAGTACAATCTCCAAGTTCGCGGAACCCGTGGAGAGCACACCGAAGCCGAAGGAGGCATCTACGACATTTCCAACAAAAGACGCATGGGCCTCACTGAATTCGAAnnnnnnnnnnnnnnnnnnnnnnnnnnnnnnnnnnnnnnnnnnnnnnnnnnnnnnnnnnnnnnnnnnnnnnnnnnnnnnnnnnnnnnnnnnnnnnnnnnnnnnnnnnnnnnnnnnnnnnnnnnnnnnnnnnnnnnnnnnnnnnnnnnnnnnnnnnnnnnnnnnnnnnnnnnnnnnnnnnnnnnnnnnnnnnnnnnnnnnnnnnnnnnnnnnnnnnnnnnnnnnnnnnnnnnnnnnnnnnnnnnnnnnnnnnnnnnnnnnnnnnnnnnnnnnnnnnnnnnnnnnnnnnnnnnnnnnnnnnnnnnnnnnnnnnnnnnnnnnnnnnnnnnnnnnnnnnnnnnnnnnnnnnnnnnnnnnnnnnnnnnnnnnnnnnnnnnnnnnnnnnnnnnnnnnnnnnnnnnnnnnnnnnnnnnnnnnnnnnnnnnnnnnnnnnnnnnnnnnnnnnnnnnnnnnnnnnnnnnnnnnnnnnnnnnnnnnnnnnnnnnnnnnnnnnnnnnnnnnnnnnnnnnnnnnnnnnnnnnnnnnnnnnnnnnnnnnnnnnnnnnnnnnnnnnnnnnnnnnnnnnnnnnnnnnnnnnnnnnnnnnnnnnnnnnnnnnnnnnnnnnnnnnnnnnnnnnnnnnnnnnnnnnnnnnnnnnnnnnnnnnnnnnnnnnnnnnnnnnnnnnnnnnnnnnn
		</sequence>
		<sequence>
			<taxon idref="CrHyp01"/>
			CTAATACTAGGAGCTCCTGACATAGCATTCCCACGAATAAACAACATAAGATTTTGACTTCTCCCTCCCTCCCTTATATTCTTAATCATAAGAAGAATCGTTGATAAAGGAGCCGGAACCGGCTGAACAGTATACCCGCCTCTAGCAAGAAACATCGCCCACGAAGGATCTTCCGTTGATCTAGCAATCTTCAGACTACATATGGCAGGAGTATCCTCAATCTTAGGGGCTATTAACTTTATCTCCACTATTATTAATATACACCCTCCTGGAATACAACCAGAGCAACTACCCCTATTCGCCTGGTCCGTAAAAATCACAGCCGTCCTACTACTACTATCGCTACCGGTACTAGCAGGAGCTATTACAATACTCCTAACCGACCGAAACATCAACTCCTCGTTCTTTGACCCTGCCGGAGGGGGAGACCCAATCCTGTACCAACACCTATTCTGATTTTTCGGGCATCCTGAAGTTTATATTCTAATCCTACCAGGATTTGGTATAATCTCCCACATCATTAGACAAGAAAGAGGGAAAAAAGAAGCATTTGGTGCACTAGGTATAATTTACGCAATAGTAGCAATTGGACTATTAGGATTTGTAGTATGAGCCCATCACATATTTACAGTAGGAATAGATGTAGACACACGAGCCTACTTCACCTCAGCAACAATAATNATNGCAGTCNNNGCTTGGGTTTTGGACAAACTGAAAGCTGAACGTGAACGTGGTATCACCATTGACATTGCCTTGTGGAAATTTGAAACCGCTAAATACTACGTAACCATCATTGACGCTCCTGGGCACAGAGATTTCATCAAAAACATGATCACTGGAACCTCCCAAGCTGACTGCGCTGTCTTGATCGTTGCCGCTGGTACTGGAGAGTTTGAGGCCGGTATCTCAAAAAATGGACAAACCAGAGAACACGCTCTTTTGGCTTTCACTCTTGGTGTGAGGCAACTTATCATTGGTGTCAACAAAATGGACTCCACCAAACCTCCATACAGCGAAAGCCGTTTCGAAGAAATCAAAAAGGAAGTCTCTTCATACATTAAGAGAATTGGATATAATCCAGCCACCGTTGCTTTTGTCCCAATTTCCGGATGGCACGGAGACAATATGTTGGAGCCCTCTACTAAAATGCCATGGTTCAAAGGATGGAATATTGACCGTAAAGAAGGAAAAGCAGAAGGAAAGACTCTTATTGACGCTTTGGATGCCATTCTTCCTCCCACTCATCCCAMTGACAAACCTTTACKTCTTCCTCTTCATNNNNNNNNNNNNNNNNNNNNNNNNNNNNNNNNNNNNNNNNNNNNNNNNNNNNNNNNNNNNNNNNNNNNNNNNNNNNNNNNNNNNNNNNNNNNNNNNNNNNNNNNNNNNNNNNNNNNNNNNNNNNNNNNNNNNNNNNNNNNNNNNNNNNNNNNNNNNNNNNNNNNNNNNNNNNNNNNNNNNNNNNNNNNNNNNNNNNNNNNNNNNNNNNNNNNNNNNNNNNNNNNNNNNNNNNNNNNNNNNNNNNNNNNNNNNNNNNNNNNNNNNNNNNNGTTAATTCTGTACAAGAAGCTTTGACTGCCGCTGAACTACTTGGCTATCCTGTTATGGCTCGTGCGGCTTTTTCATTAGGTGGTTTAGGATCAGGTTTTGCGAATAATACTGAAGAATTAAAAGCTCTTGCTACTCAAGCTTTAGCTCATTCCAATCAATTGATAATTGATAAATCACTGAAGGGGTGGAAAGAAGTTGAATATGAAGTGGTACGGGACGCTTTTGACAATTGCATAACTGTATGCAATATGGAAAACGTTGATCCTTTAGGCATTCACACTGGAGAATCCATTGTTGTAGCTCCAAGTCAAACTTTGTCCAATAAAGAATACAATATGTTAAGGACAACCGCTATAAATGTTATCAGACATTTTGGTGTTGTTGGTGAATGCAACATTCAATATGCCTTAAATCCAGATTCCGAGGAATACTACATTATTGAAGTAAATGCT
			AGATTATCTAGAAGTTCAGCTTTGGCGAGCAAAGCTACCGGTTATCCATTGGCATACGTAGCAGCTAAATTGGCCTTAGGAATTCCACTTCCAAAAATTCGTAATTCAGTCACTGGAGTGACTACTGCATGTTTTGAGCCAAGCTTAGATTATTGCGTCGTAAAAATTCCACGTTGGGAnnnnnnnnnnnnnnnnnnnnnnnnnnnnnnnnnnnnnnnnnnnNNNNNNNNNNNNNNNNNNNNNNNNNNNNNNNNNNNCNATCCCNTCATCGAAGACTATCACAAGGGATTCGGAAGGAACGACAAGCACCCTCCTAAAAACTGGGGCGATGTCAGCGTATTTGGCAACTTAGATCCTACTGGCGAATACGTGGTTTCCACTCGTGTCAGATGTGGAAGATCTATGGAAGGATACCCCTTCAATCCTTGTCTCACTGAAGAACAATACAAGGAAATGGAACAGAAAGTATCCAGCACTCTGTCAGGACTCGAGGGTGAATTGAAGGGTACTTTCTATCCGTTAACCGGCATGAGCAAAGAAATTCAGCAAAAGTTAATCGACGACCATTTCTTGTTCAAGGAAGGTGACAGATTCTTGCAAGCCGCTAACGCTTGTCGCTTCTGGCCTACCGGACGTGGTATTTACCATAACGAAAATAAGACCTTCCTTGTGTGGTGCAACGAAGAAGATCACCTCCGTATTATTTCCATGCAAATGGGAGGCGATTTGGGCGAAGTTTACCGTCGTCTCGTGACCGCCGTTAACGACATCGAGAAACGTATTCCTTTCTCTCATCATGACAGGCTTGGTTTCCTGACTTTCTGCCCTACCAATTTGGGTACAACGGTGCGTGCCTCGGTGCACATCAAAGTTCCGAAACTGGCGGCCAACAAGGCGAAGCTTGAAGAAGTCGCATCGAAATATAATTTGCAGGTTCGCGGAACTCGCGGGGAACATACCGAAGCTGAAGGTGGCATCTACGATATCTCCAACAAGAGACGTATGGGTCTGACCGAATTCGATGTTTAGGGGTAAACCTGAGAAACCCGAAAGGTCGAAGGAAGAAATTCATTCGCGTTTCGTAGTTGGCGGAGAGGTGACGAGCACGAACGATTACGAACGTGTGCACTTTTCTTCTGGTAGGACGTCGCGATCCGTTGGGTGTCGGTTTAAGGTTCATGGTGGAGTCCGTTTAGCTCGAACGGACCnCGTCGACCGGCnnnnnnnnnnnTCGCTCGACGGTATACAAGGTTTAAGGCCGCTCGGAGCGTTCGACTCGTAATAACCGCGTCGAnAGATCGGACCTAGTGCCGATCCCGACAGCTGACnGATTGTTGTTnnTATGAAnnGATTCnTCGAACAGACCACCGATCGGCGACGATATAGATTTGGGTACTTTCAGGACCCGTCTTGAAACACGGACCAAGGAGTCCAGCATATACGCAAGTCATTGGGAAACCTAAAGGCATAATGAAAGTGAATTAAGGGAAGACACCGCTTTGCATTCCTGGGGCGTCTCATTCTCAGCGCGAGAAGAGGCGCACCAAGAGCGTATACGCTGGGACCCGAAAGATGGTGAACTATGCCTGGTCAGGACGAAGTCAGGGGAAACCCTGATGGAGGTCCGTAGCGATTCTGACGTGCAAATCGATCGTCGGAACTGGGTATAGGGGCGAAAGACTAATCGAACCATC
		</sequence>
		<sequence>
			<taxon idref="CrHyp02"/>
			NNNNNNNNNNNNNNNNNAGATATAGCATTCCCACGAATAAACAATATAAGATTCTGATTACTTCCCCCATCACTAATATTTCTCATTGCAAGAAGAATTATTGACAAAGGAGCTGGTACTGGTTGAACAGTTTATCCTCCCCTAGCGAGAAACATCGCCCACGAAGGATCATCCGTTGACTTAGCAATTTTTAGATTACACATAGCAGGAGTATCCTCCATTCTGGGAGCAATTAACTTCATCTCAACTATTATCAATATACACCCGCCAGGGATACAGCCTGAGCAATTGCCACTATTCACATGATCAGTAAAAATTACAGCAGTATTACTGCTGCTATCACTACCAGTCCTAGCTGGTGCTATTACCATACTACTTACAGACCGAAATGTAAATTCCTCATTCTTTGACCCAGCCGGGGGAGGCGACCCAATCCTTTACCAACATCTATTCTGATTCTTCGGCCACCCTGAAGTGTATATTCTTATCCTCCCAGGATTCGGCATAATTTCCCATATCATTAGACAAGAAAGAGGAAAAAAAGAAGCATTCGGAGCACTAGGGATAATTTATGCTATAATCGCAATTGGGCTTCTAGGATTCGTGGTATGAGCCCACCACATATTCACGGTAGGTATAGACGTAGATACTCGTGCATACTNCACTTCAGCCACAATAATCANNNNNNNNNATGCTTGGGTTTTGGACAAACTGAAAGCTGAACGTGAACGTGGTATTACCATTGACATTGCCTTGTGGAAATTTGAAACCGCTAAATACTATGTAACCATCATTGACGCTCCTGGACACAGAGATTTCATCAAAAACATGATCACTGGAACTTCCCAAGCTGACTGCGCTGTCTTAATCGTTGCTGCTGGTACTGGAGAGTTCGAGGCTGGTATCTCAAAGAACGGACAAACCAGAGAACATGCTCTATTGGCTTTTACCCTTGGAGTGAGACAACTTATCATTGGTGTCAACAAAATGGATTCCACCGAACCTCCCTACAGCGAAAGCCGTTTCGAAGAAATCAAAAAGGAAGTCTCTTCATACATTAAAAGGATTGGTTACAATCCAGCCACGGTTGCTTTTGTTCCAATTTCCGGATGGCACGGAGACAACATGTTGGAACCTTCCACTAAAATGCCATGGTTCAAAGGATGGAATATTGAACGTAAAGAAGGAAAAGCAGAAGGAAAGACTCTCATTGACGCATTGGATGCCATTCTTCCTCCCACTCGTCCCACTGACAAACCTTTACGTCTTCCTCTCCAGNNNNNNNNNNNNNNNNNNNNNNNNNNNNNNNNNNNNNNNNNNNNNNNNNNNNNNNNNNNNNNNNNNNNNNNNNNNNNNNNNNNNNNNNNNNNNNNNNNNNNNNNNNNNNNNNNNNNNNNNNNNNNNNNNNNNNNNNNNNNNNNNNNNNNNNNNNNNNNNNNNNNNNNNNNNNNNNNNNNNNNNNNNNNNNNNNNNNNNNNNNNNNNNNNNNNNNNNNNNNNNNNNNNNNNNNNNNNNNNNNNNNNNNNNNNNNNNNNNNNNNNNNNNNNnnnnnnnnnnnnnnnnnnnnnnnnnnnnnnnnnnnnnnnnnnnnnnnnnnnnnnnnnnnnnnnnnnnnnnnnnnnnnnnnnnnnnnnnnnnnnnnnnnnnnnnnnnnnnnnnnnnnnnnnnnnnnnnnnnnnnnnnnnnnnnnnnnnnnnnnnnnnnnnnnnnnnnnnnnnnnnnnnnnnnnnnnnnnnnnnnnnnnnnnnnnnnnnnnnnnnnnnnnnnnnnnnnnnnnnnnnnnnnnnnnnnnnnnnnnnnnnnnnnnnnnnnnnnnnnnnnnnnnnnnnnnnnnnnnnnnnnnnnnnnnnnnnnnnnnnnnnnnnnnnnnnnnnnnnnnnnnnnnnnnnnnnnnnnnnnnnnnnnnnnnnnnnnnnnnnnnnnnnnnnnnnnnnnnnnnnnnnnnnnnnnnnnnnnnnnnnnnnnnnnnnnnnnnnnnnnnnnnnnnnnnnnnnnnnnnn
			nnnnnnnnnnnnnnnnnnnnnnnnnnnnnnnnnnnnnnnnnnnnnnnnnnnnnnnnnnnnnnnnnnnnnnnnnnnnnnnnnnnnnnnnnnnnnnnnnnnnnnnnnnnnnnnnnnnnnnnnnnnnnnnnnnnnnnnnnnnnnnnnnnnnnnnnnnnnnnnnnnnnnnnnnnnnnnnnnnnnnnnnnnnnnnnnnnnnnnnnnnnnnnnnnnnnnnnnnnnnnnGACGCCGAAGCTTACACGGTATTTTCTGATTTATTCGATCCCATCATCGAAGACTATCACAAGGGATTCGGAAGGACCGACAAGCACCCTCCGAAAAACTGGGGCGATGTCAGCGTATTTGGCAACTTGGATCCCGCCGGGGAATACGTGGTTTCTACTCGAGTCAGATGTGGAAGGTCTATGGAAGGATACCCCTTCAATCCTTGTCTCACTGAAGAACAATACAAGGAAATGGAACAAAAAGTCTCCAGCACCTTGTCAGGACTCGAGGGTGAATTGAAAGGCACCTTCTACCCGTTAACTGGCATGAGCAAAGAAGTTCAACAAAAACTAATCGACGACCATTTCTTGTTCAAGGAAGGTGACAGGTTCTTACAAGCCGCCAATGCTTGCCGTTTCTGGCCTAGCGGCCGTGGTATTTTCCATAACGAAAACAAGACCTTCCTCGTGTGGTGCAACGAAGAAGATCATCTCCGAATTATTTCCATGCAAATGGGAGGTGATTTAGGCGAAGTCTACCGTCGTCTTGTAACTGCCGTTAACGAAATCGAGAAACGTGTTCCTTTTTCCCATCATGACCGGCTTGGTTTCCTGACTTTTTGCCCTACTAATTTGGGCACAACCGTACGTGCCTCCGTGCACATCAAAGTTCCGAAACTAGCAGCCAACAAGGCGAAACTGGAAGAAGTCGCATCGAAATACAATTTGCAGGTTCGCGGAACTCGCGGGGAACATACCGAAGCTGAAGGTGGCATCTACGATATCTCCAACAAGAGACGNATGGnnnnnnnnnnnnnnnnnnnnnnnnnnnnnnnnTGAGAAACCCGAAAGGTCGAAGGAAGAAATTCATTCGCGTTTCGTAGTTGGCGAAAAGGTGACGAGCGCGAACGATTACGAACGTGTGCACTTTTCTTCTGGTAGGACGTCGCGATCCGTTGGGTATCGGTTTAAGGTTTACAGTGGAGCCCGTTnnnnCCGAACGGACCnTGTCGACCGATnnnnnnnnnnnTCGCTCGACGGTATCCAAGGTTCGAGGCCGCTCAAAGCGTTCGACTTGCGGCAAGCACGTCGAnAATTCGGACCTAGTGCCGAACTCGACCGTTGGCnGACTGTTGGCnnTGTGAAnnGATTCnTCGAACAGACCACCGATCGGCGACGATATAGATTTGGGTACTTTCAGGACCCGTCTTGAAACACGGACCAAGGAGTCCAGCATGTACGCAAGTCATTGGGAAACCTACAGGCGTAATGAAAGTAAATAAAGGGAAGACAnnnnnnnnnnnnnnnnnnnnnnnnnnnnnnnnnnnnnnnnnnnnnnnnnnnnnnnnnnnnnnnnnnnnnnnnnnnnnnnnnnnnnnnnnnnnnnnnnnnnnnnnnnnnnnnnnnnnnnnnnnGTGGnnnnnnnnnnnnnnnnnnnnnnnnnnnnnnnnnnnnnnnnnnnnnnnnnnnnnnnnnnnnnnnnnnnnnnnnnn
		</sequence>
		<sequence>
			<taxon idref="CrPro01"/>
			TTAATGTTAGGGGCCCCTGATATAGCATTTCCTCGATTAAATAATTTAAGATTCTGACTACTTCCCCCATCCATCACATTCCTCCTAATAAGATCAATCGCTGACAAAGGAGCAGGAACAGGTTGAACTGTATATCCCCCCCTATCAAGAAATATTGCCCACGAAGGCCCCTCGGTTGACTTAGCTATTTTCAGCCTTCATATAGCAGGAATTTCCTCTATTCTTGGAGCAATCAATTTTATTTCAACAACTTTAAATATACACCCCCAAGGGGTAAAAGCTGAACAACTATCATTATTTACATGAGCTGTAAAAATTACTGCTATTTTATTACTACTATCACTACCAGTGTTAGCTGGAGCAATTACCATACTTTTAACCGATCGAAATATTAACACCTCATTCTTTGACCCCGCAGGAGGGGGTGACCCAATCCTCTATCAACACTTATTTTGATTCTTTGGTCACCCAGAAGTATATATTTTAATTCTCCCAGGATTTGGAATAATCTCCCACATTATCAGACAGGAAAGAGGAAAAAAAGAAGCTTTTGGAGCTCTTGGAATAATCTATGCAATAATAGCAATTGGTATTTTAGGATTCGTAGTATGGGCTCACCACATATTTACTGTAGGAATAGATGTAGACACTCGAGCCTACTTTACTTCAGCAACAATAATTATTGCTGTCNNNNNNNGGGTATTGGACAAATTGAAGGCCGAACGTGAACGTGGTATCACCATCGACATTGCCTTATGGAAATTTGAAACTGCTAAATACTACGTAACTATCATCGATGCCCCTGGACACAGAGATTTTATTAAGAACATGATTACGGGAACATCTCAAGCTGATTGTGCTGTCCTGATTGTAGCCGCTGGTACTGGTGAATTTGAAGCTGGTATTTCTAAGAATGGACAAACTAGAGAGCATGCTTTGCTCGCCTTTACTCTTGGAGTAAGACAACTTATTGTCGGAGTCAACAAGATGGACTCTACTGAACCACCATACAGTGAAAGCCGTTTTGAAGAAATCAAGAAGGAAGTGTCTTCTTACATCAAGAAAATTGGTTATAACCCAGCTGCTGTTGTCTTCGTTCCTATTTCCGGATGGCATGGAGATAACATGTTAGAATCTTCCTCCAAGATGCCTTGGTTCAAGGGATGGAATATTGAACGTAAAGAAGGGAAGGCTGAAGGAAAGACTCTTATTGATGCTTTGGATGCTATCCTACCTCCCAGTCGCCCTACTGACAAACCTCTACGTCTTCCTCTGCAGGATGTCTACAAGATTGGTGGCATTGGAACAGTACCAGTTGGCCGAGTTGAAACTGGAGTCCTCAAGCCTGGTATGGTTGTGGTGTTTGCCCCAGCCAATATCACCACTGAAGTAAAATCAGTTGAAATGCACCACGAAGCCTTGCAAGAAGCYGTGCCTGGAGACAATGTTGGTTTCAACGTTAAGAACGTCTCAGTAAAAGAATTACGTCGTGGATATGTAGCTGGAGACTCTAAAAACAACCCACCTAGAGGAGCTNNNNNNNNNNNGTTTACTCCGTGAAGGAGGCTTTGATTGCTGCAGATCAGTTAGGGTACCCTGTAATGGCTCGAGCTGCATTTTCACTTGGAGGATTAGGATCAGGTTTTGCCAATACCAAAGAAGAACTAACAGCTCTCGCCACTCAAGCTCTTGCCCATTCCAGTCAACTAATAATAGACAAGTCTCTAAGAGGCTGGAAAGAAGTAGAATACGAAGTAGTTAGAGATGCCTTTGACAATTGCATAACAGTTTGCAATATGGAAAACGTAGACCCTCTAGGCATTCATACCGGAGAGTCGATTGTTGTAGCTCCTAGTCAAACATTATCCAACAAAGAATATAACATGTTAAGAACAACTGCGATAAATGTAATAAGACACTTTGGAGTCGTTGGAGAATGTAATATTCAATACGCTCTAAATCCCGATTCCGAAGAATATTACATAATTGAAGTTAATGCT
			AGACTATCGAGAAGTTCAGCGTTAGCAAGCAAAGCGACAGGTTATCCCTTAGCTTATGTAGCAGCAAAGTTAGCACTGGGAGTTTCGTTGCCGGAAATTAACAATTCCGTTACTGGAAATACCACGGCTTGTTTCGAGCCTAGTTTGGATTACTGTGTTGTGAAAATACCGAGGTGGGATTTACATAAGTTGGCTAnAGTTAGCACTAAGATTGnTAGCTCGGATGCTGAAGCTTACACAGTATTCTCGGCTTTGTTCGATCCTATAATTGAAGATTACCATAAAGGATTCACCAAAAACGACAAACACCCTCCAAAGAACTGGGGTGATGTGAACGTCTTCGGAAACGTAGACCCAACCGGAGAATACGTCGTCTCGACTCGTGTACGATGCGGAAGATCCATGGAAGGATACCCTTTCAACCCTTGCTTAACTGAGGAGCAATATAAAGAAATGGAACAGAAAGTATCAAGCACCTTGTCTGCTTTAGATGGGGAACTTAAAGGAACCTTCTATCCATTGACCGGAATGAGCAAAGATGTCCAACAGAAATTGATCGATGATCATTTCTTGTTCAAGGAAGGTGATAGATTTTTACAGGCCGCCAACGCTTGCCGCTTTTGGCCCTCTGGGCGTGGTATTTACCACAACGAAAACAAAACCTTCTTGGTTTGGTGCAACGAAGAAGACCATCTCCGTATTATTTCCATGCAAATGGGAGGTGATTTGGGACAAGTTTATCGCCGTCTTGTAACTGCCGTCAACGAAATTGAAAAGCGCGTTCCATTCTCTCATCACGACAGACTTGGTTTTCTTACTTTCTGCCCAACCAATTTAGGTACTACCGTTCGTGCTTCAGTTCACATCAAAGTACCAAAACTTGCCGCAAACAAAGCCAAACTCGAAGAAGTAGCTTCCAAATATAACTTGCAGGTTCGTGGAACCCGTGGTGAACATACCGAAGCTGAAGGTGGTATTTATGACATYTCCAACAAAAGACGTATGGGTCTCACTGAATTCGAGGTTTAGGGGTAAACCTGAGAAACCCGAAAGGTCGAAGGGAGAAATTCATTCGCGTCTCGCCGCGGGCTTCGAAGCGACGGGCGCGATCTGCGACGAATGCGTGCACTTTTCTCCTGGTAGGACGTCGCGATCCGTCGGGTGTCGGTCTACGGTTTCGGGTGGAGCCCGTCGGTTACTGACGGACCCCGGTGGCCGGCnnnnnnnnnnnTCGCTCGACGGTATAAAAGGTTCGAGGCCGCTCAGAGCGTTCGGCTCGCGGCAAGCGCGTCGGnCGATCGGACCTAGTGCCGATTCTGACCTCTGGCnGACTGTTGGCnnTGCnGAnnAGTTCnTCGAACAGACCACCGATCGGCGACGCTATAGCTTTGGGTACTTTCAGGACCCGTCTTGAAACACGGACCAAGGAGTCTAGCATGTGCGCGAGTCATTGGGAAACCTAAAGGCGCAATGAAAGTAAACCGAGGGAAGACGCCGCTCCGCATTCCCGGGGCGTCTCGTTCTCATTGCGAGAAGAGGCGCACCAAGAGCGTACACGCTGGGACCCGAAAGATGGTGAACTATGCCTGGTCAGGACGAAGTCAGGGGAAACCCTGATGGAGGTCCGTAGCGATTCTGACGTGCAAATCGATCGTCGGAACTGGGTATAGGGGCGAAAGACTAATCGAACCATC
		</sequence>
		<sequence>
			<taxon idref="CrPti01"/>
			nnnnnnnnnnnnnnnnnnnnnnnnnnnnnnnnnnnnnnnnnnnnnnnnnnnnnnnnnnnnnnnnnnnnnnnnnnnnnnnnnnnnnnnnnnnnnnnnnnnnnnnnnnnnnnnnnnnnnnnnnnnnnnnnnnnnnnnnnnnnnnnnnnnnnnnnnnnnnnnnnnnnnnnnnnnnnnnnnnnnnnnnnnnnnnnnnnnnnnnnnnnnnnnnnnnnnnnnnnnnnnnnnnnnnnnnnnnnnnnnnnnnnnnnnnnnnnnnnnnnnnnnnnnnnnnnnnnnnnnnnnnnnnnnnnnnnnnnnnnnnnnnnnnnnnnnnnnnnnnnnnnnnnnnnnnnnnnnnnnnnnnnnnnnnnnnnnnnnnnnnnnnnnnnnnnnnnnnnnnnnnnnnnnnnnnnnnnnnnnnnnnnnnnnnnnnnnnnnnnnnnnnnnnnnnnnnnnnnnnnnnnnnnnnnnnnnnnnnnnnnnnnnnnnnnnnnnnnnnnnnnnnnnnnnnnnnnnnnnnnnnnnnnnnnnnnnnnnnnnnnnnnnnnnnnnnnnnnnnnnnnnnnnnnnnnnnnnnnnnnnnnnnnnnnnnnnnnnnnnnnnnnnnnnnnnnnnnnnnnnnnnnnnnnnnnnnnnnnnnnnnnnnnnnnnnnnnnnnnnnnnnnnnnnnnnnnnnnnnnnnnnnnnnnnnnnnnnnnnnnnnnnnnnnnnTATGCCTGGGTTTTGGACAAACTTAAGGCAGAACGTGAACGTGGTATCACCATTGATATTGCCTTGTGGAAATTTGAAACTAGCAAGTACTATGTGACCATCATTGACGCCCCTGGACACAGAGATTTCATCAAGAACATGATTACTGGAACCTCCCAAGCTGATTGCGCTGTTTTGATTGTTGCTGCAGGTACTGGTGAATTCGAAGCTGGTATTTCTAAAAATGGACAAACCAGAGAGCATGCTTTATTGGCCTTCACCCTTGGAGTGAAGCAACTTATCGTCGGCGTGAACAAGATGGACTCTACTGAACCCCCATACAGTGAACCCCGTTTTGAAGAAATTAAAAAGGAAGTTTCCTCCTATATTAAGAAGATCGGCTACAATCCTGCTGCTGTTGCCTTCGTACCAATCTCTGGATGGCATGGAGACAATATGTTGGAGGCATCTAGCAAGATGCCATGGTTCAAGGGATGGAATGTTGAACGCANAGAAGGAAAAGCTGATGGAAAGACCCTTATTGAAGCTTTGGATGCNATTCTGCCTCCCAGTCGTCCCACTGACAAGGCCCTTCGTCTCCCACTTCAGNNNNNNNNNNNNNNNNNNNNNNNNNNNNNNNNNNNNNNNNNNNNNNNNNNNNNNNNNNNNNNNNNNNNNNNNNNNNNNNNNNNNNNNNNNNNNNNNNNNNNNNNNNNNNNNNNNNNNNNNNNNNNNNNNNNNNNNNNNNNNNNNNNNNNNNNNNNNNNNNNNNNNNNNNNNNNNNNNNNNNNNNNNNNNNNNNNNNNNNNNNNNNNNNNNNNNNNNNNNNNNNNNNNNNNNNNNNNNNNNNNNNNNNNNNNNNNNNNNNNNNNNNNNNNGTTTATTCGGTSAAAGAAGCATTAAATGCAGCGGAGCAATTAGGATATCCTGTTATGGCCCGTGCGGCGTTTTCTTTAGGTGGTTTGGGCTCAGGATTTGCCAATACGGATGAAGAGCTTATAGCCTTAGCTACTCAAGCTCTCGCCCATTCCAGCCAACTTATCATCGATAAATCTTTAAGAGGCTGGAAGGAGGTCGAATACGAAGTCGTMAGAGATGCCTATGATAATTGCATCACCGTCTGTAACATGGAAAACGTAGATCCATTGGGTATTCATACAGGAGAGTCTATCGTAGTCGCTCCTAGCCAAACCTTATCAAATAGAGAGTATAACATGTTAAGAACGACCGCTTTAAACGTAATAAGACATTTTGGAGTGGTTGGGGAGTGTAATATTCAATACGCCTTAAATCCAGACTCTGAGGAATATTATATCATCGAAGTAAATGCG
			AGATTATCAAGAAGTTCCGCTTTGGCGAGCAAAGCCACCGGTTATCCGTTGGCATATGTAGCTGCTAAGTTAGCACTTGGAATACCGTTACCTGAAATTAATAATTCTGTTACCGGAAAGACTACTGCCTGTTTTGAACCCAGTTTGGACTATTGCGTTGTAAAAATTCCACGATGGGATCTGCAYAAGTTCTCTAGAGTCAGTACTAAAATCGGTAGTTCCnnnnnnnnnnnnnnnnnnnnnnnnnnnnnnnnnnTCGATCCTATCATCGAAGACTACCACAAAGGCTTCACCAGGAATGACAAGCACCCCCCGAAGAACTGGGGGGATGTCAGCATCTTCGGCAACGTTGACCCCACTGGTGAATATGTGGTCTCCACCAGAGTCAGGTGTGGACGATCCATGGAAGGTTATCCATTCAACCCATGCTTAACCGAAGAGCAATACAAAGAAATGGAGCAAAAGGTTTCGAGCACTTTGTCAGGATTGGACGGTGAATTAAAGGGAACCTTCTATCCGTTGACTGGCATGAGCAAAGATGTCCAGCAAAAGTTGATTGATGATCATTTCTTATTCAAGGAGGGAGACAGGTTCTTGCAAGCTGCTAACGCTTGCCGTTTCTGGCCTAGTGGGCGTGGTATCTACCACAACGATGCCAAAACCTTCTTGGTCTGGTGCAATGAAGAAGATCATCTTCGTCTTATTTCCATGCAAATGGGTGGTGATTTAGGACAAGTTTACCGTCGTTTAGTCACCGCTGTCAATGACATCGAGAAGCGTGTTCCTTTCTCCCATCACGACAGGCTCGGTTTYTTAACTTTCTGCCCAACCAACTWGGGTACAACTGTTCGTGCTTCTGTCCACATTAAAGTACCGAAACTTGCTGCCAATAAGGCTAAACTTGAGGAAGTTGCCTCCNAGTACAACTTGCAAGTTCGTGGTACCCGTGGTGAACACACCGAAGCTGAAGGTGGCATCTACGACATTTnnnnnnnnnnnnnnnnnnnnnnnnnnnnnnnnnnnGTTTAGGGGTAAACCTGAGAAACCCGAAAGGTCGAAGGGAGAAATTCATTCGCGTCTCGCGGCCGGCGTGGnGGTGACGGGCGTGACCGGCGACGAACGCGTGCACTTTTCTCCCGGTAGGACGTCGCGATCCGTCGGGTGTCGGTCTACGGCTTCGGGCGGAGCCCGTCGGTTACCGACGGACCCCGGCGGCCGACnnnnnnnnnnnTCGCTCGACGGTATAAAAGGTTAGAGGCCGCTCTGAGCGTTCGGCTCGCGGCAAGCGCGTCGGnCGATCGGACCCGGTGCCGATCCCGACCCCTGGCnGACTGTTGGCnnCGCnGAnnAGTTCnTCGAACAGACCACCGATCGGCGACGCTATAGCTTTGGGTACTTTCAGGACCCGTCTTGAAACACGGACCAAGGAGTCTAGCATGTACGCGAGTCATTGGGAAACCTAAAGGCGCAATGAAAGTGAACCGAGGGAAGACGCCGTTCAGCATTCCCGGGGCGTCTCGTTCTCATCGCGAGAAGAGGCGCACCATGAGCGTACACGCTGGGACCCGAAAGATGGTGAACTATGCCTGGTCAGGACGAAGTCAGGGGAAACCCTGATGGAGGTCCGTAGCGATTCTGACGTGCAAATCGATCGTCGGAACTGGGTATAGGGGCGAAAGACTAATCGAACCATC
		</sequence>
		<sequence>
			<taxon idref="CrPti02"/>
			nnnnnnnnnnnnnnnnnnnnnnnnnnnnnnnnnnnnnnnnnnnnnnnnnnnnnnnnnnnnnnnnnnnnnnnnnnnnnnnnnnnnnnnnnnnnnnnnnnnnnnnnnnnnnnnnnnnnnnnnnnnnnnnnnnnnnnnnnnnnnnnnnnnnnnnnnnnnnnnnnnnnnnnnnnnnnnnnnnnnnnnnnnnnnnnnnnnnnnnnnnnnnnnnnnnnnnnnnnnnnnnnnnnnnnnnnnnnnnnnnnnnnnnnnnnnnnnnnnnnnnnnnnnnnnnnnnnnnnnnnnnnnnnnnnnnnnnnnnnnnnnnnnnnnnnnnnnnnnnnnnnnnnnnnnnnnnnnnnnnnnnnnnnnnnnnnnnnnnnnnnnnnnnnnnnnnnnnnnnnnnnnnnnnnnnnnnnnnnnnnnnnnnnnnnnnnnnnnnnnnnnnnnnnnnnnnnnnnnnnnnnnnnnnnnnnnnnnnnnnnnnnnnnnnnnnnnnnnnnnnnnnnnnnnnnnnnnnnnnnnnnnnnnnnnnnnnnnnnnnnnnnnnnnnnnnnnnnnnnnnnnnnnnnnnnnnnnnnnnnnnnnnnnnnnnnnnnnnnnnnnnnnnnnnnnnnnnnnnnnnnnnnnnnnnnnnnnnnnnnnnnnnnnnnnnnnnnnnnnnnnnnnnnnnnnnnnnnnnnnnnnnnnnnnnnnnnnnnnnnnnnnnnnnnnnnnnnnnnnnnnnnnnnnnnnnnnnnnnnnnnnnnnnnnnnnnnnnnnnnnnnnnnnnnnnnnnnnnnnnnnnnnnnnnnnnnnnnnnnnnnnnnnnnnnnnnnnnnnnnnnnnnnnnnnnnnnnnnnnnnnnnnnnnnnnnnnnnnnnnnnnnnnnnnnnnnnnnnnnnnnnnnnnnnnnnnnnnnnnnnnnnnnnnnnnnnnnnnnnnnnnnnnnnnnnnnnnnnnnnnnnnnnnnnnnnnnnnnnnnnnnnnnnnnnnnnnnnnnnnnnnnnnnnnnnnnnnnnnnnnnnnnnnnnnnnnnnnnnnnnnnnnnnnnnnnnnnnnnnnnnnnnnnnnnnnnnnnnnnnnnnnnnnnnnnnnnnnnnnnnnnnnnnnnnnnnnnnnnnnnnnnnnnnnnnnnnnnnnnnnnnnnnnnnnnnnnnnnnnnnnnnnnnnnnnnnnnnnnnnnnnnnnnnnnnnnnnnnnnnnnnnnnnnnnnnnnnnnnnnnnnnnnnnnnnnnnnnnnnnnnnnnnnnnnnnnnnnnnnnnnnnnnnnnnnnnnnnnnnnnnnnnnnnnnnnnnnnnnnnnnnnnnnnnnnnnnnnnnnnnnnnnnnnnnnnnnnnnnnnnnnnnnnnnnnnnnnnnnnnnnnnnnnnnnnnnnnnnnnnnnnnnnnnnnnnnnnnnnnnnnnnnnnnnnnnnnnnnnnnnnnnnnnnnnnnnnnnnnnnnnnnnnnnnnnnnnnnnnnnnnnnnnnnnnnnnnnnnnnnnnnnnnnnnnnnnnnnnnnnnnnnnnnnnnnnnnnnnnnnnnnnnnnnnnnnnnnnnnnnnnnnnnnnnnnnnnnnnnnnnnnnnnnnnnnnnnnnnnnnnnnnnnnnnnnnnnnnnnnnnnnnnnnnnnnnnnnnnnnnnnnnnnnnnnnnnnnnnnnnnnnnnnnnnnnnnnnnnnnnnnnnnnnnnnnnnnnnnnnnnnnnnnnnnnnnnnnnnnnnnnnnnnnnnnnnnnnnnnnnnnnnnnnnnnnnnnnnnnnnnnnnnnnnnnnnnnnnnnnnnnnnnnnnnnnnnnnnnnnnnnnnnnnnnnnnnnnnnnnnnnnnnnnnnnnnnnnnnnnnnnnnnnnnnnnnnnnnnnnnnnnnnnnnnnnnnnnnnnnnnnnnnnnnnnnnnnnnnnnnnnnnnnnnnnnnnnnnnnnnnnnnnnnnnnnnnnnnnnnnnnnnnnnnnnnnnnnnnnnnnnnnnnnnnnnnnnnnnnnnnnnnnnnnnnnnnnnnnnnnnnnnnnnnnnnnnnnnnnnnnnnnnnnnnnnnnnnnnnnnnnnnnnnnnnnnnnnnnnnn
			nnnnnnnnnnnnnnnnnnnnnnnnnnnnnnnnnnnnnnnnnnnnnnnnnnnnnnnnnnnnnnnnnnnnnnnnnnnnnnnnnnnnnnnnnnnnnnnnnnnnnnnnnnnnnnnnnnnnnnnnnnnnnnnnnnnnnnnnnnnnnnnnnnnnnnnnnnnnnnnnnnnnnnnnnnnnnnnnnnnnnnnnnnnnnnnnnnnnnnnnnnnnnnnnnnnnnnnnnnnnnnnnnnnnnnnnnnnnnnnnnnnnnnnnnnnnnnnnnnnnnnnnnnnnnnnnnnnnnnnnnnnnnnnnnnnnnnnnnnnnnnnnnnnnnnnnnnnnnnnnnnnnnnnnnnnnnnnnnnnnnnnnnnnnnnnnnnnnnnnnnnnnnnnnnnnnnnnnnnnnnnnnnnnnnnnnnnnnnnnnnnnnnnnnnnnnnnnnnnnnnnnnnnnnnnnnnnnnnnnnnnnnnnnnnnnnnnnnnnnnnnnnnnnnnnnnnnnnnnnnnnnnnnnnnnnnnnnnnnnnnnnnnnnnnnnnnnnnnnnnnnnnnnnnnnnnnnnnnnnnnnnnnnnnnnnnnnnnnnnnnnnnnnnnnnnnnnnnnnnnnnnnnnnnnnnnnnnnnnnnnnnnnnnnnnnnnnnnnnnnnnnnnnnnnnnnnnnnnnnnnnnnnnnnnnnnnnnnnnnnnnnnnnnnnnnnnnnnnnnnnnnnnnnnnnnnnnnnnnnnnnnnnnnnnnnnnnnnnnnnnnnnnnnnnnnnnnnnnnnnnnnnnnnnnnnnnnnnnnnnnnnnnnnnnnnnnnnnnnnnnnnnnnnnnnnnnnnnnnnnnnnnnnnnnnnnnnnnnnnnnnnnnnnnnnnnnnnnnnnnnnnnnnnnnnnnnnnnnnnnnnnnnnnnnnnnnnnnnnnnnnnnnnnnnnnnnnnnnnnnnnnnnnnnnnnnnnnnnnnnnnnnnnnnnnnnnnnnnnnnnnnnnnnnnnnnnnnnnnnnnnnnnnnnnnnnnnnnnnnnnnnnnnnnnnnnnnnnnnnnnnnnnnnnnnnnnnnnnnnnnnnGTTTAGGGGTAAACCTGAGAAACCCGAAAGGTCGAAGGAAGAAATTCAATCGCGTTTCGTTGTTGGCGACGAGGTGACAGGCACGAACGATTACGAACGTGTGCACTTTTCTTCTGGTAGGACGTCGCGATCCGTTGAGTGTCGGTCTACGGTGCACGGAGGAGCCCGTTCAGCTTGAACGGACCnCGTCGACCGACnnnnnnnnnnnTCGCTCGACGGTATACATGGTTCGAGGCCGCTACAAGCGTCCGACTCGCGGCAAGCGCGCCGAnAGATCGGACCTAGAGCCGATCCCGACCTCTGGTnGACTGTTGGTnnCGCnGAnnTGTTCnTTGGACAGACCACCAATCGGCGACGCTATAGCTTTGGGTACTTTCAGGACCCGTCTTGAAACACGGACCAAGGAGTCTAGCATGTGCGCGAGTCATTGGGAAACCTAAAGGCGTAATGAAAGTGAATTGAGGGAAGACGCCGTTCAGCATTCCCGGGGCGTCTCGTTCTCAGTGCGAGAAGAGGCGCACCAAGAGCGTACACGCTGGGACCCGAAAGATGGTGAACTATGCCTGGTCAGGACGAAGTCAGGGGAAACCCTGATGGAGGTCCGTAGCGATTCTGACGTGCAAATCGATCGTCGGAACTGGGTATAGGGGCGAAAGACTAATCGAAnCATC
		</sequence>
		<sequence>
			<taxon idref="CrSph01"/>
			TTAATATTAGGAGCTCCAGATATAGCATTCCCTCGAATAAATAATATAAGATTTTGGCTTCTACCTCCATCTCTAATTTTTCTTTTAACGAGAAGTATAATTAATAAAGGTGCTGGGACAGGTTGAACTGTATACCCCCCTTTAGCTTCTAATATTGCCCATGAGGGGTCTTCAGTAGACTTAGCAATCTTCAGCCTTCATATAGCCGGAGTTTCATCCATTCTTGGCGCTATTAACTTTATTTCAACAATCATTAATATACACCCAATAAAAATAAAGTTAGACCAATTGCCTTTATTTGTTTGATCTGTAAAAATTACTGCAATTTTACTTCTATTAAGATTGCCTGTTTTAGCAGGAGCAATTACTATACTTTTAACAGATCGTAATATTAATACATCATTTTTTGATCCAGCGGGGGGAGGGGACCCTATTCTCTATCAGCATTTATTTTGATTCTTTGGACACCCTGAAGTATATATTTTAATTCTACCTGGATTTGGGATAATTTCTCATATTATTGGACAAGAAAGAGGAAAAAAAGAAGCTTTTGGAGTGTTAGGAATAATCTACGCAATAATAGCAATTGGCCTATTAGGATTCGTAGTTTGAGCCCATCATATATTTACTGTAGGAATAGATGTTGACACACGAGCCTACTTTACTTCAGCAACTATAATTATTGCGGTCTATGCCTGGGTTTTGGACAAACTGAAAGCTGAACGTGAACGTGGTATCACTATTGATATTGCCTTATGGAAATTTGAAACTGCCAAATACTACGTAACTATTATTGATGCCCCTGGCCATAGAGATTTCATCAAGAACATGATTACGGGAACATCTCAAGCTGACTGTGCCGTCTTGATTGTAGCAGCTGGTACTGGTGAATTTGAGGCTGGTATCTCGAAAAATGGTCAAACTAGAGAGCATGCCCTGTTGGCCTTTACGCTTGGAGTAAAACAACTTGTCGTCGGTGTCAACAAAATGGATTCCACCGAACCACCATACAGCGAGGCTAGATATGAAGAAATTAAAAAGGAAGTCTCATCGTACATTAAGAAAATTGGTTACAATCCTGCCGCAGTCGCCTTTGTTCCAATTTCTGGTTGGCATGGGGACAATATGCTGGAGCCTTCCAACAAAATGCCATGGTTCAAGGGATGGAATGTTGAACGTAAAGAAGGCAAAGCTGAAGGAAAAACTCTTATTGATGCTTTGGATGCTATCCTCCCACCATCTCGTCCTACTGACAAACCTCTTCGTCTTCCCCTGCAGGATGTCTACAAGATTGGCGGTATTGGAACAGTACCGGTTGGTCGTGTTGAAACTGGTATCCTCAAGCCTGGCATGGTTGTAGTGTTTGCTCCCGCTAACATCACGACTGAAGTGAAATCTGTTGAAATGCACCACGAAGCCCTGCAAGAAGCTGTACCTGGAGACAACGTANNNNNNNNNNNNNNNNNNNNNNNNNNNNNNNNNNNNNNNNNNNNNNNNNNNNNNNNNNNNNNNNNNNNNNNNNNNNNNNNNNNNNNNNNNNNNNNNNNnnnnnnnnnnnnnnnnnnnnnnnnnnnnnnnnnnnnnnnnnnnnnnnnnnnnnnnnnnnnnnnnnnnnnnnnnnnnnnnnnnnnnnnnnnnnnnnnnnnnnnnnnnnnnnnnnnnnnnnnnnnnnnnnnnnnnnnnnnnnnnnnnnnnnnnnnnnnnnnnnnnnnnnnnnnnnnnnnnnnnnnnnnnnnnnnnnnnnnnnnnnnnnnnnnnnnnnnnnnnnnnnnnnnnnnnnnnnnnnnnnnnnnnnnnnnnnnnnnnnnnnnnnnnnnnnnnnnnnnnnnnnnnnnnnnnnnnnnnnnnnnnnnnnnnnnnnnnnnnnnnnnnnnnnnnnnnnnnnnnnnnnnnnnnnnnnnnnnnnnnnnnnnnnnnnnnnnnnnnnnnnnnnnnnnnnnnnnnnnnnnnnnnnnnnnnnnnnnnnnnnnnnnnnnnnnnnnnnnnnnnnnnnnnnnnnn
			nnnnnnnnnnnnnnnnnnnnnnnnnnnnnnnnnnnnnnnnnnnnnnnnnnnnnnnnnnnnnnnnnnnnnnnnnnnnnnnnnnnnnnnnnnnnnnnnnnnnnnnnnnnnnnnnnnnnnnnnnnnnnnnnnnnnnnnnnnnnnnnnnnnnnnnnnnnnnnnnnnnnnnnnnnnnnnnnnnnnnnnnnnnnnnnnnnnnnnnnnnnnnnnnnnnnnnnnnnnnnnnnnnnnnnnnnnnnnnnnnnnnnnnnnnnnnnnnnnnnnnnnnnnnnnnnnnnnnnnnnnnnnnnnnnnnnnnnnnnnnnnnnnnnnnnnnnnnnnnnnnnnnnnnnnnnnnnnnnnnnnnnnnnnnnnnnnnnnnnnnnnnnnnnnnnnnnnnnnnnnnnnnnnnnnnnnnnnnnnnnnnnnnnnnnnnnnnnnnnnnnnnnnnnnnnnnnnnnnnnnnnnnnnnnnnnnnnnnnnnnnnnnnnnnnnnnnnnnnnnnnnnnnnnnnnnnnnnnnnnnnnnnnnnnnnnnnnnnnnnnnnnnnnnnnnnnnnnnnnnnnnnnnnnnnnnnnnnnnnnnnnnnnnnnnnnnnnnnnnnnnnnnnnnnnnnnnnnnnnnnnnnnnnnnnnnnnnnnnnnnnnnnnnnnnnnnnnnnnnnnnnnnnnnnnnnnnnnnnnnnnnnnnnnnnnnnnnnnnnnnnnnnnnnnnnnnnnnnnnnnnnnnnnnnnnnnnnnnnnnnnnnnnnnnnnnnnnnnnnnnnnnnnnnnnnnnnnnnnnnnnnnnnnnnnnnnnnnnnnnnnnnnnnnnnnnnnnnnnnnnnnnnnnnnnnnnnnnnnnnnnnnnnnnnnnnnnnnnnnnnnnnnnnnnnnnnnnnnnnnnnnnnnnnnnnnnnnnnnnnnnnnnnnnnnnnnnnnnnnnnnnnnnnnnnnnnnnnnnnnnnnnnnnnnnnnnnnnnnnnnnnnnnnnnnnnnnnnnnnnnnnnnnnnnnnnnnnnnnnnnnnnnnnnnnnnnnnnnnnnnnnnnnnnnnnnnnnnnnnnnnnnnnnnnnnnnnnnnnnnnnnnnnnnnnnnnnnnnnnnnnnnnnnnnnnnnnnnnnnnnnnnnnnnnnnnnnnnnnnnnnnnnnnnnnnnnnnnnnnnnnnnnnnnnnnnnnnnnnnnnnnnnnnnnnnnnnnnnnnnnnnnnnnnnnnnnnnnnnnnnnnnnnnnnnnnnnnnnnnnnnnnnnnnnnnnnnnnnnnnnnnnnnnnnnnnnnnnnnnnnnnnnnnnnnnnnnnnnnnnnnnnnnnnnnnnnnnnnnnnnnnnnnnnnnnnnnnnnnnnnnnnnnnnnnnnnnnnnnnnnnnnnnnnnnnnnnnnnnnnnnnnnnnnnnnnnnnnnnnnnnnnnnnnnnnnnnnnnnnnnnnnnnnnnnnnnnnnnnnnnnnnnnnnnnnnnnnnnnnnnnnnnnnnnnnnnnnnnnnnnnnnnnnnnnnnnnnnnnnnnnnnnnnnnnnnnnnnnnnnnnnnnnnnnnnnnnnnnnnnnnnnnnnnnnnnnnnnnnnnnnnnnnnnnnnnnnnnnnnnnnnnnnnnnnnnnnnnnnnnnnnnnnnnnnnnnnnnnnnnnnnnnnnnnnnnnnnnnnnnnnnnnnnnnnnnnnnnnnnnnnnnnnnnnnnnnnnnnnnnnnnnnnnnnnnnnnnnnnnnnnnnnnnnnnnnnnnnnnnnnnnnnnnnnnnnnn
		</sequence>
		<sequence>
			<taxon idref="CrSph03"/>
			TTAATACTCGGGGCCCCTGATATAGCTTTCCCCCGTATAAATAATATAAGATTCTGGCTGCTTCCACCTTCCTTAATTTTTCTCTTAATAAGAAGATTAGTAGATAAAGGAGCAGGGACAGGGTGAACAGTTTACCCTCCCCTAGCATCTAATATCGCCCATGAAGGTTCTTCAGTTGATCTAGCAATTTTTAGACTCCATATAGCAGGAGTATCCTCTATCCTAGGGGCTATCAATTTTATCTCCACTATTATTAATATACATCCTTTAAAAATAAAATTAGACCAACTACCGCTTTTTGTCTGGTCAGTAAAAATTACAGCAATTTTATTACTTTTAAGACTGCCAGTTTTAGCAGGAGCTATCACAATACTTTTAACAGACCGAAATATTAATACATCATTTTTTGACCCTGCAGGAGGAGGAGATCCTATTCTTTATCAACATTTATTCTGATTTTTTGGACACCCTGAAGTATATATTTTAATTCTACCAGGATTTGGAATAATTTCACATATTATTAGACAAGAAAGAGGTAAAAAAGAAGCCTTTGGAGTATTAGGAATAATTTATGCTATAATAGCAATTGGTCTTTTAGGGTTTGTAGTATGGGCCCACCATATATTTACAGTAGGGATAGATGTAGACACTCGAGCTTACTTTACTTCAGCAACTATNATCATTGCAGTCTATGCCTGGGTTTTGGACAAACTGAAAGCTGAACGTGAACGTGGTATCACTATTGATATTGCCTTATGGAAATTTGAAACTGCGAAATACTACGTAACTATTATTGATGCCCCTGGCCACAGAGATTTCATTAAGAACATGATTACGGGAACCTCTCAAGCTGACTGTGCCGTCTTGATTGTAGCAGCTGGTACTGGTGAATTTGAGGCTGGTATCTCGAAGAACGGACAAACTAGAGAACATGCCCTGCTGGCTTTTACTCTTGGAGTAAAACAACTTGTCGTCGGGGTCAACAAAATGGATTCCACCGAACCACCATACAACGAGGCTCGATACGAAGAAATTAAAAAGGAAGTCTCATCGTACATTAAGAAAATTGGTTACAATCCTGCCGCGGTCGCCTTTGTTCCAATTTCTGGTTGGCATGGGGACAATATGTTGGAGCCTTCTAGCAAAATGCCATGGTTCAAGGGATGGAATGTTGAACGTAAAGAAGGCAAAGCTGAAGGAAAAACTCTTATTGATGCTTTGGACGCTATCCTCCCACCATCTCGTCCTACTGACAAACCTCTTCGTCTTCCCCTACAGGACGTCTACAAGATTGGTGGTATTGGAACAGTACCAGTTGGTCGTGTTGAAACTGGTATCCTCAAGCCTGGTATGGTTGTAGTGTTTGCTCCCGCAAACATCACCACTGAAGTGAAATCTGTTGAAATGCACCACGAAGCTCTGCAAGAAGCAGTACCTGGAGACAACGTAGGNNNNNNNNNNNNNNNNNNNNNNNNNNNNNNNNNNNNNNNNNNNNNNNNNNNNNNNNNNNNNNNNNNNNNNNNNNNNNNNNNNNNNNNNNNNNNNNNnnnnnnnnnnnnnnnnnnnnnnnnnnnnnnnnnnnnnnnnnnnnnnnnnnnnnnnnnnnnnnnnnnnnnnnnnnnnnnnnnnnnnnnnnnnnnnnnnnnnnnnnnnnnnnnnnnnnnnnnnnnnnnnnnnnnnnnnnnnnnnnnnnnnnnnnnnnnnnnnnnnnnnnnnnnnnnnnnnnnnnnnnnnnnnnnnnnnnnnnnnnnnnnnnnnnnnnnnnnnnnnnnnnnnnnnnnnnnnnnnnnnnnnnnnnnnnnnnnnnnnnnnnnnnnnnnnnnnnnnnnnnnnnnnnnnnnnnnnnnnnnnnnnnnnnnnnnnnnnnnnnnnnnnnnnnnnnnnnnnnnnnnnnnnnnnnnnnnnnnnnnnnnnnnnnnnnnnnnnnnnnnnnnnnnnnnnnnnnnnnnnnnnnnnnnnnnnnnnnnnnnnnnnnnnnnnnnnnnnnnnnnnnnnnnnnn
			nnnnnnnnnnnnnnnnnnnnnnnnnnnnnnnnnnnnnnnnnnnnnnnnnnnnnnnnnnnnnnnnnnnnnnnnnnnnnnnnnnnnnnnnnnnnnnnnnnnnnnnnnnnnnnnnnnnnnnnnnnnnnnnnnnnnnnnnnnnnnnnnnnnnnnnnnnnnnnnnnnnnnnnnnnnnnnnnnnnnnnnnnnnnnnnnnnnnnnnnnnnnnnnnnnnnnnnnnnnnnnnnnnnnnnnnnnnnnnnnnnnnnnnnnnnnnnnnnnnnnnnnnnnnnnnnnnnnnnnnnnnnnnnnnnnnnnnnnnnnnnnnnnnnnnnnnnnnnnnnnnnnnnnnnnnnnnnnnnnnnnnnnnnnnnnnnnnnnnnnnnnnnnnnnnnnnnnnnnnnnnnnnnnnnnnnnnnnnnnnnnnnnnnnnnnnnnnnnnnnnnnnnnnnnnnnnnnnnnnnnnnnnnnnnnnnnnnnnnnnnnnnnnnnnnnnnnnnnnnnnnnnnnnnnnnnnnnnnnnnnnnnnnnnnnnnnnnnnnnnnnnnnnnnnnnnnnnnnnnnnnnnnnnnnnnnnnnnnnnnnnnnnnnnnnnnnnnnnnnnnnnnnnnnnnnnnnnnnnnnnnnnnnnnnnnnnnnnnnnnnnnnnnnnnnnnnnnnnnnnnnnnnnnnnnnnnnnnnnnnnnnnnnnnnnnnnnnnnnnnnnnnnnnnnnnnnnnnnnnnnnnnnnnnnnnnnnnnnnnnnnnnnnnnnnnnnnnnnnnnnnnnnnnnnnnnnnnnnnnnnnnnnnnnnnnnnnnnnnnnnnnnnnnnnnnnnnnnnnnnnnnnnnnnnnnnnnnnnnnnnnnnnnnnnnnnnnnnnnnnnnnnnnnnnnnnnnnnnnnnnnnnnnnnnnnnnnnnnnnnnnnnnnnnnnnnnnnnnnnnnnnnnnnnnnnnnnnnnnnnnnnnnnnnnnnnnnnnnnnnnnnnnnnnnnnnnnnnnnnnnnnnnnnnnnnnnnnnnnnnnnnnnnnnnnnnnnnnnnnnnnnnnnnnnnnnnnnnnnnnnnnnnnnnnnnnnnnnnCTGAGAnnCCCGAAnGGTCGAAGGGAGGAATTCATTCGCGGCTCGACGCGAGCGTCGGAGTGACGGGCGCGAGTGGCGACGAACGCGTGCACTTTCCTCTCGGTAGGACGTCGCGATTCGTCGGGTGTCGGTCTAAGGTTGGCGGTGGAGACCGTTCGCGGCGAGCGAACCnCGCCGACCGACnnnnnnnnnnnTCGCTCGACGGTATACAAGGTTAGAGGCCGCTCGGAGCGTCCGGCTCGCGGCAAGCGCGCCGGnCGATCGGACCCGGTGCCGATTTCGACCTCTGGTnGACTGTTGGCnnCGCnGAnnAGTCCnTCGGACAGACCACCGATCGGCGACGCTATAGCTTTGGGTACTTTCAGGACCCGTCTTGAAACACGGACCAAGGAGTCTAGCATGTGCGCGAGTCATTGGGAAACCTAAAGGCGTAATGAAAGTAAATCGAGGGAAGACGCGGCTCCGCATTCCCGGGGCGTCTCGTTCTCATCGCGAGAAGAGGCGCACCAAGAGCGTACACGCTGGGACCCGAAAGATGGTGAACTATGCCTGGTCAGGACGAAGTCAGGGGAAACCCTGATGGAGGTCCGTAGCGATTCTGACGTGCAAATCGATCGTCGGAACTGGGTATAGGGGCGAAAGACTAATCGAACCATC
		</sequence>
		<sequence>
			<taxon idref="CrTry01"/>
			CTTATACTTGGAGCCCCTGATATAGCATTCCCTCGACTTAACAATATAAGATTTTGGCTTCTTCCTCCTTCTCTATGTTTTCTTATTATAAGAAGAGTAATTGATAGGGGAGCAGGAACTGGATGAACTGTTTATCCACCTCTAGCAAGAAACATCGCTCATGAAGGTTCTTCAGTAGACTTAGCTATTTTTAGACTCCATATAGCCGGAATCTCATCAATTCTTGGAGCTATAAACTTTATCTCTACAATTATTAATATAAGACCCCCAGGAATAAAACCTGAACAACTCTCTTTATTTACATGAGCAGTAAAAATTACTGCAATCTTACTCCTTCTTTCTCTTCCTGTCCTAGCAGGAGCAATCACTATACTTTTAACAGATCGAAACGTAAATACTTCATTTTTTGATCCAGCAGGAGGAGGAGACCCAATTCTTTACCAACACTTATTTTGATTTTTTGGTCACCCAGAAGTATATATTCTTATCCTACCAGGATTTGGAATAATTTCTCATATCATCAGACAAGAAAGAGGAAAAAAAGAAGCTTTTGGAGTTCTAGGAATAATTTATGCTATAACAGCAATTGGAATTTTAGGATTTGTAGTTTGAGCCCATCATATATTTACAGTTGGAATAGATGTTGACACACGAGCTTATTTTACTTCAGCAACTATAATTATTGCTGTATACGCTTGGGTATTGGACAAACTGAAAGCTGAACGTGAACGTGGTATCACCATTGATATCGCTCTATGGAAATTTGAAACCGCTAAATATTATGTGACTATTATTGACGCACCTGGACATAGAGATTTTATCAAGAACATGATTACTGGTACCTCTCAAGCTGATTGTGCTGTGCTCATTGTGGCTGCTGGTACTGGTGAATTTGAGGCTGGTATTTCCAAAAATGGACAAACCCGTGAACATGCTTTGCTTGCTTTCACTCTTGGAGTCAAACAACTTATCGTCGGTGTAAACAAAATGGATTCCACTGAACCGCCATACAGCGAACCACGTTTCGAAGAAATTAAAAAGGAAGTCTCCTCATACATTAAGAAGATTGGTTACAATCCAGCGGCTGTTGCTTTTGTCCCTATCTCTGGATGGCATGGAGATAACATGTTGGAACCATCTACCAAAATGCCATGGTTCAAAGGATGGAACGTTGAACGTAAAGAAGGAAAAGCTGAAGGAAAAACTCTTATTGAAGCTTTGGACGCCATTCTTCCACCATCNNNNCCTACTGACAAACCTCTACGTCTTCCCCTACAGGATGTTTACAAAATTGGTGGTATTGGAACAGTACCAGTTGGTCGTGTGGAAACTGGTGTTTTGAAGCCTGGTATGGTTGTTGTGTTCGCTCCAGCCAACATCACCACTGAAGTAAAATCTGTTGAAATGCACCACGAAGCCTTGCAAGAGGCCGTACCCGGAGACAATGTTGGTTTCAACGTTAAAAACGTCTCTGTCAAAGAATTGCGTCGTGGTTATGTAGCTGGTGATTCGAAAAACAGTCCACCAAGAGGAGCAGCTGNNNNNNNGTTTATTCGGTGAGAGAGGCTTTGAATTCGGCCGACCAATTGGGATATCCAGTTATGGCTCGGGCTGCTTTTTCCCTAGGCGGTTTAGGATCAGGTTTTGCCAATACGAAAGAAGAACTAATTGCTCTTGCCAACCAAGCTTTGGCCCATTCCAGCCAATTGATCATCGATAAGTCGCTTAAAGGGTGGAAAGAAGTGGAATATGAGGTTGTCCGAGATGCTTTCGACAATTGCATTACAGTTTGCAATATGGAAAATGTTGATCCACTTGGAATACATACAGGAGAATCCATAGTGGTGGCACCAAGTCAAACATTGTCCAACAAAGAGTACAACATGTTGAGAACGACAGCAATTCGAGTAATTCGACACTTTGGCGTTATTGGAGAGTGCAATATTCAATACGCTTTGAATCCAGATTCCGAGGAATACTATATTATCGAAGTAAATGCT
			CGATTGTCCAGAAGTTCGGCATTGGCGAGTAAAGCGACAGGATATCCATTGGCCTATGTGGYTGCCAAACTCGCTTTAGGAGTTCCCCTGCCAGAAATTAAAAATTCAGTCACTGGAAATACGACGGCCTGTTTTGAGCCCAGTCTGGATTACTGTGTGGTGAAAATACCACGTTGGGATCTGCACAAGTTCTCCAGAGTCAGTACGAAGATTGGGAGTTCAnnnnnnnnnnnnnnnnnnnnnnnnnnnnnnnnnnnnnnnnnnnnnnnnnnnnnnnnnnnnnnnnnnnnnnnnnnnnnnnnnnnnnnnnnnnnnnnnnnnnnnnnnnnnnnnnnnnnnnnnnnnnnnnnnnnnnnnnnnnnnnnnnnnnnnnnnnnnnnnnnnnnnnnnnnnnnnnnnnnnnnnnnnnnnnnnnnnnnnnnnnnnnnnnnnnnnnnnnnnnnnnnnnnnnnnnnnnnnnnnnnnnnnnnnnnnnnnnnnnnnnnnnnnnnnnnnnnnnnnnnnnnnnnnnnnnnnnnnnnnnnnnnnnnnnnnnnnnnnnnnnnnnnnnnnnnnnnnnnnnnnnnnnnnnnnnnnnnnnnnnnnnnnnnnnnnnnnnnnnnnnnnnnnnnnnnnnnnnnnnnnnnnnnnnnnnnnnnnnnnnnnnnnnnnnnnnnnnnnnnnnnnnnnnnnnnnnnnnnnnnnnnnnnnnnnnnnnnnnnnnnnnnnnnnnnnnnnnnnnnnnnnnnnnnnnnnnnnnnnnnnnnnnnnnnnnnnnnnnnnnnnnnnnnnnnnnnnnnnnnnnnnnnnnnnnnnnnnnnnnnnnnnnnnnnnnnnnnnnnnnnnnnnnnnnnnnnnnnnnnnnnnnnnnnnnnnnnnnnnnnnnnnnnnnnnnnnnnnnnnnnnnnnnnnnnnnnnnnnnnnnnnnnnnnnnnnnnnnnnnnnnnnnnnnnnnnnnnnnnnnnnnnnnnnnnnnnnnnnnnnnnnnnnnnnnnnnnnnnnnnnnnnnnnnnnnnnnnnnnnnnnnnnnnnnnnnnnnnnnnnnnnnnnnnnnnnnnnnnnnnnnnnnnnnnnnnnnnnnnnnnnnnnnnnnnnnnnnnnnnnnnnnnnnnnnnnnnnnnnnnnnnnnnnnnnnnnnnnnnnnnnnnnnnnnnnnnnnnnnnnnnnnnnnnnnnnnnnnnnnnnnnnnnnnnnnnnnnnnnnnnnnnnnnnnnnnnnnnnnnnnnnnnnnnnnnnnnnnnnnnnnnnnnnnnnnnnnnnnnnnnnnnnnnnnnnnnnnnnnnnnnnnnnnnnnnnnnnnnnnnnnnnnnnnnnnnnnnnnnnnnnnnnnnnnnnnnnnnnnnnnnnnnnnnnnnnnnnnnnnnnnnnnnnnnnnnnnnnnnnnnnnnnnnnnnnnnnnnnnnnnnnnnnnnnnnnnnnnnnnnnnnnnnnnnnnnnnnnnnnnnnnnnnnnnnnnnnnnnnnnnnnnnnnnnnnnnnnnnnnnnnnnnnnnnnnnnnnnnnnnnnnnnnnnnnnnnnnnnnnnnnnnnnnnnnnnnnnnnnnnnnnnnnnnnnnnnnnnnnnnnnnnnnnnnnnnnnnnnnnnnnnnnnnnnnnnnnnnnnnnnnnnnnnnnnnnnnnnnnnnnnnnnnnnnnnnnnnnnnnnnnnnnnnnnnnnnnnnnnnnnnnnnnnnnnnnnnnnnnnnnnnnnnnnnnnnnnnnnnnnnnnnnnnnnnn
		</sequence>
		<sequence>
			<taxon idref="CrTry04"/>
			nnnnnnnnnnnnnnnnnnnnnnnnnnnnnnnnnnnnnnnnnnnnnnnnnnnnnnnnnnnnnnnnnnnnnnnnnnnnnnnnnnnnnnnnnnnnnnnnnnnnnnnnnnnnnnnnnnnnnnnnnnnnnnnnnnnnnnnnnnnnnnnnnnnnnnnnnnnnnnnnnnnnnnnnnnnnnnnnnnnnnnnnnnnnnnnnnnnnnnnnnnnnnnnnnnnnnnnnnnnnnnnnnnnnnnnnnnnnnnnnnnnnnnnnnnnnnnnnnnnnnnnnnnnnnnnnnnnnnnnnnnnnnnnnnnnnnnnnnnnnnnnnnnnnnnnnnnnnnnnnnnnnnnnnnnnnnnnnnnnnnnnnnnnnnnnnnnnnnnnnnnnnnnnnnnnnnnnnnnnnnnnnnnnnnnnnnnnnnnnnnnnnnnnnnnnnnnnnnnnnnnnnnnnnnnnnnnnnnnnnnnnnnnnnnnnnnnnnnnnnnnnnnnnnnnnnnnnnnnnnnnnnnnnnnnnnnnnnnnnnnnnnnnnnnnnnnnnnnnnnnnnnnnnnnnnnnnnnnnnnnnnnnnnnnnnnnnnnnnnnnnnnnnnnnnnnnnnnnnnnnnnnnnnnnnnnnnnnnnnnnnnnnnnnnnnnnnnnnnnnnnnnnnnnnnnnnnnnnnnnnnnnnnnnnnnnnnnnnnnnnnnnnnnnnnnnnnnnnnnnnnnnnnnnnnTATGCTTGGGTATTGGACAAACTGAAAGCTGAACGTGAACGTGGTATCACCATTGATATCGCTTTATGGAAATTTGAAACTGCTAAATACTATGTCACTATTATTGACGCACCTGGACATAGAGATTTCATTAAAAACATGATTACTGGAACCTCTCAAGCTGACTGTGCTGTGCTTATTGTTGCTGCTGGTACTGGTGAATTTGAGGCTGGTATTTCGAAAAATGGACAAACCCGAGAACACGCTTTACTCGCTTTCACTCTTGGAGTCAAACAACTTATCGTCGGTGTAAACAAAATGGATTCCACTGAACCGCCATACAGCGAAAATCGTTTCGAGGAAATTAAAAAGGAAGTCTCCTCATACATTAAAAAGATTGGTTACAATCCAGCGGCTGTTGCTTTTGTCCCTATCTCTGGATGGCATGGAGACAACATGTTGGAACCATCTACCAAGATGCCATGGTTCAAAGGATGGAATGTTGAACGTAAAGAAGGCAAAGCTGAAGGAAAAACTCTTATTGAAGCTTTGGATGCCATTCTTCCTCCTTCTCGTCCTACTGACAAACCTCTACGTCTTCCTCTGCAGGATGTCTACAAAATTGGTGGTATTGGAACAGTACCAGTTGGTCGTGTTGAAACTGGTGTTTTAAAACCCGGTATGGTTGTGGTGTTCGCTCCAGCTAACATCACCACTGAAGTAAAATCCGTCGAAATGCACCACGAAGCCTTGCAGGAAGCTGTACCCGGAGACAACGTTGGTTTCAACGTTAAAAACGTCTCTGTTAAAGAATTACGTCGTGGTTATGTAGCTGGTGACTCCAAAAACAGTCCACCACGAGGTGCNNNNNNNNNNNNnnnnnnnnnnnnnnnnnnnnnnnnnnnnnnnnnnnnnnnTTGGGATATCCTGTTATGGCAAGGGCAGCTTTTTCCCTAGGAGGTCTCGGATCAGGTTTnnnnnnnnnnnnnnnnnnnnnnnnnnnnnnnnnnnnnnnnnnnnnnnnnnnnnnnnnnnnnnnnnnnnnnnnnnnnnnnnnnnnAGGCTGGAAAGAAGTGGAATATGAGGTCGTCCGAGATGCTTTCGACAATTGCATAACAGTCTGTAACATGGAAAATGTTGACCCACTTGGAATACATACGGGCGAGTCAATTGTAGTCGCACCAAGTCAAACACTGTCAAACAAAGAGTACAACATGTTAAGAACGACAGCAATGCGTGTGATTCGACATTTTGGCGTTATTGGAGAGTGTAACATTCAATACGCCTTGAATCCCTACTCGGAGGAATACTATATCATCGAAGTGAATGCT
			CGTCTGTCCAGAAGTTCAGCTTTGGCCAGCAAAGCTACTGGTTACCCTTTAGCCTATGTGGCGGCCAAACTCGCTTTAGGAATTCCCCTGCCAGAGATTAGGAATTCTGTTACTGGAAATACTACTGCTTGTTTTGAACCCAGTTTGGATTACTGTGTGGTGAAAATACCCCGATGGGATCTGCACAAATTTnnnnnnnnnnnnnnnnnnnnnnnnnnnnnnnnnnnnnnnnnnnnnnnnnnnnnnnnnnnnnnnnnnnnnnnnnnnnnnnnnnnnnnnnnnnnnnnnnnnnnnnnnnnnnnnnnnnnnnnnnnnnnnnnnnnnnnnnnnnnnnnnnnnnnnnnnnnnnnnnnnnnnnnnnnnnnnnnnnnnnnnnnnnnnnnnnnnnnnnnnnnnnnnnnnnnnnnnnnnnnnnnnnnnnnnnnnnnnnnnnnnnnnnnnnnnnnnnnnnnnnnnnnnnnnnnnnnnnnnnnnnnnnnnnnnnnnnnnnnnnnnnnnnnnnnnnnnnnnnnnnnnnnnnnnnnnnnnnnnnnnnnnnnnnnnnnnnnnnnnnnnnnnnnnnnnnnnnnnnnnnnnnnGGAAGGTGATAGATTCTTGCAGGCTGCTAATGCTTGCCGTTTCTGGCCAACTGGTCGTGGTATCTTCCACAATGAAAACAAAACCTTCTTGGTTTGGTGCAACGAAGAAGATCATCTTCGTATTATTTCTATGCAAATGGGAGGTGATTTGGGACAAGTTTACCGTCGTCTTGTTACCGCTGTTAATGATATTGAGAAGCGTATTCCGTTCTCTCATCATGACAGACTTGGTTTCCTTACTTTCTGCCCAACCAATTTAGGTACTACTGTTCGTGCTTCAGTACATATTAAAGTTCCGAAACTAGCTGCTAACAAAGCTAAACTTGAGGAAGTTGCTTCCAAATACAACTTGCAAGTACGCGGAACTCGTGGTGAGCATACTGAAGCTGAGGGTGGAATTTATGATATTTCCAACAAAAGACGTATGGGTCTTACTGAGTTCGAAnnnnnnnnnnnnnnnnnnnnnnnnnnnnnnnnnnnnnnnnnnnnnnnnnnnnnnnnnnnnnnnnnnnnnnnnnnnnnnnnnnnnnnnnnnnnnnnnnnnnnnnnnnnnnnnnnnnnnnnnnnnnnnnnnnnnnnnnnnnnnnnnnnnnnnnnnnnnnnnnnnnnnnnnnnnnnnnnnnnnnnnnnnnnnnnnnnnnnnnnnnnnnnnnnnnnnnnnnnnnnnnnnnnnnnnnnnnnnnnnnnnnnnnnnnnnnnnnnnnnnnnnnnnnnnnnnnnnnnnnnnnnnnnnnnnnnnnnnnnnnnnnnnnnnnnnnnnnnnnnnnnnnnnnnnnnnnnnnnnnnnnnnnnnnnnnnnnnnnnnnnnnnnnnnnnnnnnnnnnnnnnnnnnnnnnnnnnnnnnnnnnnnnnnnnnnnnnnnnnnnnnnnnnnnnnnnnnnnnnnnnnnnnnnnnnnnnnnnnnnnnnnnnnnnnnnnnnnnnnnnnnnnnnnnnnnnnnnnnnnnnnnnnnnnnnnnnnnnnnnnnnnnnnnnnnnnnnnnnnnnnnnnnnnnnnnnnnnnnnnnnnnnnnnnnnnnnnnnnnnnnnnnnnnnnnnnnnnnnnnnnnnnnnnnnnnnnnnnnnnnnnnnnnnnnnnnnnnnnnnnnnnnnnnnnnnnnnnnnnnnnnnnnnnnnn
		</sequence>
		<sequence>
			<taxon idref="CrXxx01"/>
			nnnnnnnnnnnnnnnnnnnnnnnnnnnnnnnnnnnnnnnnnnnnnnnnnnnnnnnnnnnnnnnnnnnnnnnnnnnnnnnnnnnnnnnnnnnnnnnnnnnnnnnnnnnnnnnnnnnnnnnnnnnnnnnnnnnnnnnnnnnnnnnnnnnnnnnnnnnnnnnnnnnnnnnnnnnnnnnnnnnnnnnnnnnnnnnnnnnnnnnnnnnnnnnnnnnnnnnnnnnnnnnnnnnnnnnnnnnnnnnnnnnnnnnnnnnnnnnnnnnnnnnnnnnnnnnnnnnnnnnnnnnnnnnnnnnnnnnnnnnnnnnnnnnnnnnnnnnnnnnnnnnnnnnnnnnnnnnnnnnnnnnnnnnnnnnnnnnnnnnnnnnnnnnnnnnnnnnnnnnnnnnnnnnnnnnnnnnnnnnnnnnnnnnnnnnnnnnnnnnnnnnnnnnnnnnnnnnnnnnnnnnnnnnnnnnnnnnnnnnnnnnnnnnnnnnnnnnnnnnnnnnnnnnnnnnnnnnnnnnnnnnnnnnnnnnnnnnnnnnnnnnnnnnnnnnnnnnnnnnnnnnnnnnnnnnnnnnnnnnnnnnnnnnnnnnnnnnnnnnnnnnnnnnnnnnnnnnnnnnnnnnnnnnnnnnnnnnnnnnnnnnnnnnnnnnnnnnnnnnnnnnnnnnnnnnnnnnnnnnnnnnnnnnnnnnnnnnnnnnnnnnnnnnnnnTATGCTTGGGTTTTGGACNNACTGAAAGCAGAGCGTGAACGTGGTATCACCATTGACATTGCTTTGTGGAAATTTGAAACTGCCAAATACTATGTGACCATCATTGATGCTCCTGGACACAGAGATTTCATCAAGAACATGATCACTGGAACCTCCCAAGCTGATTGTGCAGTGCTGATTGTCGCTGCGGGTACTGGAGAGTTTGAAGCTGGAATTTCCAAGAACGGTCAAACCAGAGAGCATGCTCTCTTGGCCTTCACTCTCGGAGTCAAGCAACTGATTGTGGGCGTCAACAAAATGGACTCGACTGAGCCACCATACAGTGAATCCCGTTTTGAGGAAATCAAGAAAGAAGTTTCTTCCTACATCAAGAAGATCGGTTACAACCCAGCTGCTGTTGCCTTTGTCCCCATTTCCGGATGGCACGGAGATAACATGTTGGAGGCTTCCACCAAGATGCCTTGGTTCAAGGGATGGAACGTCGAACGTAAAGAAGGAAAAGCTGAAGGCAAGACCTTGATTGATGCTTTGGACGCCATCCTGCCTCCATCTCGTCCCACCGACAAAGCTCTGCGTCTTCCCTTACAGGATGTCTACAAGATTGGTGGTATCGGAACGGTACCTGTTGGTCGTGTGGAAACTGGAATTCTCAAGCCTGGAATGGTCGTGGTGTTTGCCCCTGCCAACATCACCACTGAAGTCAAGTCCGTAGAAATGCACCACGAAGCCTTGCAAGAAGCCGTACCCGGAGACAATGNNNNNNNNNNNNNNNNNNNNNNNNNNNNNNNNNNNNNNNNNNNNNNNNNNNNNNNNNNNNNNNNNNNNNNNNNNNNNNNNNNNNNNNNNNNNNNNNNNNNnnnnnnnnnnnnnnnnnnnnnnnnnnnnnnnnnnnnnnnnnnnnnnnnnnnnnnnnnnnnnnnnnnnnnnnnnnnnnnnnnnnnnnnnnnnnnnnnnnnnnnnnnnnnnnnnnnnnnnnnnnnnnnnnnnnnnnnnnnnnnnnnnnnnnnnnnnnnnnnnnnnnnnnnnnnnnnnnnnnnnnnnnnnnnnnnnnnnnnnnnnnnnnnnnnnnnnnnnnnnnnnnnnnnnnnnnnnnnnnnnnnnnnnnnnnnnnnnnnnnnnnnnnnnnnnnnnnnnnnnnnnnnnnnnnnnnnnnnnnnnnnnnnnnnnnnnnnnnnnnnnnnnnnnnnnnnnnnnnnnnnnnnnnnnnnnnnnnnnnnnnnnnnnnnnnnnnnnnnnnnnnnnnnnnnnnnnnnnnnnnnnnnnnnnnnnnnnnnnnnnnnnnnnnnnnnnnnnnnnnnnnnnnnnnnnnn
			nnnnnnnnnnnnnnnnnnnnnnnnnnnnnnnnnnnnnnnnnnnnnnnnnnnnnnnnnnnnnnnnnnnnnnnnnnnnnnnnnnnnnnnnnnnnnnnnnnnnnnnnnnnnnnnnnnnnnnnnnnnnnnnnnnnnnnnnnnnnnnnnnnnnnnnnnnnnnnnnnnnnnnnnnnnnnnnnnnnnnnnnnnnnnnnnnnnnnnnnnnnnnnnnnnnnnnnnnnnnnnnnnnnnnnnnnnnnnnnnnnnnnnnnnnnnnnnnnnnnnnnnnnnnnnnnnnnnnnnnnnnnnnnnnnnnnnnnnnnnnnnnnnnnnnnnnnnnnnnnnnnnnnnnnnnnnnnnnnnnnnnnnnnnnnnnnnnnnnnnnnnnnnnnnnnnnnnnnnnnnnnnnnnnnnnnnnnnnnnnnnnnnnnnnnnnnnnnnnnnnnnnnnnnnnnnnnnnnnnnnnnnnnnnnnnnnnnnnnnnnnnnnnnnnnnnnnnnnnnnnnnnnnnnnnnnnnnnnnnnnnnnnnnnnnnnnnnnnnnnnnnnnnnnnnnnnnnnnnnnnnnnnnnnnnnnnnnnnnnnnnnnnnnnnnnnnnnnnnnnnnnnnnnnnnnnnnnnnnnnnnnnnnnnnnnnnnnnnnnnnnnnnnnnnnnnnnnnnnnnnnnnnnnnnnnnnnnnnnnnnnnnnnnnnnnnnnnnnnnnnnnnnnnnnnnnnnnnnnnnnnnnnnnnnnnnnnnnnnnnnnnnnnnnnnnnnnnnnnnnnnnnnnnnnnnnnnnnnnnnnnnnnnnnnnnnnnnnnnnnnnnnnnnnnnnnnnnnnnnnnnnnnnnnnnnnnnnnnnnnnnnnnnnnnnnnnnnnnnnnnnnnnnnnnnnnnnnnnnnnnnnnnnnnnnnnnnnnnnnnnnnnnnnnnnnnnnnnnnnnnnnnnnnnnnnnnnnnnnnnnnnnnnnnnnnnnnnnnnnnnnnnnnnnnnnnnnnnnnnnnnnnnnnnnnnnnnnnnnnnnnnnnnnnnnnnnnnnnnnnnnnnnnnnnnnnnnnnnnnnnnnnnnnnnnnnnnnnnnnnnnnnnnnnnnnnnnnnnnnnnnnnnnnnnnnnnnnnnnnnnnnnnnnnnnnnnnnnnnnnnnnnnnnnnnnnnnnnnnnnnnnnnnnnnnnnnnnnnnnnnnnnnnnnnnnnnnnnnnnnnnnnnnnnnnnnnnnnnnnnnnnnnnnnnnnnnnnnnnnnnnnnnnnnnnnnnnnnnnnnnnnnnnnnnnnnnnnnnnnnnnnnnnnnnnnnnnnnnnnnnnnnnnnnnnnnnnnnnnnnnnnnnnnnnnnnnnnnnnnnnnnnnnnnnnnnnnnnnnnnnnnnnnnnnnnnnnnnnnnnnnnnnnnnnnnnnnnnnnnnnnnnnnnnnnnnnnnnnnnnnnnnnnnnnnnnnnnnnnnnnnnnnnnnnnnnnnnnnnnnnnnnnnnnnnnnnnnnnnnnnnnnnnnnnnnnnnnnnnnnnnnnnnnnnnnnnnnnnnnnnnnnnnnnnnnnnnnnnnnnnnnnnnnnnnnnnnnnnnnnnnnnnnnnnnnnnnnnnnnnnnnnnnnnnnnnnnnnnnnnnnnnnnnnnnnnnnnnnnnnnnnnnnnnnnnnnnnnnnnnnnnnnnnnnnnnnnnnnnnnnnnnnnnnnnnnnnnnnnnnnnnnnnnnnnnnnnnnnnnnnnnnnnnnnnnnnnnnnnnnnnnnnnnnnnnnnn
		</sequence>
		<sequence>
			<taxon idref="CrXxx02"/>
			nnnnnnnnnnnnnnnnnnnnnnnnnnnnnnnnnnnnnnnnnnnnnnnnnnnnnnnnnnnnnnnnnnnnnnnnnnnnnnnnnnnnnnnnnnnnnnnnnnnnnnnnnnnnnnnnnnnnnnnnnnnnnnnnnnnnnnnnnnnnnnnnnnnnnnnnnnnnnnnnnnnnnnnnnnnnnnnnnnnnnnnnnnnnnnnnnnnnnnnnnnnnnnnnnnnnnnnnnnnnnnnnnnnnnnnnnnnnnnnnnnnnnnnnnnnnnnnnnnnnnnnnnnnnnnnnnnnnnnnnnnnnnnnnnnnnnnnnnnnnnnnnnnnnnnnnnnnnnnnnnnnnnnnnnnnnnnnnnnnnnnnnnnnnnnnnnnnnnnnnnnnnnnnnnnnnnnnnnnnnnnnnnnnnnnnnnnnnnnnnnnnnnnnnnnnnnnnnnnnnnnnnnnnnnnnnnnnnnnnnnnnnnnnnnnnnnnnnnnnnnnnnnnnnnnnnnnnnnnnnnnnnnnnnnnnnnnnnnnnnnnnnnnnnnnnnnnnnnnnnnnnnnnnnnnnnnnnnnnnnnnnnnnnnnnnnnnnnnnnnnnnnnnnnnnnnnnnnnnnnnnnnnnnnnnnnnnnnnnnnnnnnnnnnnnnnnnnnnnnnnnnnnnnnnnnnnnnnnnnnnnnnnnnnnnnnnnnnnnnnnnnnnnnnnnnnnnnnnnnnnnnnnnnnnnTANGCCTGGGTTTTGGACAAACTGAAAGCCGAGCGTGAGCGTGGTATCACCATTGATATTGCCTTGTGGAAATTTGAGACCGCTAAATACTATGTGACCATCATTGACGCTCCTGGACACAGAGATTTCATCAAGAACATGATCACCGGAACCTCTCAAGCTGACTGTGCCGTCCTGATTGTTGCTGCCGGTACTGGAGAATTTGAAGCTGGAATTTCAAAGAATGGACAAACCAGAGAGCACGCTTTGTTGGCCTTCACTCTTGGAGTCAAGCAACTTATCGTTGGTGTTAACAAGATGGACTCCACTGAGCCCCCCTACAGCGAACCTCGATTTGAGGAAATCAAGAAAGAAGTGTCTTCCTACATCAAGAAGATCGGTTACAACCCGGCCGCTGTTGCCTTTGTTCCCATTTCCGGATGGCACGGGGATAATATGTTGGAGCCCTCCACCAAGATGCCATGGTTCAAGGGATGGAATGTGGAGCGTAAAGAAGGAAAGGCTGAAGGAAAAACTCTCATTGATGCTTTGGACGCTATCCTCCCACCTTCTCGTCCCACCGACAAGCCTCTTCGTCTACCTCTGCAGGATGTCTACAAAATCGGTGGTATTGGAACAGTACCCGTGGGCCGAGTTGAAACTGGAGTACTCAAGCCTGGTATGGTTGTGGTGTTTGCCCCAGCTAACATCACCACTGAAGTAAAATCTGTTGAAATGCACCACGAAGCCTTGCAAGAGGCAGTACCTGGAGACAATGTTGGATTCAACGTCAAGAACGTCTCTGTCAAGGAATTGCGTCGTGGATATGTCGCTGGAGACTCAAAGAACAACCCACCCAGGGGAGCTNCTNACTTTTNnnnnnnnnnnnnnnnnnnnnnnnnnnnnnnnnnnnnnnnnnnnnnnnnnnnnnnnnnnnnnnnnnnnnnnnnnnnnnnnnnnnnnnnnnnnnnnnnnnnnnnnnnnnnnnnnnnnnnnnnnnnnnnnnnnnnnnnnnnnnnnnnnnnnnnnnnnnnnnnnnnnnnnnnnnnnnnnnnnnnnnnnnnnnnnnnnnnnnnnnnnnnnnnnnnnnnnnnnnnnnnnnnnnnnnnnnnnnnnnnnnnnnnnnnnnnnnnnnnnnnnnnnnnnnnnnnnnnnnnnnnnnnnnnnnnnnnnnnnnnnnnnnnnnnnnnnnnnnnnnnnnnnnnnnnnnnnnnnnnnnnnnnnnnnnnnnnnnnnnnnnnnnnnnnnnnnnnnnnnnnnnnnnnnnnnnnnnnnnnnnnnnnnnnnnnnnnnnnnnnnnnnnnnnnnnnnnnnnnnnnnnnnnnnnnnnn
			nnnnnnnnnnnnnnnnnnnnnnnnnnnnnnnnnnnnnnnnnnnnnnnnnnnnnnnnnnnnnnnnnnnnnnnnnnnnnnnnnnnnnnnnnnnnnnnnnnnnnnnnnnnnnnnnnnnnnnnnnnnnnnnnnnnnnnnnnnnnnnnnnnnnnnnnnnnnnnnnnnnnnnnnnnnnnnnnnnnnnnnnnnnnnnnnnnnnnnnnnnnnnnnnnnnnnnnnnnnnnnnnnnnnnnnnnnnnnnnnnnnnnnnnnnnnnnnnnnnnnnnnnnnnnnnnnnnnnnnnnnnnnnnnnnnnnnnnnnnnnnnnnnnnnnnnnnnnnnnnnnnnnnnnnnnnnnnnnnnnnnnnnnnnnnnnnnnnnnnnnnnnnnnnnnnnnnnnnnnnnnnnnnnnnnnnnnnnnnnnnnnnnnnnnnnnnnnnnnnnnnnnnnnnnnnnnnnnnnnnnnnnnnnnnnnnnnnnnnnnnnnnnnnnnnnnnnnnnnnnnnnnnnnnnnnnnnnnnnnnnnnnnnnnnnnnnnnnnnnnnnnnnnnnnnnnnnnnnnnnnnnnnnnnnnnnnnnnnnnnnnnnnnnnnnnnnnnnnnnnnnnnnnnnnnnnnnnnnnnnnnnnnnnnnnnnnnnnnnnnnnnnnnnnnnnnnnnnnnnnnnnnnnnnnnnnnnnnnnnnnnnnnnnnnnnnnnnnnnnnnnnnnnnnnnnnnnnnnnnnnnnnnnnnnnnnnnnnnnnnnnnnnnnnnnnnnnnnnnnnnnnnnnnnnnnnnnnnnnnnnnnnnnnnnnnnnnnnnnnnnnnnnnnnnnnnnnnnnnnnnnnnnnnnnnnnnnnnnnnnnnnnnnnnnnnnnnnnnnnnnnnnnnnnnnnnnnnnnnnnnnnnnnnnnnnnnnnnnnnnnnnnnnnnnnnnnnnnnnnnnnnnnnnnnnnnnnnnnnnnnnnnnnnnnnnnnnnnnnnnnnnnnnnnnnnnnnnnnnnnnnnnnnnnnnnnnnnnnnnnnnnnnnnnnnnnnnnnnnnnnnnnnnnnnnnnnnnnnnnnnnnnnnnnnnnnnnnnnnnnnnnnnnnnnnnnnnnnnnnnnnnnnnnnnnnnnnnnnnnnnnnnnnnnnnnnnnnnnnnnnnnnnnnnnnnnnnnnnnnnnnnnnnnnnnnnnnnnnnnnnnnnnnnnnnnnnnnnnnnnnnnnnnnnnnnnnnnnnnnnnnnnnnnnnnnnnnnnnnnnnnnnnnnnnnnnnnnnnnnnnnnnnnnnnnnnnnnnnnnnnnnnnnnnnnnnnnnnnnnnnnnnnnnnnnnnnnnnnnnnnnnnnnnnnnnnnnnnnnnnnnnnnnnnnnnnnnnnnnnnnnnnnnnnnnnnnnnnnnnnnnnnnnnnnnnnnnnnnnnnnnnnnnnnnnnnnnnnnnnnnnnnnnnnnnnnnnnnnnnnnnnnnnnnnnnnnnnnnnnnnnnnnnnnnnnnnnnnnnnnnnnnnnnnnnnnnnnnnnnnnnnnnnnnnnnnnnnnnnnnnnnnnnnnnnnnnnnnnnnnnnnnnnnnnnnnnnnnnnnnnnnnnnnnnnnnnnnnnnnnnnnnnnnnnnnnnnnnnnnnnnnnnnnnnnnnnnnnnnnnnnnnnnnnnnnnnnnnnnnnnnnnnnnnnnnnnnnnnnnnnnnnnnnnnnnnnnnnnnnnnnnnnnnnnnnnnnnnnnnnnnnnnnnnnnnnnnnnnnnnnnnnnnnnnnnnnn
		</sequence>
		<sequence>
			<taxon idref="CtGym01"/>
			CTAATACTAGGGGCCCCAGATATAGCATTTCCCCGACTTAATAATATAAGATTCTGACTACTTCCACCCTCTTTAAGAATCCTTCTAATAAGAAGAATCGTCGATTCAGGAGTTGGTACAGGATGAACCGTCTACCCGCCCCTCTCGGGGAACACTGCTCACGAAGGAGCATCAGTAGATTTAGGGATTTTCAGTCTACATATAGCTGGAATCTCCTCCATCTTAGGGGCAATTAATTTTATTTCCACAATTCTCAATATACATCCTACTAATATAAAATTAGATCAATTACCTTTATTTGTATGGGCAGTCAAAATCACTGCCATTCTCTTACTCCTCTCTCTGCCTGTACTAGCCGGTGCTATCACTATACTTCTCACAGACCGTAATATTAATACCTCTTTTTTTGACCCTGCGGGAGGGGGGGACCCCATCCTGTACCAACATCTATTCTGATTTTTTGGACATCCCGAAGTTTATATTCTAATCCTACCTGGATTCGGAATAATCTCCCATATTATTAGAnnnnnnnnnnnnnnnnnnnnnnnnnnnnnnnnnnnnnnnnnnnnnnnnnnnnnnnnnnnnnnnnnnnnnnnnnnnnnnnnnnnnnnnnnnnnnnnnnnnnnnnnnnnnnnnnnnnnnnnnnnnnnnnnnnnnnnnnnnnnnnnnnnnnnnnnnnnnnnnnnnnnnnnnnnnnnnnnnnnnnnnnnnnnnnnnnnnnnnnnnnnnnnnnnnnnnnnnnnnnnnnnnnnnnnnnnnnnnnnnnnnnnnnnnnnnnnnnnnnnnnnnnnnnnnnnnnnnnnnnnnnnnnnnnnnnnnnnnnnnnnnnnnnnnnnnnnnnnnnnnnnnnnnnnnnnnnnnnnnnnnnnnnnnnnnnnnnnnnnnnnnnnnnnnnnnnnnnnnnnnnnnnnnnnnnnnnnnnnnnnnnnnnnnnnnnnnnnnnnnnnnnnnnnnnnnnnnnnnnnnnnnnnnnnnnnnnnnnnnnnnnnnnnnnnnnnnnnnnnnnnnnnnnnnnnnnnnnnnnnnnnnnnnnnnnnnnnnnnnnnnnnnnnnnnnnnnnnnnnnnnnnnnnnnnnnnnnnnnnnnnnnnnnnnnnnnnnnnnnnnnnnnnnnnnnnnnnnnnnnnnnnnnnnnnnnnnnnnnnnnnnnnnnnnnnnnnnnnnnnnnnnnnnnnnnnnnnnnnnnnnnnnnnnnnnnnnnnnnnnnnnnnnnnnnnnnnnnnnnnnnnnnnnnnnnnnnnnnnnnnnnnnnnnnnnnnnnnnnnnnnnnnnnnnnnnnnnnnnnnnnnnnnnnnnnnnnnnnnnnnnnnnnnnnnnnnnnnnnnnnnnnnnnnnnnnnnnnnnnnnnnnnnnnnnnnnnnnnnnnnnnnnnnnnnnnnnnnnnnnnnnnnnnnnnnnnnnnnnnnnnnnnnnnnnnnnnnnnnnnnnnnnnnnnnnnnnnnnnnnnnnnnnnnnnnnnnnnnnnnnnnnnnnnnnnnnnnnnnnnnnnnnnnnnnnnnnnnnnnnnnnnnnnnnnnnnnnnnnnnnnnnnnnnnnnnnnnnnnnnnnnnnnnnnnnnnnnnnnnnnnnnnnnnnnnnnnnnnAACGTTAGGCTATCCAGTAATGGCGCGCGCTGCTTTTTCACTTGGCGGCTTGGGTTCAGGTTTCGCTCATAACAAGGAGGAACTAACGGCATTGGCTACACAAGCGCTTGGTCACAGTACGCAACTAATCATAGACAAATCATTACGTGGCTGGAAGGAAGTYGAATATGAAGTGGTACGCGACGCCTACGACAACTGTATTACTGTATGTAATATGGAAAATGTTGATCCACTTGGTATTCATACGGGCGAATCGATCGTTGTTGCGCCAAGTCAAACGCTCAACAATAGCGAATATAATATGCTCCGTTCGACTGCATTGCGGGTGATTCGTCATTTTGGTGTGGTGGGCGAATGCAACATTCAATATGCTCTCAATCCCCATTCGGAACAATATTACATAATCGAAGTGAATGCA
			CGATTGTCGCGCAGTTCCGCATTGGCCAGTAAAGCTACAGGTTACCCGTTGGCTTATGTAGCTGCTAAATTAGCCCTGGGCGTGGCTTTGCCRGATATACGAAACTCGGTAACCGGCnnnACAACGGCCTGTTTCGAACCGAGTTTGGACTATTGTGTGGTGAAAGTGCCYCRTTGGGAnnnnnnnnnnnnnnnnnnnnnnnnnnnnnnnnnnnnnnnnnnnnnnnnnnnnnnnnnnnnnnnnnnnnnnnnnnnnnnnnnnnnnnnnnnnnnnnnnnnnnATAAGGGGATCACGCGCTCTGACAAACATCCCCCAAAGAACTGGGGTGATGTAAGTGTATTCAACAACCTGGACCCCGCTGGTGAATATATCGTATCCACCCGTGTCCGTTGCGGTCGCTCGCTGGAAGGTTACCCATTCAATCCATGCTTGACCGAAGAGCAGTACAAGGAAATGGAACAGAAAGTTTCAAGCACGTTGTCAGGCTTGGAAGGTGAACTGAAAGGCACCTTCTACCCATTAACGGGCATGAGCAAGGATGTGCAACAGAAACTGATCGATGACCATTTCCTGTTCAAGGAGGGTGATCGTTTCTTGCAAGCGGCCAATGCTTGCCGTTTCTGGCCATCGGGTCGCGGTATCTACCACAACGAGAACAAAaCCTTCCTAGTTTGGTGCAACGAAGAAGACCATTTGCGTATCATCTCTATGCAACAGGGTGGCGATTTGGGCGAGGTATACCGTCGTCTCGTAACAGCTGTCAACGATATCGAAAAACGAATTCCCTTCTCGCATCACGACCGGCTCGGATTCCTTACCTTCTGTCCGACTAATTTGGGTACAACGGTGCGTGCTTCCGTCCACATTAAGGTGCCCAAATTGGCAGCGAACAAAGCCAAATTGGAGGAAGTGGCATCCAAATACAACTTGCAGGTGCGCGGTACCCGTGGTGAACACACTGAAGCGGAAGGCGGTATCTACGATATTTCGAACAAGCGCCGTATGGGTTNNNNNNNNNNNNNNnnnnnnnnnnnnnnCCTAGAAACCCGAAAGGTCGAAGGGAGAAATTCATTCGCGTTTCGTTGTTGACACCGAGGTGACGAGCGCGATCGATGGCGAACGCGTGCACTTTTCTCCTGGTAGGACGTCGCGATCCGTTGGGTGTCGGTCTACGACTTGCGGTGGAGCCCGTTTGTCATAAACGGACCnCGCTGGCCGACnnnnnnnnnnnTCGCTCGACGGTATACACGGTCAGGGGCCGCTCTGAGCGTTCGACTCGTGGCAAGCGCGTTGGTAATTCGGACCTAGTGCCGATTCCGAACTCTGATnGACTGTTGGCnnTGCnGAnnAGTTCnTCGAACAGACCACCGATMTGCGGCGCTATAGCTTTGGGTACTTTCAGGACCCGTCTTGAAACACGGACCAAGGAGTCTAGCATGTACGCGAGTCATTGGGAAACCTAAAGGCGTAATGAAAGTAAATTAAGGGAAGACGCCGTTCCGCATTCCCGGGGCGTCTCATTCTCATTGCGAGAGGAGGCGCACCAAGAGCGTACACGCTGGGACCCGAAAGATGGTGAACTATGCCTGGTCAGGACGAAGTCAGGGGAAACCCTGATGGAGGTCCGTAGCGATTCTGACGTGCAAATCGATCGTCGGAACTGGGTATAGGGGCGAAAGACTAATCGAACCATC
		</sequence>
		<sequence>
			<taxon idref="CtMic01"/>
			TTAATACTAGGAGCCCCTGATATAGCATTCCCACGACTAAATAATATAAGATTCTGACTACTACCACCATCTTTAACCCTCCTTTTGATAAGAAGAATTGTTGATAAAGGAGCTGGAACTGGCTGGACAGTTTATCCCCCTCTAGCAAGTAACATCTCTCACGAAGGAAGATCTGTAGATCTAGCTATTTTCAGGTTACATATGGCCGGAGTATCTTCTATTATAGGAGCAATAAATTTTATCTCAACAGTTCTAAATATACGACCTACAAATATAAAACTAGATCAAATACCTTTATTTGTCTGAGCAGTAAAAATTACTGCTATTCTTTTACTTTTATCTCTACCTGTTCTTGCAGGAGCAATTACCATACTTCTTACAGACCGAAACATTAACACCTCATTCTTTGATCCTGCAGGAGGGGGAGATCCTATTCTATATCAACATCTATTCTGATTTTTTGGCCACCCGGAAGTGTATATTCTAATTCTACCAGGATTTGGTATAATCTCTCATATTATCTCANNNNNNNNNNNNNNNNNNNNNNNNNNNNNNNNNNNNNNNNNNNNNNNNNNNNNNNNNNNNNNNNNNNNNNNNNNNNNNNNNNNNNNNNNNNNNNNNNNNNNNNNNNNNNNNNNNNNNNNNNNNNNNNNNNNNNNNNNNNNNNNNNNNNNNNNNNNNNNNNNNNNNTATGCCTGGGTTTTGGACAAATTGAAAGCAGAACGTGAACGTGGTATCACCATTGACATCGCCTTGTGGAAATTTGAAACCGCTAAATACTATGTGACTATTATTGACGCTCCTGGACACAGAGATTTCATCAAGAACATGATTACCGGAACTTCCCAAGCTGATTGTGCTGTGCTTATCGTCGCCGCCGGTACTGGTGAATTCGAAGCCGGTATCTCAAAGAACGGACAAACCAGAGAACACGCCCTTCTTGCATTCACCCTTGGAGTGAAACAACTTATCGTCGGTGTCAACAAAATGGATTCCACTGAACCACCATACAGTGAACCCCGTTTCGAAGAAATTAAGAAGGAAGTATCCTCCTACATTAAGAAAATTGGTTACAACCCAGCTGCTGTGGCTTTCGTTCCCATTTCCGGCTGGCACGGAGACAACATGTTGGAACCATCCAGCAAAATGCCATGGTTCAAGGGATGGGCTGTTGAACGTAAAGAAGGAAAAGCTGAAGGCAAAACACTCATTGACGCTTTGGACGCCATCTTACCTCCCTCTCGCCCTACTGATAAACCTCTTCGTCTTCCACTTCAGNNNNNNNNNNNNNNNNNNNNNNNNNNNNNNNNNNNNNNNNNNNNNNNNNNNNNNNNNNNNNNNNNNNNNNNNNNNNNNNNNNNNNNNNNNNNNNNNNNNNNNNNNNNNNNNNNNNNNNNNNNNNNNNNNNNNNNNNNNNNNNNNNNNNNNNNNNNNNNNNNNNNNNNNNNNNNNNNNNNNNNNNNNNNNNNNNNNNNNNNNNNNNNNNNNNNNNNNNNNNNNNNNNNNNNNNNNNNNNNNNNNNNNNNNNNNNNNNNNNNNNNNNNNNNnnnnnnnnnnnnnnnnnnnnnnnnnnnnnnnnnnnnnnnnnnnnnnnnnnnnnnnnnnnnnnnnnnnnnnnnnnnnnnnnnnnnnnnnnnnnnnnnnnnnnnnnnnnnnnnnnnnnnnnnnnnnnnnnnnnnnnnnnnnnnnnnnnnnnnnnnnnnnnnnnnnnnnnnnnnnnnnnnnnnnnnnnnnnnnnnnnnnnnnnnnnnnnnnnnnnnnnTGATGCTTATGATAACTGCATTACTGTGTGCAATATGGAGAATGTGGATCCATTAGGTATTCACACAGGAGAGTCAATAGTTGTAGCACCAAGCCAAACGCTTTCAAACAAGGAATATAACATGTTACGAACTACCGCTATTAAAGTTATTAGGCATTTTGGAGTAGTCGGTGAATGTAATATTCAATACGCATTAAATCCATATTCGGAAGAATATTACATAATTGAAGTTAATGCA
			AGATTATCCAGAAGTTCCGCTTTAGCTAGCAAAGCAACTGGATATCCACTGGCTTACGTAGCGGCAAAATTAGCACTGGGCACTCCGCTTCCAGAAATTAAAAATTCTGTTACTGGTGTAACCACAGCTTGCTTTGAACCAAGTTTAGATTATTGTGTAGTTAAAATACCTCGATGGGATTTGCACAAATTTTCCAGAGTCAGTACGAAAATTGGTAGTTCTnnnnnnnnnnnnnnnnnnnnnnnnnnnnnnnnnnnnnnnnnnnnnnnnnnnnnnnnnnnnnnnnnnnnnnnnnnnnnnnnnnnnnnnnnnnnnnnnnnnnnnnnnnnnnnnnnnnnnnnnnnnnnnnnnnnnnnnnnnnnnnnnnnnnnnnnnnnnnnnnnnnnnnnnnnnnnnnnnnnnnnnnnnnnnnnnnnnnnnnnnnnnnnnnnnnnnnnnnnnnnnnnnnnnnnnnnnnnnnnnnnnnnnnnnnnnnnnnnnnnnnnnnnnnnnnnnnnnnnnnnnnnnnnnnnnnnnnnnnnnnnnnnnnnnnnnnnnnnnnnnnnnnnnnnnnnnnnnnnnnnnnnnnnnnnnnnnnnnnnnnnnnnnnnnnnnnnnnnnnnnnnnnnnnnnnnnnnnnnnnnnnnnnnnnnnnnnnnnnnnnnnnnnnnnnnnnnnnnnnnnnnnnnnnnnnnnnnnnnnnnnnnnnnnnnnnnnnnnnnnnnnnnnnnnnnnnnnnnnnnnnnnnnnnnnnnnnnnnnnnnnnnnnnnnnnnnnnnnnnnnnnnnnnnnnnnnnnnnnnnnnnnnnnnnnnnnnnnnnnnnnnnnnnnnnnnnnnnnnnnnnnnnnnnnnnnnnnnnnnnnnnnnnnnnnnnnnnnnnnnnnnnnnnnnnnnnnnnnnnnnnnnnnnnnnnnnnnnnnnnnnnnnnnnnnnnnnnnnnnnnnnnnnnnnnnnnnnnnnnnnnnnnnnnnnnnnnnnnnnnnnnnnnnnnnnnnnnnnnnnnnnnnnnnnnnnnnnnnnnnnnnnnnnnnnnnnnnnnnnnnGTTTAGGGGTAAACCTGAGAAACCCGAAAGGTCGAAGGAAGAAATTCATTCGCGTTTCGTTGTTAACGTCGAGGAGACGGGCGCGATTGATAGCGAACGCGTGCACTTTTCTTCTGGTAGGACGTCGCGATCCGTTGAGTGTCGGTCTAAGGCTTGAGGTGGTGTCCGTGAGTATTATACGAACCnCTTCGGCCGACnnnnnnnnnnnTCGCTCGACGGTATTAATGGTTTGGAnCCGCTCCGAGCGTTCGACTCATGACAAGCGTACTGGnTGATCGGACCTAGTGCCGATCCTGGCCTCTAGTnCACTGTTGGTnnTGTnGAnnATGTCnTTGAACAGTGTACCAATCTGCGACGCTATAGCTTTGGGTACTTTCAGGACCCGTCTTGAAACACGGACCAAGGAGTCTAGCATGTACGCGAGTCATTGGGAAACCTAAAGGCGTAATGAAAGTGAACCGAGGGAAGATGAAATACCGCATTCCCGGGGCGTCTCATTCTCATCGCGAGAAGAGGCGCACCTAGAGCGTACACGCTGGGACCCGAAAGATGGTGAACTATnnnnnnnnnnnnnnnnnnnnnnnnnnnnnnnnnnnnnnnnnnnnnnnnnnnnnnnnnnnnnnnnnnnnnnnnnnnnnnnnnnnnnnnnnnnnnnnnnnnnnnnnnnnnnn
		</sequence>
		<sequence>
			<taxon idref="CtMic03"/>
			CTAATATTAGGGGCTCCTGACATAGCTTTCCCTCGACTAAACAACATAAGATTTTGGCTTCTACCTCCCTCCTTAACCCTCCTATTAATAAGAAGAATTGTTGATAAAGGAGCAGGAACAGGGTGAACTGTATACCCCCCTTTAGCAAGAAATATCTCCCATGAAGGGAGATCAGTCGATCTTGCAATTTTCAGGCTACACATAGCAGGGGTATCCTCAATTATAGGGGCTATAAACTTTATCTCAACAGTTCTAAATATACGACCAATAAGAATAAAACTGGACCAAATACCATTATTTGTATGAGCAGTAAAAATCACAGCCATTTTACTCCTTCTATCCCTGCCCGTACTCGCAGGAGCCATCACCATACTATTAACAGATCGTAATATTAACACATCATTTTTTGACCCAGCAGGTGGGGGAGACCCTATTTTATACCAACACTTATTCTGATTTTTTGGACATCCTGAAGTATATATCTTAATTCTTCCCGGATTCGGCATAATTTCGCACATCATTAGCCAGGAAAGAGGGAAAAAAGAAGCCTTCGGCGTTCTAGGAATAATTTACGCCATAATAGCAATTGGACTTTTAGGGTTCGTTGTATGRGCTCACCACATATTTACGGTGGGAATAGATGTAGATACACGGGCATATTTCACATCAGCCACCATAATTATTGCTGTTnnnnnnnnnnnnnnnnnnnnnnnnnnnnnnnnnnnnnnnnnnnnnnnnnnnnnnnnnnnnnnnnnnnnnnnnnnnnnnnnnnnnnnnnnnnnnnnnnnnnnnnnnnnnnnnnnnnnnnnnnnnnnnnnnnnnnnnnnnnnnnnnnnnnnnnnnnnnnnnnnnnnnnnnnnnnnnnnnnnnnnnnnnnnnnnnnnnnnnnnnnnnnnnnnnnnnnnnnnnnnnnnnnnnnnnnnnnnnnnnnnnnnnnnnnnnnnnnnnnnnnnnnnnnnnnnnnnnnnnnnnnnnnnnnnnnnnnnnnnnnnnnnnnnnnnnnnnnnnnnnnnnnnnnnnnnnnnnnnnnnnnnnnnnnnnnnnnnnnnnnnnnnnnnnnnnnnnnnnnnnnnnnnnnnnnnnnnnnnnnnnnnnnnnnnnnnnnnnnnnnnnnnnnnnnnnnnnnnnnnnnnnnnnnnnnnnnnnnnnnnnnnnnnnnnnnnnnnnnnnnnnnnnnnnnnnnnnnnnnnnnnnnnnnnnnnnnnnnnnnnnnnnnnnnnnnnnnnnnnnnnnnnnnnnnnnnnnnnnnnnnnnnnnnnnnnnnnnnnnnnnnnnnnnnnnnnnnnnnnnnnnnnnnnnnnnnnnnnnnnnnnnnnnnnnnnnnnnnnnnnnnnnnnnnnnnnnnnnnnnnnnnnnnnnnnnnnnnnnnnnnnnnnnnnnnnnnnnnnnnnnnnnnnnnnnnnnnnnnnnnnnnnnnnnnnnnnnnnnnnnnnnnnnnnnnnnnnnnnnnnnnnnnnnnnnnnnnnnnnnnnnnnnnnnnnnnnnnnnnnnnnnnnnnnnnnnnnnnnnnnnnnnnnnnnnnnnnnnnnnnnnnnnnnnnnnnnnnnGTATACTCAGTTGAAGAAGCATTGATTGCGGCAGATCAGCTTGGATATCCAGTAATGGCTCGGGCAGCGTTTTCCCTTGGTGGATTAGGATCAGGATTTGCTGACACTAAAGAAGAATTAAAAGCTTTAGCAACGCAAGCTCTTGCCCATTCAAGTCAACTTATAATAGACAAATCTTTAAAGGGATGGAAGGAAGTGGAATATGAAGTTGTGCGTGATGCCTATGATAACTGCATTACTGTGTGTAATATGGAGAATGTAGACCCATTAGGTATTCACACAGGAGAATCAATCGTCGTAGCACCGAGTCAAACTCTCTCAAACAAGGAATATAATATGTTGCGAACCACAGCCATTAAAGTTATTAGACATTTTGGAGTAGTCGGGGAATGTAATATCCAATATGCATTAAATCCATATTCGGAAGAATATTATATAATAGAAGTTAATGCA
			AGATTATCCAGAAGTTCGGCTTTAGCTAGTAAAGCAACTGGATATCCACTGGCTTACGTAGCGGCAAAACTAGCATTGGGCACTCCGCTTCCAGAAATTAAAAACTCCGTTACTGGTGTGACTACAGCTTGTTTCGAACCAAGTTTAGATTATTGTGTAGTTAAAATACCTCGTTGGGACTTGCACAAATTTTCCAGAGTTAGTACAAAAATTGGTAGTTCTGACGCTGAATCTTACACAGTATTTTCTGAACTGTTCGACCCCATCATTGAAGATTACCACAAAGGATTTGGTAGGAATGACAAACACCCTCCAAAGAACTGGGGTGACGTCAGCGTTTTTGGCGATTTGGACCCCACTGGCGAATACGTCGTGTCCACTCGCGTACGATGCGGTAGGTCCCTGGAAGGCTATCCATTCAACCCCTGCTTAACGGAAGAGCAATACAAAGAAATGGAACARAAAGTTTCAAGCACCTTGTCCGGTCTCGAAGGCGAGCTCAAGGGTACTTTCTACCCCTTAACCGGCATGAGCAAAGAAGTCCAACAGAAATTGATTGATGATCATTTCTTGTTCAAAGAAGGCGATAGGTTTTTGCAAGCTGCTAATGCTTGCCGCTACTGGCCAACTGGGCGTGGTATTTACCACAACGAAAATAAAACCTTCTTGGTTTGGTGCAACGAAGAAGATCACCTTCGTATTATTTYTATGCAAAAGGGTGGTGATTTGGGTGAAATTTACCGCCGCCTTGTCACTGCTGTCAATGACATCGAGAAGCGTATTCCGTTCTCTCATCACGATAGGCTTGGGTTCCTTACTTTCTGCCCAACTAACTTGGGTACCACCGTTCGTGCTTCTGTGCACATTAAAGTACCAAAGCTGGCTACGAACTATGCCAGATTGGAAGAAATCGCTGGAAGGTACAATTTGCAAGTACGTGGCACTCGTGGCGAGCATTCTGAAGCTGAAGGTGGTATTTACGATATTTCCAACAAAAGACGTATGGGTTTGACTGAATTCGAAGTTTAGGGGTAAACCTGAGAAACCCGAAAGGTCGAAGGAAGAAATTCATTCGCGTTTCGTTGTTAACGTAGAGGAGACGGGCTCGATTGATAGCGAACGCGTGCACTTTTCTTCTGGTAGGACGTCGCGATCCGTTGGGTGTCGGTCTAAGGCTCGAGATGGAGTTTGTAAATCTTGTGCAAACTnCTCCGGCCGACnnnnnnnnnnnTCGCTCGACGGTATAATTGGTTTGAAnCCGCTCTGAGCGTTCGACTCATGGCAAGCGTACCGGnTGATCGGACCTAGTGCCGATCCTGACCTCTGGTnCACTGTTGGCnnTGTnGAnnATGTCnTCGGACAGTGTACCGATCTGCGACGCTATAGCTTTGGGTACTTTCAGGACCCGTCTTGAAACACGGACCAAGGAGTCTAGCATGTACGCGAGTCATTGGGAAACCTAAAGGCGTAATGAAAGTGAACCAAGGGAAGATGnnnTTCCGCATTCCCGGGGCGTCTCATTCTCATCGCGAGAAGAGGCGCACCTAGAGCGTACACGCTGGGACCCGAAAGATGGTGAACTATGCCTGGTCAGGACGAAGTCAGGGGAAACCCTGATGGAGGTCCGTAGCGATTCTGACGTGCAAATCGATCGTCGGAACTGGGTATAGGGGCGAAAGACTAATCGAACCATC
		</sequence>
		<sequence>
			<taxon idref="CtPyc01"/>
			CTCATACTGGGAGCCCCAGATATAGCATTTCCCCGCTTAAATAATATAAGATTTTGACTTTTACCCCCATCTCTAACGTTTCTTATTATAAGAAGAATAACAAATAAAGGAGTGGGTACTGGGTGAACAGTTTATCCCCCCCTATCTTCTAATATTGCACATGAAGGGGCTGCAGTTGATTTAGGAATCTTTAGCCTACACATAGCAGGAATCTCATCTATTCTAGGAGCAATTAATTTTATTTCAACTGTTATCAACATACACCCGTCCGGGATAAAACCAGACCGCCTTCCCCTATTTGTGTGAGCTGTTCAAATTACTGCTGTCCTCCTCCTTCTATCCTTACCGGTCCTAGCTGGAGCTATTACTATGCTTTTAACTGATCGAAACATCAATACATCATTCTTCGACCCCGCTGGAGGGGGAGATCCTATTCTTTATCAACATTTATTTTGATTTTTTGGACACCCTGAAGTATATATTTTAATTTTACCAGGGTTTGGGATAATTTCTCATATCATTAATCAAGAAAGAGGGAAAAAGGAAGCATTTGGAGTACTTGGTATGATTTACGCAATAATAGCAATTGGATTATTGGGATTTATTGTCTGAGCCCATCACATATTTACTGTGGGAATAGATGTTGATACCCGAGCTTATTTTACTTCCGCCACTATAATTATTGCTATTnnnnnnnnnnnnnnnnnnnnnnnnnnnnnnnnnnnnnnnnnnnnnnnnnnnnnnnnnnnnnnnnnnnnnnnnnnnnnnnnnnnnnnnnnnnnnnnnnnnnnnnnnnnnnnnnnnnnnnnnnnnnnnnnnnnnnnnnnnnnnnnnnnnnnnnnnnnnnnnnnnnnnnnnnnnnnnnnnnnnnnnnnnnnnnnnnnnnnnnnnnnnnnnnnnnnnnnnnnnnnnnnnnnnnnnnnnnnnnnnnnnnnnnnnnnnnnnnnnnnnnnnnnnnnnnnnnnnnnnnnnnnnnnnnnnnnnnnnnnnnnnnnnnnnnnnnnnnnnnnnnnnnnnnnnnnnnnnnnnnnnnnnnnnnnnnnnnnnnnnnnnnnnnnnnnnnnnnnnnnnnnnnnnnnnnnnnnnnnnnnnnnnnnnnnnnnnnnnnnnnnnnnnnnnnnnnnnnnnnnnnnnnnnnnnnnnnnnnnnnnnnnnnnnnnnnnnnnnnnnnnnnnnnnnnnnnnnnnnnnnnnnnnnnnnnnnnnnnnnnnnnnnnnnnnnnnnnnnnnnnnnnnnnnnnnnnnnnnnnnnnnnnnnnnnnnnnnnnnnnnnnnnnnnnnnnnnnnnnnnnnnnnnnnnnnnnnnnnnnnnnnnnnnnnnnnnnnnnnnnnnnnnnnnnnnnnnnnnnnnnnnnnnnnnnnnnnnnnnnnnnnnnnnnnnnnnnnnnnnnnnnnnnnnnnnnnnnnnnnnnnnnnnnnnnnnnnnnnnnnnnnnnnnnnnnnnnnnnnnnnnnnnnnnnnnnnnnnnnnnnnnnnnnnnnnnnnnnnnnnnnnnnnnnnnnnnnnnnnnnnnnnnnnnnnnnnnnnnnnnnnnnnnnnnnnnnnnnnGTATATTCAGTAAAAGAAGCTTTAAATGCAGCTGAAGAATTAGGATATCCAGTTATGGCTCGAGCTGCATTCTCTTTAGGTGGATTAGGATCAGGATTTGCAAACACAAAAGAAGAATTAACAGTTTTAGCTACACAAGCTTTAGCACATTCCAGTCAATTAATTATTGATAAATCATTAAAAGGATGGAAAGAAGTTGAATACGAAGTAGTACGGGATGCTTATGATAATTGTATAACTGTTTGTAATATGGAAAATGTTGATCCTTTGGGAATACATACAGGAGAATCTATAGTAGTAGCACCGAGTCAAACATTATCTAATAAAGAATACAATATGTTACGTACTACTGCTATAAAAGTAATACGACATTTTGGTGTTGTTGGAGAATGTAACATACAATATGCTTTGAATCCATATTCCGAAGAATATTATATTATCGAAGTAAATGCT
			CGTTTATCTAGAAGTTCAGCATTAGCAAGTAAAGCCACTGGATATCCATTAGCTTATGTGGCAGCTAAACTTGCTCTTGGAATCGCTTTACCAGATATTAAAAATTCTGTAACTGGAAATACAACGGCATGTTTTGAACCTAGTTTGGATTATTGTGTAGTTAAAGTTCCTCGTTGGGATTTAAATAAATTTACTAGAGTCAGTACGAAAATTGGTAGTCnnnnnnnnnnnnnnnnnnnnnnnnnnnnnnnnnnnnnnnnnnnnnnnnnnnnnnnnnnnnATAAAGGATTNACCAGAAGTGACAAACATCCCCCCAAGAACTGGGGTGATGTAAGTGTTTTCGGCAACCTTGACCCTGCCGGTGAATATGTTGTTTCCACTCGTGTAAGATGCGGAAGATCCTTGGAAGGTTATCCATTCAATCCTTGTTTAACTGAAGAACAATACCGTGAAATGGAACAAAAAGTATCAAGCACTTTATCTGGTCTTGAAGGAGAATTGAAAGGAACTTTCTACCCATTGACTGGAATGAGTAAAGAAGTTCAACAGAAATTGATTGACGACCATTTCTTGTTCAAGGAAGGTGATCGTTTCTTGCAAGCTGCTAATGCTTGCCGTTTCTGGCCAACTGGACGTGGTATTTTCCACAACGAAAACAAAACTTTCTTAGTCTGGTGTAACGAAGAAGATCATCTTCGTATTATTTCTATGCAACAAGGAGGTGATTTGGGTGAAGTTKACCGTCGTCTYGTAACTGCTGTTAACGATATTGAAAAACGTATTCCTTTCTCTCATCATGACCGTCTTGGTTTCCTTACTTTCTGTCCAACTAACTTGGGAACTACTGTACGTGCTTCAGTACATATCAAAGTTCCTAAATTGGCTGCCAACAAAACTAAACTTGAGGAAATTGCTAGCAAATTCAATTTGCAAGTACGTGGTACCCGTGGTGAACATACTGAAGCTGAAGGTGGTATTTACGATATTTCCAACAAGAGACGTATGGGTCTCACNGAATTNGAAnTTTAGGGGTAAACCTGAGAAACCCGAAAGGTCGAAGAGAGAAATTCATTCGCGTTTCTTGAATGTCTTTGAGGTGACAAGCGCGATCATTTTTGAACGTGTGCACTTTTCTCTCTGTAGGACGTCGCGATCCGTTGGGTGTTGATCTACAACATGCAGTGGAGCCCGTTTTTTACAAACGGACCnTGTTGGTCAACnnnnnnnnnnnTCGCTCGACGGTATAATCGGTCTAAGGCCGCTCTTAGCGTTTGACTCGAAGCAAGCGTGTTGGCAAATCGGATATTGTGCCGATTCCGACCTCTAACnGACTGTTGGTnnTTCnGAnnTGTTCnTCAAACAGACCACCAATCGGCGACGCTATAGCTTTGGGTACTTTCAGGACCGTTCTTGAAnnnnnnnnnnnnnnnnnnnnnnnnnnnnnnnnnnnnnnnnnnnnnnnnnnnnnnnnnnnnnnnnnnnnnnnnnnnnnnnnnnnnnnnnnnnnnnnnnnnnnnnnnnnnnnnnnnnnnnnnnnnnnnnnnnnnnnnnnnnnnnnnnnnnnnnnnnnnnnnnnnnnnnnnnnnnnnnnnnnnnnnnnnnnnnnnnnnnnnnnnnnnnnnnnnnnnnnnnnnnnnnnnnnnnnnnnnnnnnnnnnnnnnnnnnnnnnnnnnnnnnnnnnnnnnnnnnnnnnn
		</sequence>
		<sequence>
			<taxon idref="CtPyc012"/>
			TTGATACTAGGAGCACCAGATATAGCCTTCCCYCGTCTTAATAATATAAGATTTTGATTACTACCCCCCTCATTGACCTTCCTTCTTATAAGAAGCATCACTAATAAAGGAGTGGGAACAGGATGAACAGTTTATCCACCTCTATCAGCAAACATTGCCCACGAAGGAAGAGCTGTTGACTTAGGAATTTTCAGTCTTCATATAGCAGGAATCTCTTCTATTTTAGGWGCTATTAATTTTATTTCCACAGTAATTAATATACATCCTGCAGGAATAAAACTAGACCGTCTACCCTTATTTGTATGAGCCGTTAAAATTACTGCTGTYCTCCTTCTTCTATCTCTTCCCGTTCTAGCCGGAGCAATTACRATACTCTTAACAGATCGAAATATTAATACTTCTTTTTTTGATCCTGCAGGAGGAGGGGACCCAATTCTATACCARCATCTATTCTGATTTTTTGGTCATCCAGAAGTTTATATTTTAATTTTACCAGGATTTGGAATAATTTCTCAYATTATTAACCAAGAAAGAGGAAAAAAAGAAGCTTTTGGAGTACTAGGAATAATCTATGCTATATTAGCTATCGGCCTCCTTGGATTYATTGTCTGGGCACATCATATATTTACAGTAGGAATAGACGTTGATACTCGAGCTTATTTTACCTCTGCTACTATAATTATTGCTGTYnnnnnnnnnnnnnnnnnnnnnnnnnnnnnnnnnnnnnnnnnnnnnnnnnnnnnnnnnnnnnnnnnnnnnnnnnnnnnnnnnnnnnnnnnnnnnnnnnnnnnnnnnnnnnnnnnnnnnnnnnnnnnnnnnnnnnnnnnnnnnnnnnnnnnnnnnnnnnnnnnnnnnnnnnnnnnnnnnnnnnnnnnnnnnnnnnnnnnnnnnnnnnnnnnnnnnnnnnnnnnnnnnnnnnnnnnnnnnnnnnnnnnnnnnnnnnnnnnnnnnnnnnnnnnnnnnnnnnnnnnnnnnnnnnnnnnnnnnnnnnnnnnnnnnnnnnnnnnnnnnnnnnnnnnnnnnnnnnnnnnnnnnnnnnnnnnnnnnnnnnnnnnnnnnnnnnnnnnnnnnnnnnnnnnnnnnnnnnnnnnnnnnnnnnnnnnnnnnnnnnnnnnnnnnnnnnnnnnnnnnnnnnnnnnnnnnnnnnnnnnnnnnnnnnnnnnnnnnnnnnnnnnnnnnnnnnnnnnnnnnnnnnnnnnnnnnnnnnnnnnnnnnnnnnnnnnnnnnnnnnnnnnnnnnnnnnnnnnnnnnnnnnnnnnnnnnnnnnnnnnnnnnnnnnnnnnnnnnnnnnnnnnnnnnnnnnnnnnnnnnnnnnnnnnnnnnnnnnnnnnnnnnnnnnnnnnnnnnnnnnnnnnnnnnnnnnnnnnnnnnnnnnnnnnnnnnnnnnnnnnnnnnnnnnnnnnnnnnnnnnnnnnnnnnnnnnnnnnnnnnnnnnnnnnnnnnnnnnnnnnnnnnnnnnnnnnnnnnnnnnnnnnnnnnnnnnnnnnnnnnnnnnnnnnnnnnnnnnnnnnnnnnnnnnnnnnnnnnnnnnnnnnnnnnnnnnnnnnnnnnnnnnnnnnnnnnnnnnnnnnnnnnnnnnnnnnnnnnnnnnnnnnnnnnnnnnnnnnnnnnnnnnnnnnnnnnnnnnnnnnnnnnnnnnnnnnnnnnnnnnnnnnnnnnnnnnnnnnnnnnnnnnnnnnnnnnnnnnnnnnnnnnnnnnnnnnnnnnnnnnnnnnnnnnnnnnnnnnnnnnnnnnnnnnnnnnnnnnnnnnnnnnnnnnnnnnnnnnnnnnnnnnnnnnnnnnnnnnnnnnnnnnnnnnnnnnnnnnnnnnnnnnnnnnnnnnnnnnnnnnnnnnnnnnnnnnnnnnnnnnnnnnnnnnnnnnnnnnnnnnnnnnnnnnnnnnnnnnnnnnnnnnnnnnnnnnnnnnnnnnnnnnnnnnnnnnnnnnnnnnnnnnnnnnnnnnnnnnnnnnnnnnnnnnnnnnnnnnnnnnnnnnnnnnnnnnnnnnnnnnnnnnnnnnn
			nnnnnnnnnnnnnnnnnnnnnnnnnnnnnnnnnnnnnnnnnnnnnnnnnnnnnnnnnnnnnnnnnnnnnnnnnnnnnnnnnnnnnnnnnnnnnnnnnnnnnnnnnnnnnnnnnnnnnnnnnnnnnnnnnnnnnnnnnnnnnnnnnnnnnnnnnnnnnnnnnnnnnnnnnnnnnnnnnnnnnnnnnnnnnnnnnnnnnnnnnnnnnnnnnnnnnnnnnnnnnnGATGCTGAATCTTACACTGTCTTCGCTGATTTGTTTGATCCAATCATTGAAGACTACCATAAGGGATTCACCAGGAATGACAAACATCCACCAAAGAACTGGGGTGATGTCAGTGTGTTCGGCAATCTGGACCCTGCTGGCGAATACGTTGTTTCCACTCGTGTGAGATGTGGTAGATCTTTGGAAGGTTACCCATTCAACCCCTGCTTAACTGAAGAACAATACCGCGAAATGGAACAAAAAGTATCAAGCACCTTGTCTGGTCTnGAAGGCGAATTGAAGGGTACTTTCTACCCATTAACTGGAATGAGCAAAGAAGTGCAACAAAAGTTGATTGATGATCACTTCTTGTTCAAGGAAGGTGACCGATTCTTGCAAGCTGCCAACGCTTGCCGTTTCTGGCCAACTGGTCGTGGTATTTTCCACAACGAAAACAAAACTTTCTTAGTCTGGTGTAACGAAGAAGATCATCTTCGTATTATTTCCATGCAACAAGGAGGTGATTTAGGCGAAGTYTACCGTCGTCTTGTAACTGCTGTTAACGACATCGAGAAGCGTATTCCTTTCTCTCATCACGACAGACTTGGTTTCCTCACTTTCTGTCCAACCAACTTAGGTACAACCGTACGTGCTTCAGTGCACATTAAAGTGCCCAAATTGGCTGCCAACAAGGCCAAACTCGAAGAAATTGCTGGTAAATTCAATTTGCAAGTGCGTGGTACTCGTGGTGAACACACTGAAGCTGAAGGTGGTATCTACGACATTTCCAACAAnnnnnnnnnnnnnnnnnnnnnnnnnnnnnnnnnnnnnnnnnnCTGAGnnACCCGAAAGGTCGAAGAGAGAAATTCATTCGCGTTTCTTGAATGTCTTTGAGGTGACAAGCGCGAACATTTTTGAACGTGTGCACTTTTCTCTCTGTAGGACGTCGCGATCCGTTGGGTGTTGATCTACAACATGCAGTGGAGCCCGTTAGTTACAAACGGACCnTGTTGGTCAACnnnnnnnnnnnTCGCTCGACGGTATAATCGGTCTAAGGCCGCTCTTAGCGTTTGACTCGAAGCAAGCGTGTTGGCAAATCGGATATTGTGCCGATTCCGACCTCTAACnGACTGTTGGTnnTTCnGAnnTGTTCnTCAAACAGACCACCAATCGGCGACGCTATAGCTTTGGGTACTTTCAGGACCCGTCTTGAAACACGGACCAAGGAGTCTAGCATGTACGCAAGTCATTGAGAAACTTAAAGGCGTAATGAAAGTAAATCGAGGGAAGAGAnTGCTTCGCATTCCCGGGGCGTCTCATTCTCATTGCGAGAAGAGGCGCACCAAGAGCGTACACGCTGGGACCCGAAAGATGGTGAACTATGCCTGGTCAGGACGAAGTCAGGGGAAACCCTGATGGAGGTCCGTAGCGATTCTGACGTGCAAATCGATCGTCGGAACTGGGTATAGGGGCGAAAGACTAATCGAACCATC
		</sequence>
		<sequence>
			<taxon idref="CtSct01"/>
			TTAATATTAGGAGCTCCTGACATAGCTTTCCCCCGTTTAAACAATATAAGATTTTGACTCTTACCCCCTTCCCTATTTATATTATTAATAAGAAGATTTATTGATAAAGGTGTAGGGACGGGTTGAACAGTATACCCCCCTCTTTCAAATAATGTTGCCCATGAAGGGATTTCTGTTGATCTAGGAATCTTTAGCTTGCACATAGCGGGTATCTCTTCTATCTTAGGAGCCATTAATTTTATTTCTACAATTGCTAATATAAACCCCTCCGGGATAAAGCCAGACCGTTTACCCCTATTTGTTTGAGCTGTAAAAATTACAGCAATTCTTTTATTAATTTCTTTACCTGTTCTAGCAGGAGCTATTACTATACTATTAACTGATCGTAATATTAATACATCATTTTTTGACCCTGCAGGAGGAGGAGATCCAATCCTATATCAACATTTATTTTGATTTTTTGGTCACCCTGAAGTTTATATTCTAATTCTTCCAGGATTCGGTATAATTTCCCACACTATTATACAAGAGAGAGGGAAAAAAGAAACATTTGGTGTTTTAGGAATAATCTATGCTATAATTGCTATTGGAATCTTAGGATTTGTTGTATGGGCCCACCATATATTTACTGTTGGAATAGATGTTGATACTCGAGCCTACTTCACATCTGCCACTATAATTATTGCTGTTTACGCCTGGGTATTGGACAAATTGAAAGCTGAACGTGAACGTGGTATCACCATTGATATTGCCTTATGGAAATTCGAGACTGCAAAATTCTACGTGACCATTATTGACGCTCCTGGACACAGAGATTTCATCAAAAACATGATTACTGGTACCTCCCAAGCTGATTGCGCCGTATTGATTGTAGCCGCCGGTACTGGTGAATTTGAAGCTGGTATTTCGAAAAATGGACAAACTAGAGAACACGCCCTACTCGCCTTCACTTTGGGAGTGAAACAATTGATCGTTGGTGTGAACAAAATGGATTCGACTGAACCACCATACAACGAAGGCCGTTTTGAAGAAATTAAGAAGGAAGTGTCCTCTTACATCAAGAAGATTGGTTACAATCCAGCTGCGGTTGCKTTCGTTCCAATTTCCGGATGGCACGGCGATAACATGTTGGAATCCTCCGCTAAAATGCCCTGGTTCAAAGGATGGGCCATTGAACGTAAAGAAGGAAAAGCTGATGGCAAAACTCTTATTGATGCTTTGGATGCCATTCTTCCACCTAGCCGTCCTACTGACAAACCTCTTCGTCTTCCACTTCAAGACGTTTACAAAATTGGTGGTATTGGAACAGTACCAGTAGGTCGTATCGAAACCGGTATCCTGAAACCCGGYATGGTAGTCGTATTCGCTCCAGCCAACATAACTACTGAAGTAAAATCCGTGGAAATGCACCACGAAGCTCTCCAGGAAGCTGTTCCCGGTGACAATGTCGGTTTCAACGTAAAGAACGTCTCCGTAAAAGAATTACGTCGTGGATATGTAGCCGGTGACTCCAAAAACAATCCACCCAAATCAGCTGCTGATTTCNNGTTTATTCGGTGGAAGAGGCGTTGAGTGCAGCCGAACTTTTAGAGTACCCAGTTATGGCCAGAGCGGCTTTTTCCCTAGGAGGATTAGGATCAGGTTTTGCTAATAACGAAGAAGAACTTAAAACYTTAGCACTACAAGCCTTAGCTCATTCCTCGCAACTTATAATCGATAAATCTCTCAAAGGTTGGAAAGAAGTCGAGTACGAAGTGGTACGTGATGCATTTGACAATTGCATCACMGTTTGCAATATGGAAAACCTGGATCCTTTAGGAATCCATACAGGCGAATCAATTGTAGTCGCCCCAAGTCAAACTCTATCCAACAAAGAGTAYAACATGCTCCGAACCACTGCCATTAAAGTGATTCGACATTTTGGAGTGGTTGGCGAATGTAACATTCAATACGCACTCAATCCTTATTCGGAACAATATTATATAATTGAAGTTAATGCA
			CGGTTGTCTCGAAGTTCCGCTTTGGCCAGTAAAGCTACTGGGTACCCGTTGGCGTATGTGGCTGCCAAACTGGCTTTGGGCGTGGCCTTGCCCGATATAAAGAATTCGGTTACGGGAAATACAACGGCTTGTTTCGAACCGAGTTTGGATTATTGTGTGGTCAAGATACCGCGCTGGGATTTGAATAAGTTTTCGAGAGTGAGTACGAAAATTGGCAGTTCGGACGCCGAATCYTACTCANNNNNNNNNGAGTTGTTCGACCCCATCATTGAAGACTACCACAAAGGCTTTACCCGCAGTGACACACATCCACCGAAAAACTGGGGAGACGTGAATGTTTTTGGCAACCTAKATCCCGCTGGAGAGTATGTTGTTTCGACGAGAGTACGTTGCGGTNGTAGTCTGGAAGGGTATCCCTTCAACCCTTGCCTTACTGAAGCTCAATACAAGGAAATGGAAGGAAAGGTTTCCAGCACCCTTTCTGGATTGGAAGGNGAAYTGAAAGGAACCTTCTTCCCTTTGACCGGAATGAGCAAAGACGTACAACAGAARTTGATCGATGATCATTTTCTGTTCAAAGAAGGTGATAGGTTTTTGCAAGCAGCTAATGCGTGCCGTTTCTGGCCCACTGGCCGTGGCATTTACCACAATGATGCAAAAACCTTCCTTGTTTGGTGCAACGAAGAGGATCATTTGCGTATTATTTCAATGCAACAAGGTGGTGATTTGGGACAGATTTATCGTCGTCTYGTAACTGCTGTCAACGATATTGAAAAACGTATTCCATTCTCACATCACGATCGTTTAGGATTTCTTACGTTCTGCCCAACCAATTTAGGTACTACCGTTCGGGCTTCGGTCCATATCAAAGTACCCAAATTAGCAGCAAACAAAGCAAAACTWGAAGAAGTTGCCGGCAAGTATAATCTGCAAGTCAGAGGGACAAGGGGTGAACACACSGAAGCCGAGGGTGGTATCTATGATATCTCAAAYAAACGAAGAATGGGTYTGACTGAATTTGNNnTTTAGGGGTAAACCTGAGAAACCCGAAAGGTCGAAAGGAGAAATTCATTCGCGTTTCGAGGTAAGCGTTTAGGCGACGAGCGTGATTTGCAGCGAACGCGTGCACTTTTCTCCTAGTAGGACGTCGCGATCCGTTGGGTGTCGGTTTACGAATTGCGATGGAGCCCGTTTGTAACTTACGAACTnCGTTAACCGGCnnnnnnnnnnnTCGCTCGACGGTATCCATGGTTTGGAGCCGCTTTAAGCGTCTGACTCGTGACAAGCGCGCTGGnCCTTCGGACCTAGTGCCGATTCTGACACCTAGTnGACTGTTGGTnnTGCnGAnnTGTTCnTTGGACAGACTACCGATCGGCGACGCTATAGCTTTGGGTACTTTCAGGACCGTTCTTGAAnnnnnnnnnnnnnnnnnnnnnnnnnnnnnnnnnnnnnnnnnnnnnnnnnnnnnnnnnnnnnnnnnnnnnnnnnnnnnnnnnnnnnnnnnnnnnnnnnnnnnnnnnnnnnnnnnnnnnnnnnnnnnnnnnnnnnnnnnnnnnnnnnnnnnnnnnnnnnnnnnnnnnnnnnnnnnnnnnnnnnnnnnnnnnnnnnnnnnnnnnnnnnnnnnnnnnnnnnnnnnnnnnnnnnnnnnnnnnnnnnnnnnnnnnnnnnnnnnnnnnnnnnnnnnnnnnnnnnnn
		</sequence>
		<sequence>
			<taxon idref="CtSct04"/>
			TTAATACTAGGAGCTCCAGATATAGCTTTTCCTCGCCTAAATAATATAAGATTCTGATTACTACCTCCTTCCTTATTTTTACTATTAATAAGTAGATTTATTGATAAAGGAGTGGGAACAGGATGAACTGTCTACCCCCCTCTTTCAGGAAATGTCGCTCATGAAGGTGTATCAGTAGATTTAGGAATTTTCAGATTACATATAGCAGGAATCTCCTCAATTCTAGGAGCTATTAATTTTATTTCTACAATTGCCAATATAAACACTTCCGGTATAAAACCCGATCGCTTACCTTTATTTGTATGAGCTGTGAAAATTACAGCTATTCTACTATTGCTATCTTTACCAGTTTTAGCTGGAGCTATCACTATATTATTAACTGATCGAAATATTAATACCTCATTCTTTGACCCTGCTGGAGGAGGAGACCCAATTCTTTACCAACACTTATTTTGATTTTTTGGACACCCAGAAGTTTATATTTTAATTCTACCGGGATTCGGTATAATCTCTCACATTATTAGTCAAGAAAGAGGAAAAAAAGAAACTTTTGGAGTTCTTGGAATAATCTATGCTATAATAGCAATTGGAATTTTAGGATTTGTAGTATGAGCTCACCATATATTTACAGTAGGAATAGATGTTGACACACGAGCTTACnnnnnnnnnnnnnnnnnnnnnnnnnnnnnnnnnnnnnnnnnnnnnnnnnnnnnnnnnnnnnnnnnnnnnnnnnnnnnnnnnnnnnnnnnnnnnnnnnnnnnnnnnnnnnnnnnnnnnnnnnnnnnnnnnnnnnnnnnnnnnnnnnnnnnnnnnnnnnnnnnnnnnnnnnnnnnnnnnnnnnnnnnnnnnnnnnnnnnnnnnnnnnnnnnnnnnnnnnnnnnnnnnnnnnnnnnnnnnnnnnnnnnnnnnnnnnnnnnnnnnnnnnnnnnnnnnnnnnnnnnnnnnnnnnnnnnnnnnnnnnnnnnnnnnnnnnnnnnnnnnnnnnnnnnnnnnnnnnnnnnnnnnnnnnnnnnnnnnnnnnnnnnnnnnnnnnnnnnnnnnnnnnnnnnnnnnnnnnnnnnnnnnnnnnnnnnnnnnnnnnnnnnnnnnnnnnnnnnnnnnnnnnnnnnnnnnnnnnnnnnnnnnnnnnnnnnnnnnnnnnnnnnnnnnnnnnnnnnnnnnnnnnnnnnnnnnnnnnnnnnnnnnnnnnnnnnnnnnnnnnnnnnnnnnnnnnnnnnnnnnnnnnnnnnnnnnnnnnnnnnnnnnnnnnnnnnnnnnnnnnnnnnnnnnnnnnnnnnnnnnnnnnnnnnnnnnnnnnnnnnnnnnnnnnnnnnnnnnnnnnnnnnnnnnnnnnnnnnnnnnnnnnnnnnnnnnnnnnnnnnnnnnnnnnnnnnnnnnnnnnnnnnnnnnnnnnnnnnnnnnnnnnnnnnnnnnnnnnnnnnnnnnnnnnnnnnnnnnnnnnnnnnnnnnnnnnnnnnnnnnnnnnnnnnnnnnnnnnnnnnnnnnnnnnnnnnnnnnnnnnnnnnnnnnnnnnnnnnnnnnnnnnnnnnnnnnnnnnnnnnnnnnnnnnnnnnnnnnnnnnnnnnnnnnnnnnnnnnnnnnnnnnnnnnnnnnnnnnnnnnnnnnnnnnnnnnnnnnnnnnnnnnnnnnnnnnnnnnnnnnnnnnnnnnnnnnnnnnnnnnnnnnnnnnnnnnnnnnnnnnnnnnnnnnnnnnnnnnnnnnnnnnnnnnnnnnnnnnnnnnnnnnnnnnnnnnnnnnnnnnnnnnnnnnnnnnnnnnnnnnnTGACGCATTCGACAATTGCATCACCGTTTGCAATATGGAAAACGTCGATCCTCTRGGAATCCACACCGGTGAATCAATCGTAGTAGCACCAAGCCAAACACTCTCAAACAAAGAGTACAACATCCTCCGAACCACAGCAATTAAAGTCATCCGGCAKTTCGGTGTCATTGGTGAATGCAACATTCAATACGCCTTCAATCCCTACTCAGAAGAATACTATATTATTGAAGTCAATGCA
			AGATTGTCGAGAAGTTCTGCGTTGGCCAGTAAAGCTACCGGGTACCCGTTGGCGTATGTGGCAGCAAAGTTGGCTTTAGGAGTAGCGTTGCCGGATATTAATAATTCGGTGACTGGCAATACGACTGCTTGTTTTGAACCGAGTTTGGATTATTGTGTGGTTAAGATACCGCGATGGGATTTGAATAAGTTCTTTAGGGTGAGCACAAAAATTGGGAGTTCGnnnnnnnnnnnnnnnnnnnnnnnnnnnnnnnnnnnnnnnnnnnnnnnnnnnnnnnnnnnnnnnnnnnnnnnnnnnnnnnnnnnnnnnnnnnnnnnnnnnnnnnnnnnnnnnnnnnnnnnnnnnnnnnnnnnnnnnnnnnnnnnnnnnnnnnnnnnnnnnnnnnnnnnnnnnnnnnnnnnnnnnnnnnnnnnnnnnnnnnnnnnnnnnnnnnnnnnnnnnnnnnnnnnnnnnnnnnnnnnnnnnnnnnnnnnnnnnnnnnnnnnnnnnnnnnnnnnnnnnnnnnnnnnnnnnnnnnnnnnnnnnnnnnnnnnnnnnnnnnnnnnnnnnnnnnnnnnnnnnnnnnnnnnnnnnnnnnnnnnnnnnnnnnnnnnnnnnnnnnnnnnnnnnnnnnnnnnnnnnnnnnnnnnnnnnnnnnnnnnnnnnnnnnnnnnnnnnnnnnnnnnnnnnnnnnnnnnnnnnnnnnnnnnnnnnnnnnnnnnnnnnnnnnnnnnnnnnnnnnnnnnnnnnnnnnnnnnnnnnnnnnnnnnnnnnnnnnnnnnnnnnnnnnnnnnnnnnnnnnnnnnnnnnnnnnnnnnnnnnnnnnnnnnnnnnnnnnnnnnnnnnnnnnnnnnnnnnnnnnnnnnnnnnnnnnnnnnnnnnnnnnnnnnnnnnnnnnnnnnnnnnnnnnnnnnnnnnnnnnnnnnnnnnnnnnnnnnnnnnnnnnnnnnnnnnnnnnnnnnnnnnnnnnnnnnnnnnnnnnnnnnnnnnnnnnnnnnnnnnnnnnnnnnnnnnnnnnnnnnnnnnnnnnnnnnnnnnnnnnnnnnnnnnnnnnnnnnnnnnnnnnnnnnnnnnnnnnnnnnnnnnnnnnnnnnnnnnnnnnnnnnnnnnnnnnnnnnnnnnnnnnnnnnnnnnnnnnnnnnnnnnnnnnnnnnnnnnnnnnnnnnnnnnnnnnnnnnnnnnnnnnnnnnnnnnnnnnnnnnnnnnnnnnnnnnnnnnnnnnnnnnnnnnnnnnnnnnnnnnnnnnnnnnnnnnnnnnnnnnnnnnnnnnnnnnnnnnnnnnnnnnnnnnnnnnnnnnnnnnnnnnnnnnnnnnnnnnnnnnnnnnnnnnnnnnnnnnnnnnnnnnnnnnnnnnnnnnnnnnnnnnnnnnnnnnnnnnnnnnnnnnnnnnnnnnnnnnnnnnnnnnnnnnnnnnnnnnnnnnnnnnnnnnnnnnnnnnnnnnnnnnnnnnnnnnnnnnnnnnnnnnnnnnnnnnnnnnnnnnnnnnnnnnnnnnnnnnnnnnnnnnnnnnnnnnnnnnnnnnnnnnnnnnnnnnnnnnnnnnnnnnnnnnnnnnnnnnnnnnnnnnnnnnnnnnnnnnnnnnnnnnnnnnnnnnnnnnnnnnnnnnnnnnnnnnnnnnnnnnnnnnnnnnnnnnnnnnnnnnnnnnnnnnnnnnnnnnnnnnnnnnnnnnnnnnnnnnnnnnnnnnnnnnnnnnnnnnnnnnnnnnnnnnnnnnn
		</sequence>
		<sequence>
			<taxon idref="DiAca01"/>
			NNNATACTTGGGGCACCAGATATAGCATTCCCCCGACTCAACAATATAAGATTCTGGCTTCTACCCCCATCTCTATCTTTATTAATTCTTAGTAGAATCATTGAAAAGGGGGCCGGAACAGGCTGAACAGTTTACCCACCCCTAGCATCAAATATCTCACACGAAGGAGCATGTGTTGACTTAGCAATCTTTAGACTCCACATAGCCGGTGTATCCTCTATTTTAGGAGCCATAAACTTTATCTCTACCGTCAGAAATATGCACCCATCAGGAATAAAAATAGACCGACTAACCCTATTTGTATGAGCAGTCAACATTACTGCCATCCTACTTCTTCTATCCCTGCCAGTTCTTGCCGGAGCTATCACCATACTACTAACCGACCGAAATATTAATACCTCCTTCTTTGACCCCGCAGGAGGAGGAGACCCAATCCTATACCAACACCTATTCTGATTTTTTGGTCATCCGGAAGTCTATATTCTTATCCTACCAGGATTTGGCATAATCTCCCATATTATCAGCCAAGAAAGAGGTAAGAAAGAAGCCTTCGGAGTTCTAGGAATAATCTACGCAATAATAGCAATTGGACTCCTAGGATTTGTAGTATGAGCACACCACATATTTACAGTAGGAATAGATGTNGACACCCGGGCATACTTCACTTCAGCAACTATANNNNNNNNNNNNNNNNNNNNNNNNNNNGATAAATTGAAAGCTGAACGTGAACGTGGTATTACCATCGATATTGCCTTATGGAAATTTGAAACTGCTARATACTACGTAACAATCATTGATGCTCCTGGACACAGAGATTTCATCAAAAACATGATTACTGGTACATCGCAAGCTGATTGTGCCGTATTGATCGTAGCTGCTGGTACCGGTGAATTTGAGGCTGGTATTTCGAAAAATGGACAAACCAGAGAGCACGCTCTCCTTGCTTTCACTCTTGGTGTGAAACAATTAGTTGTTGGTGTCAACAAGATGGATTCCACTGAACCACCCTACAGTGAAGATCGTTATGAAGAAATCAAGAAGGAAGTATCATCTTACATCAAAAAGATTGGYTACAATCCAGCTGCTGTTGCTTTTGTGCCAATTTCCGGTTGGCATGGTGATAATATGTTGGAACCTTCCANCAAAATGCCATGGTTCAAAGGATGGGCTGTGGATCGTAAAGAAGGCAAGGCTGAAGGCAAGACTTTAATTGATGCTTTGGATGCCATTTTACCACCAAGTCGTCCAACTGACAAACCTCTCCGTCTACCATTGCAGNNTGTCTACAAAATTGGTGGTATTGGAACAGTACCAGTGGGTCGTATTGAAACCGGTATCCTGAAACCCGGTATGGTTGTTGTTTTCGCTCCAGCTAACATCACCACTGAAGTAAAATCGGTTGAAATGCATCACGAAGCATTACCAGAAGCCGTTCCCGGTGACAATGTCGGTTTCAACGTCAAGAACGTCTCTGTCAAAGAANTGCGTCGTGGTTATGTTGCTGGTGATTCCAAAAATAATCCACCCCGTGGTGCNNNNNNNNNNNNnnnnnnnnnnnnnnnnnnnnnnnnnnnnnnnnnnnnnnnnnnnnnnnnnnnnnnnnnnnnnnnnnnnnnnnnnnnnnnnnnnnnnnnnnnnnnnGTTTTGCAAATACAAATGATGAACTGACAATATTGGCCAGTCAAGCACTGGCCCATTCCAGTCAACTAATCATCGATAAATCCTTAAAAGGCTGGAAAGAAGTGGAATATGAAGTGGTCCGAGATGCGTACGATAATTGTATCACCGTATGTAACATGGAAAATGTGGATCCTTTGGGTATCCATACTGGCGAATCAATTGTAGTGGCACCCAGTCAAACATTATCAAATAGAGAATATAATATGTTACGTACAACGGCTATAAAAGTGATTAGGCATTTTGGTGTTGTTGGTGAATGTAATATACAATATGCCTTAAATCCCAACTCTGAAGAGTACTATATTATTGAGGTGAATGCG
			CGTTTATCAAGAAGTTCAGCATTAGCGTCAAAAGCCACTGGATACCCGTTGGCATATGTGGCAGCTAAATTAGCTTTGGGCACTTCATTGCCAGATATTAGAAACTCGGTAACTGGAAATACGACTGCCTGTTTTGAGCCGAGTCTAGATTATTGTGTGGTGAAAATTCCCCGTTGGGATCTGCACAAATTCnnnnnnnnnnnnnnnnnnnnnnnnnnnnnnnnnnnnnnnnnnnnnnnnnnnnnnnnnnnnnnnnnnnnnnnnATCATCGAGGAnTACCATAAAGGNTTTACCAGAAGTGACAAACATCCACCAAAGAACTGGGGTGATGTAAGCGTTTTCGGTAATTTGGATCCTGCTGGTGAATATATTGTATCAACTCGTGTAAGATGCGGACGTTCCTTGGAAGGTTATCCATTCAATCCTTGCTTAACTGAAGAACAATACAAGGAAATGGAGCAAAAAGTTTCAAGCACTTTGTCCGGTCTTGAGGGTGAATTGAAGGGTACTTTCTACCCATTGACTGGCATGAGCAAAGAGGTGCAACAAAAATTGATTGATGATCACTTCTTATTCAAAGAAGGTGATCGTTTCTTGCAAGCTGCTAACGCTTGTCGTTTCTGGCCAACTGGTCGTGGCATTTTCCACAACGAAAATAAAACATTCTTGGTATGGTGCAACGAGGAAGATCATCTTCGTATTATTTCCATGCAATTGGGTGGTGATTTGGGTGAAGTTTATCGTCGTCTTGTAACTGCAGTCAACGATATTGAAAAACGTATTCCGTTCTCTCATCATGACCGACTTGGTTTCCTTACTTTCTGCCCAACTAATTTGGGTACTACTGTTCGTGCTTCAGTTCATATTAAAGTACCAAAACTTGCTGCTAATCGTTCTAAACTTGAAGAAGTTGCTTCCAAGTATAATTTGCAAGTACGAGGTACTCGTGGTGAACACACnnnnnnnnnnnnnnnnnnnnnnnnnnnnnnnnnnnnnnnnnnnnnnnnnnnnnnnnnnnnnnnnGTTTAGGGGTAAACCTGAGAAACCCGAAATGTCGAAGGGAGGAATTCATTCGCGTTTCGTCTACGGCATTTAAGTGACAGGCGCGATTGCAAACGAACGCGTGCACTTTCCTCTTTGTAGGACGTCGCGATCCGTTGATTGTCGGTCTACGACTAGTGGTGGAGACCATTTATAGCGAATGAACCnCATTGACCGATnnnnnnnnnnnTTACTCGACGGTATAAAAGGTTGTGGGCCGCTATAAGCGTTCGACTTATTACAAGCATATTGGnTGATTGGACCTTGTGCCAATCCCGGCAACTAGTnTACTGTTGGTnnAATnAAnnTGTTCnTTGGACAGACCACCGATCTGCGACGCTATAGCTTTGGGTAGTTTCAGGACCCGTCTTGAAACACGGACCAAGGAGTCTAGCATTTACGCTAGTCATTGGGAAACCTAAAGGCAAAATGAAAGTAAACCTAGGGAGGATGTTGTGCCGCACTCCCGGGGCGTCTCAATCTCATTGTGAGATGAGGCGCACCAAGAGCGTACACGCTGGGACCCGAAAGATGGTGAACTATGCCTGGTCAGGACGAAGTCAGGGGAAACCCTGATGGAGGTCCGTAGCGATTCTGACGTGCAAATCGATCGTCGGAACTGGGTATAGGGGCGAAAGACTAATCGAAnCATC
		</sequence>
		<sequence>
			<taxon idref="DiDia01"/>
			CTCATATTAGGTGCCCCAGATATAGCATTTCCTCGTATAAATAATATAAGATTTTGACTACTCCCTCCATCCCTATCCCTCCTTATTTTGAGAAGAATAATTAATAAAGGAGCTGGAACAGGATGAACAGTTTATCCTCCTCTTGCAAATAACCTATCCCACGAAGGAGCTTCTGTTGATTTAGCTATTTTTAGTCTTCATATATCAGGAGCATCAAGAATTTTGGGGGCTATTAATTTCATTTCAACTATTATTAACATGCGCCCTAAAGGAATAACTCCTGAACGAATCCCCCTTTTTGTTTGATCAGTAATAATTACAGCTATTCTACTACTTCTCTCATTACCAGTTTTAGCAGGAGCAATTACTATATTATTAACGGATCGAAATATTAATACTTCTTTTTTTGACCCTTCAGGAGGAGGAGATCCAATTCTATATCAGCATCTATTTTGGTTTTTTGGTCATCCTGAAGTATATATTCTTATCCTGCCTGGATTTGGGATAATTTCTCACATCATTAATCAAGAAAGAGGAAAAAAAGAAGCCTTTGGTTCCTTAGGAATAATTTATGCTATAATAACTATTGGATTATTAGGATTTGTAGTATGAGCCCATCACATATTTACAGTAGGAATAGATGTAGACACCCGCGCTTACTTCACATCAGCTACTATAATTATTGCTGTATATGCCTGGGTTTTAGACAAACTGAAGGCTGAACGTGAACGTGGTATTACCATCGATATCGCTTTGTGGAAATTCGAAACTTCCAAATACTATGTAACTATCATTGACGCTCCTGGACACAGAGATTTCATCAAGAACATGATTACCGGAACCTCCCAAGCTGATTGTGCTGTCCTAATTGTCGCTGCTGGTACTGGTGAATTCGAAGCAGGTATCTCCAAAAATGGCCAAACCAGAGAACACGCTCTGCTTGCTTTTACTCTTGGAGTAAGACAACTTGTCGTTGGCGTGAACAAAATGGACTCCACCGAACCACCGTACAGCGAAAGCCGATTTGAGGAAATCAAAAAGGAAGTTTCATCTTACATCAAGAAAATCGGTTACAACCCCGCTGCTGTTGCTTTCGTGCCAATTTCTGGATGGCATGGAGACAACATGTTGGAAGCTTCCACAAAAATGCCATGGTTTAAGGGATGGGCTATTGAACGTAAAGAAGGCAAAGCAGACGGAAAGACTCTTATTGACGCTTTGGACGCTATCCTTCCTCCCAGCCGTCCCACCGACAAACCTCTTCGTCTTCCTCTCCAGNNNNNNNNNNNNNNNNNNNNNNNNNNNNNNNNNNNNNNNNNNNNNNNNNNNNNNNNNNNNNNNNNNNNNNNNNNNNNNNNNNNNNNNNNNNNNNNNNNNNNNNNNNNNNNNNNNNNNNNNNNNNNNNNNNNNNNNNNNNNNNNNNNNNNNNNNNNNNNNNNNNNNNNNNNNNNNNNNNNNNNNNNNNNNNNNNNNNNNNNNNNNNNNNNNNNNNNNNNNNNNNNNNNNNNNNNNNNNNNNNNNNNNNNNNNNNNNNNNNNNNNNNNNNNnnnnnnnnnnnnnnnnnnnnnnnnnnnnnnnnnnnnnnnnnnnnnnnnnnnnnnnnnnnnnnnnnnnnnnnnnnnnnnnnnnnnnnnnnnnnnnnnnnnnnnnnnnnnnnnnnnnnnnnnnnnnnnnnnnnnnnnnnnnnnnnnnnnnnnnnnnnnnnnnnnnnnnnnnnnnnnnnnnnnnnnnnnnnnnnnnnnnnnnnnnnnnnnnnnnnnnnnnnnnnnnnnnnnnnnnnnnnnnnnnnnnnnnnnnnnnnnnnnnnnnnnnnnnnnnnnnnnnnnnnnnnnnnnnnnnnnnnnnnnnnnnnnnnnnnnnnnnnnnnnnnnnnnnnnnnnnnnnnnnnnnnnnnnnnnnnnnnnnnnnnnnnnnnnnnnnnnnnnnnnnnnnnnnnnnnnnnnnnnnnnnnnnnnnnnnnnnnnnnnnnnnnnnnnnnnnnnnnnnnnnnnnnnnnnnnn
			nnnnnnnnnnnnnnnnnnnnnnnnnnnnnnnnnnnnnnnnnnnnnnnnnnnnnnnnnnnnnnnnnnnnnnnnnnnnnnnnnnnnnnnnnnnnnnnnnnnnnnnnnnnnnnnnnnnnnnnnnnnnnnnnnnnnnnnnnnnnnnnnnnnnnnnnnnnnnnnnnnnnnnnnnnnnnnnnnnnnnnnnnnnnnnnnnnnnnnnnnnnnnnnnnnnnnnnnnnnnnnnnnnnnnnnnnnnnnnnnnnnnnnnnnnnnnnnnnnnnnnnnnnnnnnnnnnnnnnnnnnnnnnnnnnnnnnnnnnnnnnnnnnnnnnnnnnnnnnnnnnnnnnnnnnnnnnnnnnnnnnnnnnnnnnnnnnnnnnnnnnnnnnnnnnnnnnnnnnnnnnnnnnnnnnnnnnnnnnnnnnnnnnnnnnnnnnnnnnnnnnnnnnnnnnnnnnnnnnnnnnnnnnnnnnnnnnnnnnnnnnnnnnnnnnnnnnnnnnnnnnnnnnnnnnnnnnnnnnnnnnnnnnnnnnnnnnnnnnnnnnnnnnnnnnnnnnnnnnnnnnnnnnnnnnnnnnnnnnnnnnnnnnnnnnnnnnnnnnnnnnnnnnnnnnnnnnnnnnnnnnnnnnnnnnnnnnnnnnnnnnnnnnnnnnnnnnnnnnnnnnnnnnnnnnnnnnnnnnnnnnnnnnnnnnnnnnnnnnnnnnnnnnnnnnnnnnnnnnnnnnnnnnnnnnnnnnnnnnnnnnnnnnnnnnnnnnnnnnnnnnnnnnnnnnnnnnnnnnnnnnnnnnnnnnnnnnnnnnnnnnnnnnnnnnnnnnnnnnnnnnnnnnnnnnnnnnnnnnnnnnnnnnnnnnnnnnnnnnnnnnnnnnnnnnnnnnnnnnnnnnnnnnnnnnnnnnnnnnnnnnnnnnnnnnnnnnnnnnnnnnnnnnnnnnnnnnnnnnnnnnnnnnnnnnnnnnnnnnnnnnnnnnnnnnnnnnnnnnnnnnnnnnnnnnnnnnnnnnnnnnnnnnnnnnnnnnnnnnnnnnnnnnnnnnnnnnnnnnnnnnnGTTTAGGGGTAAACCTGAGAAACCCGAAAGGTCGAAGGAAGAAATTCATTCGCGTTTCGATGCTAGCATCAGAGTGACGTGTGCGATTGGCAACGAACGCGTGCACTTTTCTTCTGGTAGGACGTCGCGATTCGTTGAGTATCGGTCTACGGTTTGAGGTGGAGACCGTTCAATGGGAGCGGACCnCTCTGGCCGATnnnnnnnnnnnTTGCTCGACGGTATGCACGGTTAGGGGCCGCTTTAAGCGTTCGACACAAAGCAAGCGCGTTGGnCAATTGGACCTAGTGCCGATTCCGACCTCTAATnGACTGTTGGCnnTTTnGTnnTGTTCnTCGAACAGACTACCGATCTGCGACGCTATAGCTTTGGGTACTTTCAGGACCCGTCTTGAAACACGGACCAAGGAGTCTAGCATGTACGCGAGTCATTGGGAAACCTAAAGGCGTAATGAAAGTGAATTGAGGGAAGACGCCTCTTTGCATTCCCGGGGCGTCTCATTCTCATTGCGAGAGGAGGCGCACCAAGAGCGTACACGCTGGGACCCGAAAGATGGTGAACTATnnnnnnnnnnnnnnnnnnnnnnnnnnnnnnnnnnnnnnnnnnnnnnnnnnnnnnnnnnnnnnnnnnnnnnnnnnnnnnnnnnnnnnnnnnnnnnnnnnnnnnnnnnnnnn
		</sequence>
		<sequence>
			<taxon idref="DiDia03"/>
			NNNNNNNNNNNNNNNNNNNNNNNNNNNNNNNNNNNNNNNNNNNNNNNNNNNNTTTGACTTCTCCCCCCTTCYTTACTTTTTCTTCTTTTAAGAAGAATCATTAATAAAGGTGCTGGCACTGGGTGAACTGTTTACCCGCCTTTATCTAATAATACTGCCCATGAAGGAGCCTCTATTGATTTAGCTATTTTTAGTCTTCATATATCAGGGGTATCAAGAATCTTAGGAGCAATTAATTTTATTTCAACAGTAATCAATATACACCCCAAAGGAATAAAACCTGAACGAATCCCTCTTTTTGTCTGATCAGTTAAAATTACTGCAATTTTACTTCTTCTATCATTACCAGTTTTAGCAGGAGCTATTACTATATTATTAACAGATCGAAATATTAACACTTCTTTTTTTGATCCTTCAGGAGGTGGTGACCCAATTTTATATCAACATTTATTTTGATTTTTTGGACATCCTGAAGTCTATATTCTTATTCTTCCAGGATTTGGAATGATCTCTCACATTATTAGACAAGAAAGAGGAAAAAAAGAAGCTTTCGGAGTTTTAGGAATAATCTATGCTATAATAGCAATTGGATTACTTGGATTTGTAGTATGGGCCCACCATATATTCACAGTGGGAATAGATGTTGATACTCGCGCCTATTTTACATCAGCTACAATAATTATTGCTGTAnnnnnnnnnnnnnnnnnnnnnnnnnnnnnnnnnnnnnnnnnnnnnnnnnnnnnnnnnnnnnnnnnnnnnnnnnnnnnnnnnnnnnnnnnnnnnnnnnnnnnnnnnnnnnnnnnnnnnnnnnnnnnnnnnnnnnnnnnnnnnnnnnnnnnnnnnnnnnnnnnnnnnnnnnnnnnnnnnnnnnnnnnnnnnnnnnnnnnnnnnnnnnnnnnnnnnnnnnnnnnnnnnnnACAAANTAGAGAACACGCTCTTCTTGCTTTTACTCTTGGAGTAAGACAACTTATCGTCGGTGTTAACAAAATGGACTCCACCGAACCACCATACAGCGAAAGCCGTTTCGAGGAAATCAAGAAAGAAGTATCTTCTTACATCAAAAAAATTGGTTACAACCCAGCTGCAGTTGCTTTCGTGCCAATCTCCGGATGGCATGGAGACAACATGTTGGAAGCTTCCACCAAAATGCCATGGTTCAAGGGATGGGCTATTGAACGTAAAGAAGGCAAAGCTGAAGGAAAAACTCTTATTGACGCTTTGGACGCTATTCTTCCACCCAGTCGTCCCACAGACAAACCCCTCCGTCTTCCCTTGCAGGACGTTTACAAAATCGGTGGTATTGGAACAGTACCAGTCGGTCGTATTGAAACTGGTATCCTTAAACCTGGTATGGTAGTAGTATTTGCTCCAGCTAACATCACCACTGAAGTTAAATCCGTGGAAATGCACCACGAAGCCTTACAAGAAGCCGTACCCGGAGACAACGTTGGTTTCAACGTTAAGAACGTCTCAGTCAAAGAATTGCGTCGTGGTTACGTAGCTGGTGACTCCAAAAACAACCCACCCCGTGCnnnnnnnnnnnnnnnnnnnnnnnnnnnnnnnnnnnnnnnnnnnnnnnnnnnnnnnnnnnnnnnnnnnnnnnnnnnnnnnnnnnnnnnnnnnnnnnnnnnnnnnnnnnnnGCTTTGCTAACAACAAAGAAGAACTGGCAGCTTTAGCTACTCAAGCTTTAGCACATTCAAGTCAATTGATCATTGACAAATCSTTACGTGGTTGGAAAGAAGTTGAATATGAAGTAGTRCGTGATGCATATGATAATTGTATCACAGTATGTAACATGGAAAATGTTGATCCATTAGGAATTCATACAGGCGAATCGATTGTTGTGGCACCAAGTCAAACATTATCAAATAAAGAGTACAACATGCTTCGAACTACTGCAATTAAAGTAATCAGACATTTTGGTGTTGTTGGTGAATGTAACATACAATATGCACTAAATCCCTATTCAGAACAATATTATATTATCGAAGTAAATGCA
			CGATTATCCAGAAGTTCGGCATTAGCTAGTAAAGCTACTGGTTATCCATTAGCTTATGTAGCAGCTAAATTAGCTTTAGGAATATCATTGCCAGAAATAAAAAATTCAGTAACTGGTAATACAACAGCATGTTTTGAACCAAGTCTAGATTATTGTGTTGTTAAAATACCAAGATGGGATTnnnnnnnnnnnnnnnnnnnnnnnnnnnnnnnnnnnnnnnnnGATGCTGAATCTTACACAGTCTTTGCTGACTTGTTCGATTCAATCATTGAAGATTACCATAAAGGTTTTGGAAGAACTGACAAACATCCACCTAAAAACTGGGGTGATGTTAGTGTATTTGGAAACCTTGACCCTGCTGGTGAATATATTGTATCCACCCGTGTAAGATGTGGAAGATCTTTGGAAGGATACCCATTCAATCCTTGTTTAACTGAAGAACAATACAGGGAAATGGAACAAAAAGTTTCCAGTACTTTGTCTGGTTTGGAAGGCGAATTAAAAGGAACTTTCTATCCATTAACTGGAATGAGCAAAGATGTTCAACAAAAATTGATTGATGATCATTTCTTGTTTAAGGAAGGTGATCGTTTCTTGCAAGCTGCTAATGCTTGTCGTTTCTGGCCAACTGGTCGTGGTATTTACCATAACGAAAATAAAACCTTTTTGGTTTGGTGTAACGAAGAAGATCATCTTCGTATTATTTCTATGCAACAAGGTGGTGATTTGGGTGAAGTTTACCGTCGTCTTGTAACTGCCGTCAACGAAATTGAAAAACGTATTCCATTCTCTCATCATGACAGACTTGGTTTCCTTACTTTCTGTCCAACTAATTTGGGTACCACTGTACGTGCATCTGTACACATTAAAGTACCAAAATTGGCTGCTAACAAAGCTAAATTAGAAGAAGTTGCTTCTAAATTTAATTTGCAAGTACGTGGTACTCGTGGTGAACATACTGAAGCTGAAGGTGGTATTTATGATATTTCCAACAAGAGACGnnnnnnnnnnnnnnnnnnnnnnGTTTAGGGGTAAACCTGAGAAACCCGAAAGGTCGAAGGGAGAAATTCATTCGCGTTTCGATGTTGGCATCAGAGTGACGTGCACGATTAGCAACGAACGCGTGCACTTTTCTTCTGGTAGGACGTCGCGATCCGTTGAGTATCGGTCTACGGTTTGAGGTGGAGCCCGTTTATTGGGAGCGGACCnCTTTGGCCGATnnnnnnnnnnnTTGCTCGACGGTATACACGGTTAGGGGCCGCTTTAAGCGTTCGACACAAGGCAAGCGCGTTGGnCGATCGGACCTAGTGCCGGTTCCGACCTCTGATnGACTGTTGGCnnTTTnGTnnTGTTCnTCGAACAGACTACCGATCTGCGACGCTATAGCTTTGGGTACTTTCAGGACCCGTCTTGAAACACGGACCAAGGAGTCTAGCATGTACGCGAGTCATTGGGAAACCTAAAGGCTTAATGAAAGTAAATTGAGGGAAGACGCCTCTTTGCATTCCCGGGGCGTCTCATTCTCATTGCGAGAGGAGGCGCACCAAGAGCGTACACGCTGGGACCCGAAAGATGGTGAACTATnnnnnnnnnnnnnnnnnnnnnnnnnnnnnnnnnnnnnnnnnnnnnnnnnnnnnnnnnnnnnnnnnnnnnnnnnnnnnnnnnnnnnnnnnnnnnnnnnnnnnnnnnnnnnn
		</sequence>
		<sequence>
			<taxon idref="DiSph01"/>
			CTAATATTAGGAGCCCCTGATATAGCATTTCCTCGAATAAATAACATAAGTTTTTGACTTCTACCTCCTTCTTTGAGACTTTTAATCACAAGAAGTTTAGTTGATAAAGGAGCAGGAACAGGATGAACAGTATATCCACCATTAGCTAGAAATATCGCACATGAGGGTGCAGCTATTGATTTAGCTATTTTTAGCCTTCATATAGCAGGTATTTCATCCATCTTAGGTGCTATTAATTTTATCTCAACTATTATTAATATACACCCCACTGGAATAAACTATGAACAACTACCGCTATTTTCATGAGCAGTAAAAATTACAGCTGTACTCCTGCTTCTTTCCCTACCAGTTTTAGCAGGAGCTATTACTATACTTCTTACCGACCGTAATATAAATACTTCATTCTTTGACCCAGCAGGAGGTGGAGATCCAATTCTATACCAACACTTATTCTGATTCTTTGGACATCCTGAAGTATACATTTTAATTCTACCAGGGTTTGGTATAATTTCCCATATTATTAGTCAAGAAAGAGGTAAAAAAGAAGCTTTTGGAGTTTTAGGTATAATTTATGCAATAGTAGCTATTGGCCTACTAGGATTTGTGGTATGAGCCCACCACATATTCACTGTAGGAATAGATGTTGATACTCGAGCCTATTTTACATCAGCAACAATAATCATTGCTGTTTATGCTTGTGTGTTGGACAAGTTGAAGGCCGAACGTGAGCGTGGTATCACCATCGACATCGCCTTGTGGAAATTCGAGACCGCTAAATACTATGTCACTATnnnnnnnGCTCCTGGACACAGAGGTTTTATCAAGAACATGATTACTGGAACCTCTCAAGCTGATTGTGCTGTGCTCTTCGTTGCCGCTGGTACTCAAGAGTTCGAAGTTGGTATCTCGAAGAACAGACAAACTAGAGAACACGCTTTCCTGGCTTCCACCCTTGGAGTAAAACAAGATAGATTCnnnnnnnnnnnnnnnnnnnnCACCGAGCCCCCGTACAGCGAATCCCGTTACGAAGAAATCAAAAAAGAAGTGTCTTCCTACATCAAGAAGATTGGGTACAACCCAGCTGCTGATGCTTTTGTGCCAATCTCTGGATGGCACGGGGACAACATGTTGGAAGCTTCCACTAAGATGCCATGGTTCAAGGGATGGAACGTTGAACGTAAAGAAGAAAAAGCTGAAGGCAAGACCCTCATCGATGCTTTGGATGCCATTCTTCCTCCGAGTCGTCCTACCGACAAGCCTCTTCGTCTTCCCCTCCAGGATGTATACAAGATCCGTGGTATTGGAACTGTACCAGTAGGCCGTATCGAAACCGGTGTCCTCAAGCCGGGTATGGTGGTTGTGTTTGCTCCTGCTAACATCACCACTGAAGTAAAGTCTGTTGAAATGCACCACGAAGCTTTGCAAGAAGCCGTGCCCGGAGACAATGTAGGGTTCAACATCAAGAACGTGTCTGCTAAGGAATTGCGCCGTGGTTACGTAGCTGGGGACTCTAAGAACAACCCACCTCGCGGAGCTGCTGATTTCTTGTTTACTCGGTTAAAGAAGCGCTGAGCGCTGCCGACCAGCTGGGGTATCCCGTGATGGCTCGCGCAGCTTTCTCACTCGGAGGTCTCGGTTCGGGTTTCGCTAACAACAAAGAGGAGTTGACCTGCTTGGCCAATCAGGCGTTAGCGCATTCTAGTCAGCTGATCATCGACAAGTCTCTCAAAGGCTGGAAGGAGGTCGAGTACGAGGTGGTGCGCGACGCTTTCGACAACTGCATCACAGTGTGCAACATGGAAAACGTGGACCCTCTAGGAATCCACACCGGCGAATCGATCGTGGTGGCTCCCAGCCAGACCCTTACCAACAAGGAGTACAACATGCTGCGCACGACCGCCCTGAACGTGATCCGACACTTTGGTGTGGTGGGCGAATGCAACATCCAGTACGCCCTCAATCCTGACTCGGAGGAGTACTACATCATCGAGGTGAACGCC
			AGACTGTCCAGAAGCTCGGCGCTGGCCAGCAAGGCTACGGGTTATCCGTTGGCTTACGTGGCAGCGAAGCTGGCGCTGGGCGTGGCCCTGAGCGATATTAAGAACTCGGTGACGGGAAACACGACCGCTTGTTTTGAGCCCAGTCTGGATTATTGCGTGGTGAAAGTCCCTCGCTGGGACTTGCACAAGTTTTCGAGGGTGAGCACCAAGATCGGAAGCTCGGACGCTGAAGCTTACACGGTGTTCGCAAGCTTGTTCAACCCGATCATCGAGGACTACCACAAGGGATTCACCAAAAACGACAAGCATCCCCCAAAGAACTGGGGTGATGTTAGCGTTTTCGGCAATTTGGACCCTGCCAGTGAGTACGTCGTGTCGACCCGTGTAAGATGCGGCAGATCCTTGGAAGGATATCCGTTCAATCCCTGCTTAACTGAAGAACAATATAAGGAGATGGAGCAGAAAGTGTCGAGCACTTTGTCTGGTCTCGAAGGCGAATTAAAAGGCACTTTCTATCCGTTGACTGGAATGAGCAAAGAAGTTCAACAAAAATTGATCGATGATCACTTTTTGTTCAAGGAAGGCGACAGGTTCTTGCAAGCTGCCAACGCGTGCCGCTTCTGGCCCAGCGGTCGTGGCATCTACCACAACGAAAATAAAACCTTCTTGGTCTGGTGCAACGAAGAGGATCATCTTCGTATTATCTCCATGCAAATGGGAGGTGACTTGGGAGAAGTCTACCGCCGTCTAGTGACCGCCGTGAACGATATCGAGAAACGTATTCCCTTCTCTCATAACGACAGGCTTGGTTTCCTTACTTTCTGCCCAACCAACTTGGGTACTACCGTTCGTGCTTCGGTCCACATCAAGGTACCGAAATTGGCCGCCAACAAAGCCAAACTCGAGGAGATCGCTGGCAAATACAACTTGCAAGTACGTGGTACCCGTGGTGAGCACACCGAAGCTGAAGGAGGTATCTACGACATCTCCAACAAGAGACGTATGGGTCTCACCGAGTTCGAAGTTTAGGGGTAAACCTGAGAAACCCGAGAGGTCGAAGGGAGAAATTCAATGTCGTTTCGACGCGGACGACGAGGTGACGGGCACGATTCGCGACGAACGCGTGCACTTTTTTCCCGGTAGGACGTCGCGATCCGTCGGGTGTCGGTCTAAGGATGGCGGTGGAGCCCGTTCGTTACGAACGGACCnCGCCGGCCGACnnnnnnnnnnnTCGCTCGACGGTATACACGGTTCGGGGTCGCTTAGAGCGTTCGAATCGCGGCAAGCGCGCCGGnTGATCGGACCTCGTGCCGGTCCCGACCTTCGGTnGACTGTTGGCnnCGCnGAnnATTTCnTCGGACAGATCACCGATCTGCGACGCTATAGTTTTGGGTACTTTCAGGACCCGTCTTGAAACACGGACCAAGGAGTCTAGCACGTACGCGAGTCATTGGGAAACCTAAAGGCGCAATGAAAGTGAATCGTGGGAAGACGCCGCCCAGCATTCCCGGGGCGTCTCGTTCTCATCGCGAGAAGAGGCGCACCAAGAGCGTACGCGCTGGGACCCGAAAGATGGTGAACTATGCCTGGTCAGGACGAAGTCAGGGGAAACCCTGATGGAGGTCCGTAGCGATTCTGACGTGCAAATCGATCGTCGGAACTGGGTATAGGGGCGAAAGACTAATCGAAnCATC
		</sequence>
		<sequence>
			<taxon idref="DiStr02"/>
			CTAATGCTNGGAGCCCCAGACATAGCTTTYCCCCGCCTTAATAACATAAGATTTTGATTRCTACCYCCATCTATTATTTTCTTAATTATAAGAAGAGTAATTAATAAAGGTGCAGGAACCGGTTGAACAGTTTATCCCCCACTATCRTCAAATATTGCCCATGAGGGCCCGTCAGTAGATTTAGCAATTTTTAGTCTTCATATAGCAGGAGTTTCCTCGATTCTTGGRGCTATTAATTTTATTTCAACGGCCATTAATATACGCCCTGCAGGGGTAAGACCTGATCGCCTGCCTCTTTTTGTATGAGCTGTTAAAATTACAGCTATTCTTYTATTATTRTCCCTTCCGGTCCTTGCCAGAGCAATCACAATATTATTAACAGACCGAAATGTAAATACCTCCTTTTTTGAYCCTGCGGGAGGGGGAGATCCTATTCTATACCAACACTTATTTTGGTTTTTKGGACACCCTGAARTATAYATTTTAATTCTACCAGGATTTGGTATAATCTCCCACATTATTAGYCAAGAAAGGGGAAAAAAGGAAGCCTTTGGAGTATTAGGAATAATTTATGCTATRCTAGCAATTGGACTTCTTGGATTTATTGTTTGAGCCCMCCATATATTTACTGTCGGAATAGATGTAGATACTCGAGCATATTTTACATCAGCAACTATAATCATTGCAGTTTATGCTTGGGTATTAGATAAGCTAAAAGCCGAGCGTGAACGTGGTATCACTATCGATATTGCCTTATGGAAATTTGAAACCTCTAAATACTATGTAACCATTATTGACGCCCCCGGACATAGGGATTTTATTAAAAACATGATTACCGGAACGTCCCAAGCCGATTGTGCCGTATTAATTGTTGCTGCCGGTACTGGTGAATTTGAAGCTGGTATTTCGAAAAACGGACAAACTAGAGAACATGCCTTACTCGCTTTCACTCTTGGTGTAAAACAACTGGTTGTCGGAGTCAACAAAATGGATTCTACTGAACCACCATACAGCGAAAGTCGTTTTGAAGAAATTAAAAAAGAAGTCTCATCATACATTAAAAAAATTGGTTACAATCCAGCTGCTGTTGCCTTTGTACCAATTTCCGGATGGCACGGAGACAACATGCTTGAAGCTTCCACCAAAATGCCATGGTTCAAAGGATGGGCCATTGAACGTAAAGAAGGCAAAGCTGAAGGAAAAACCCTTATTGACGCTTTGGACGCCATTCTTCCCCCGTCTCGTCCTACCGACAAACCCCTTCGTCTTCCACTTCAAGATGTTTACAAAATTGGCGGTATTGGAACAGTACCTGTCGGTCGTATCGAAACTGGTATTTTGAAACCTGGTATGGTAGTTGTGTTCGCTCCTGCCAACATCACCACTGAAGTAAAATCAGTTGAAATGCATCATGAAGCTTTACAAGAAGCTGTACCCGGAGACAACGTAGGTTTCAACGTTAAAAACGTGTCAGTTAAAGAATTGCGTCGAGGTTATGTAGCTGGCGACTCCAAAAATAATCCACCCAGGGGAGCTTCTGACNNNNNnnnnnnnnnnnnnnnnnnnnnnnnnnnnnnnnnnnnnnnnnnnnnnnnnnnnnnnnnnnnnnnnnnnnnnnnnnnnnnnnnnnnnnnnnnnnnnnnnnnnnnnnnnnnnnnnnnnnnnnnnnnnnnnnnnnnnnnnnnnnnnnnnnnnnnnnnnnnnnnnnnnnnnnnnnnnnnnnnnnnnnnnnnnnnnnnnnnnnnnnnnnnnnnnnnnnnnnnnnnnnnnnnnnnnnnnnnnnnnnnnnnnnnnnnnnnnnnnnnnnnnnnnnnnnnnnnnnnnnnnnnnnnnnnnnnnnnnnnnnnnnnnnnnnnnnnnnnnnnnnnnnnnnnnnnnnnnnnnnnnnnnnnnnnnnnnnnnnnnnnnnnnnnnnnnnnnnnnnnnnnnnnnnnnnnnnnnnnnnnnnnnnnnnnnnnnnnnnnnnnnnnnnnnnnnnnnnnnnnnnnnnnnnnnnnnnn
			nnnnnnnnnnnnnnnnnnnnnnnnnnnnnnnnnnnnnnnnnnnnnnnnnnnnnnnnnnnnnnnnnnnnnnnnnnnnnnnnnnnnnnnnnnnnnnnnnnnnnnnnnnnnnnnnnnnnnnnnnnnnnnnnnnnnnnnnnnnnnnnnnnnnnnnnnnnnnnnnnnnnnnnnnnnnnnnnnnnnnnnnnnnnnnnnnnnnnnnnnnnnnnnnnnnnnnnnnnnnnnnnnnnnnnnnnnnnnnnnnnnnnnnnnnnnnnnnnnnnnnnnnnnnnnnnnnnnnnnnnnnnnnnnnnnnnnnnnnnnnnnnnnnnnnnnnnnnnnnnnnnnnnnnnnnnnnnnnnnnnnnnnnnnnnnnnnnnnnnnnnnnnnnnnnnnnnnnnnnnnnnnnnnnnnnnnnnnnnnnnnnnnnnnnnnnnnnnnnnnnnnnnnnnnnnnnnnnnnnnnnnnnnnnnnnnnnnnnnnnnnnnnnnnnnnnnnnnnnnnnnnnnnnnnnnnnnnnnnnnnnnnnnnnnnnnnnnnnnnnnnnnnnnnnnnnnnnnnnnnnnnnnnnnnnnnnnnnnnnnnnnnnnnnnnnnnnnnnnnnnnnnnnnnnnnnnnnnnnnnnnnnnnnnnnnnnnnnnnnnnnnnnnnnnnnnnnnnnnnnnnnnnnnnnnnnnnnnnnnnnnnnnnnnnnnnnnnnnnnnnnnnnnnnnnnnnnnnnnnnnnnnnnnnnnnnnnnnnnnnnnnnnnnnnnnnnnnnnnnnnnnnnnnnnnnnnnnnnnnnnnnnnnnnnnnnnnnnnnnnnnnnnnnnnnnnnnnnnnnnnnnnnnnnnnnnnnnnnnnnnnnnnnnnnnnnnnnnnnnnnnnnnnnnnnnnnnnnnnnnnnnnnnnnnnnnnnnnnnnnnnnnnnnnnnnnnnnnnnnnnnnnnnnnnnnnnnnnnnnnnnnnnnnnnnnnnnnnnnnnnnnnnnnnnnnnnnnnnnnnnnnnnnnnnnnnnnnnnnnnnnnnnnnnnnnnnnnnnnnnnnnnnnnnnnnnnnnnnnnnnnnnnnnnnnnnnnnnnnnnnnnnnnnnnnnnnnnnnnnnnnnnnnnnnnnnnnnnnnnnnnnnnnnnnnnnnnnnnnnnnnnnnnnnnnnnnnnnnnnnnnnnnnnnnnnnnnnnnnnnnnnnnnnnnnnnnnnnnnnnnnnnnnnnnnnnnnnnnnnnnnnnnnnnnnnnnnnnnnnnnnnnnnnnnnnnnnnnnnnnnnnnnnnnnnnnnnnnnnnnnnnnnnnnnnnnnnnnnnnnnnnnnnnnnnnnnnnnnnnnnnnnnnnnnnnnnnnnnnnnnnnnnnnnnnnnnnnnnnnnnnnnnnnnnnnnnnnnnnnnnnnnnnnnnnnnnnnnnnnnnnnnnnnnnnnnnnnnnnnnnnnnnnnnnnnnnnnnnnnnnnnnnnnnnnnnnnnnnnnnnnnnnnnnnnnnnnnnnnnnnnnnnnnnnnnnnnnnnnnnnnnnnnnnnnnnnnnnnnnnnnnnnnnnnnnnnnnnnnnnnnnnnnnnnnnnnnnnnnnnnnnnnnnnnnnnnnnnnnnnnnnnnnnnnnnnnnnnnnnnnnnnnnnnnnnnnnnnnnnnnnnnnnnnnnnnnnnnnnnnnnnnnnnnnnnnnnnnnnnnnnnnnnnnnnnnnnnnnnnnnnnnnnnnnnnnnnnnnnnnnnnnnnnnnnnnnnnnnnnnnnnnnnnnnnnnnn
		</sequence>
		<sequence>
			<taxon idref="DiStr03"/>
			nnnnnnnnnnnnnnnnnnnnnnnnnnnnnnnnnnnnnnnnnnnnnnnnnnnnnnnnnnnnnnnnnnnnnnnnnnnnnnnnnnnnnnnnnnnnnnnnnnnnnnnnnnnnnnnnnnnnnnnnnnnnnnnnnnnnnnnnnnnnnnnnnnnnnnnnnnnnnnnnnnnnnnnnnnnnnnnnnnnnnnnnnnnnnnnnnnnnnnnnnnnnnnnnnnnnnnnnnnnnnnnnnnnnnnnnnnnnnnnnnnnnnnnnnnnnnnnnnnnnnnnnnnnnnnnnnnnnnnnnnnnnnnnnnnnnnnnnnnnnnnnnnnnnnnnnnnnnnnnnnnnnnnnnnnnnnnnnnnnnnnnnnnnnnnnnnnnnnnnnnnnnnnnnnnnnnnnnnnnnnnnnnnnnnnnnnnnnnnnnnnnnnnnnnnnnnnnnnnnnnnnnnnnnnnnnnnnnnnnnnnnnnnnnnnnnnnnnnnnnnnnnnnnnnnnnnnnnnnnnnnnnnnnnnnnnnnnnnnnnnnnnnnnnnnnnnnnnnnnnnnnnnnnnnnnnnnnnnnnnnnnnnnnnnnnnnnnnnnnnnnnnnnnnnnnnnnnnnnnnnnnnnnnnnnnnnnnnnnnnnnnnnnnnnnnnnnnnnnnnnnnnnnnnnnnnnnnnnnnnnnnnnnnnnnnnnnnnnnnnnnnnnnnnnnnnnnnnnnnnnnnnnnnnnnNNNNNNNNNNNNNNGGACAAACTGAANGCCGAANGTGAACGTGGTATCACCATGGATATTGCCCTTTGGAAGTTTGAAACCTCCAGNTATTATGTCACCATCATTGATGCCCCTGGACACAGAGATTTCATCAAGAACATGATCACTGGAACATCTCCAGCTGATTGTGCTGTCCTNATTGTTGCTGCTGGTACTGGTGAATTCGAAGCTGGTATCTCCAAGAATGGACAGACCAGAGAACATGCTTTGCTNGCCTTCACCCTTGGAGTAAAACAACTTGTCGTTGGTGTCAACAAAATGGACTCCACTGAACCACCCTACAGCGAGTCTCGTTTCGAGGAAATCAAGAAGGAAGTCTCTTCATACATCAAGAAAATTGGTTACAACCCAGCTGCTGTTGCTTTTGTACCCATCTCTGGATGGCACGGAGACAACATGTTGGAACCTTCCACCAAAATGCCNTGGTTCAAGGGATGGAACGTTGAACGTAAAGAAGGACAAGCTGAAGGAAAAACCCTCATTGATGCTTTGGATGCCANTCTNCCNCCCNCNCGTCCNACCGACAAACCTCTTCGACTNCCTCTNCAGNNNNNNNNNNNNNNNNNNNNNNNNNNNNNNNNNNNNNNNNNNNNNNNNNNNNNNNNNNNNNNNNNNNNNNNNNNNNNNNNNNNNNNNNNNNNNNNNNNNNNNNNNNNNNNNNNNNNNNNNNNNNNNNNNNNNNNNNNNNNNNNNNNNNNNNNNNNNNNNNNNNNNNNNNNNNNNNNNNNNNNNNNNNNNNNNNNNNNNNNNNNNNNNNNNNNNNNNNNNNNNNNNNNNNNNNNNNNNNNNNNNNNNNNNNNNNNNNNNNNNNNNNNNNNnnnnnnnnnnnnnnnnnnnnnnnnnnnnnnnnnnnnnnnnnnnnnnnnnnnnnnnnnnnnnnnnnnnnnnnnnnnnnnnnnnnnnnnnnnnnnnnnnnnnnnnnnnnnnnnnnnnnnnnnnnnnnnnnnnnnnnnnnnnnnnnnnnnnnnnnnnnnnnnnnnnnnnnnnnnnnnnnnnnnnnnnnnnnnnnnnnnnnnnnnnnnnnnnnnnnnnnnnnnnnnnnnnnnnnnnnnnnnnnnnnnnnnnnnnnnnnnnnnnnnnnnnnnnnnnnnnnnnnnnnnnnnnnnnnnnnnnnnnnnnnnnnnnnnnnnnnnnnnnnnnnnnnnnnnnnnnnnnnnnnnnnnnnnnnnnnnnnnnnnnnnnnnnnnnnnnnnnnnnnnnnnnnnnnnnnnnnnnnnnnnnnnnnnnnnnnnnnnnnnnnnnnnnnnnnnnnnnnnnnnnnnnnnnnnnnn
			nnnnnnnnnnnnnnnnnnnnnnnnnnnnnnnnnnnnnnnnnnnnnnnnnnnnnnnnnnnnnnnnnnnnnnnnnnnnnnnnnnnnnnnnnnnnnnnnnnnnnnnnnnnnnnnnnnnnnnnnnnnnnnnnnnnnnnnnnnnnnnnnnnnnnnnnnnnnnnnnnnnnnnnnnnnnnnnnnnnnnnnnnnnnnnnnnnnnnnnnnnnnnnnnnnnnnnnnnnnnnnnnnnnnnnnnnnnnnnnnnnnnnnnnnnnnnnnnnnnnnnnnnnnnnnnnnnnnnnnnnnnnnnnnnnnnnnnnnnnnnnnnnnnnnnnnnnnnnnnnnnnnnnnnnnnnnnnnnnnnnnnnnnnnnnnnnnnnnnnnnnnnnnnnnnnnnnnnnnnnnnnnnnnnnnnnnnnnnnnnnnnnnnnnnnnnnnnnnnnnnnnnnnnnnnnnnnnnnnnnnnnnnnnnnnnnnnnnnnnnnnnnnnnnnnnnnnnnnnnnnnnnnnnnnnnnnnnnnnnnnnnnnnnnnnnnnnnnnnnnnnnnnnnnnnnnnnnnnnnnnnnnnnnnnnnnnnnnnnnnnnnnnnnnnnnnnnnnnnnnnnnnnnnnnnnnnnnnnnnnnnnnnnnnnnnnnnnnnnnnnnnnnnnnnnnnnnnnnnnnnnnnnnnnnnnnnnnnnnnnnnnnnnnnnnnnnnnnnnnnnnnnnnnnnnnnnnnnnnnnnnnnnnnnnnnnnnnnnnnnnnnnnnnnnnnnnnnnnnnnnnnnnnnnnnnnnnnnnnnnnnnnnnnnnnnnnnnnnnnnnnnnnnnnnnnnnnnnnnnnnnnnnnnnnnnnnnnnnnnnnnnnnnnnnnnnnnnnnnnnnnnnnnnnnnnnnnnnnnnnnnnnnnnnnnnnnnnnnnnnnnnnnnnnnnnnnnnnnnnnnnnnnnnnnnnnnnnnnnnnnnnnnnnnnnnnnnnnnnnnnnnnnnnnnnnnnnnnnnnnnnnnnnnnnnnnnnnnnnnnnnnnnnnnnnnnnnnnnnnnnnnnnnnnnnnnnnnnnnnnnnnnnnnnnGGGGTAACCTGAGnAACCCGAAAGGTCGAAGGAAGAAATTCAATCGCTTTACAACnnAAGCTATAAGGTGACGAGCACGAATTGTTGTGAATGTGTGCACTTTTCTTCTGGTAGGACATCGCGATCTGTTGAGTGTTGGTCTACGACTGATGGTGGAGCTCATTTATTATAGATGAACCnCATTGGCTAACnnnnnnnnnnnTTGCTCGACAGTATAAACGGTTAGAGGCTGCTTTAAGCGTTTGACTTATTACAAGCGCGCCGGnnAATCCGACCTAGTCTCGGTCTCGATAAATGATnGACTGTTAGTnnAATnAAnnTGCAAATCAAACAGACTTCCAATCAGCGATGCTATAGCTTNGGGTAATTTCAGGAACCGTCTTGAAACACGGACCAAGGnGTCTAGCATGTACGCAAGTCATTGGAATTCNTAAAGGCATAATGAAAGTAAATTGAGGGAAGATACCGTTTAGCATTCCCGGGGCGTCTCATTTTTATTGCAAAAAGAGGCGCACCAAGAGCGTACACGCTGGGACCCGAAAGATGGTGAACTATGCCTGGTCAGGACGAAGTCAGGGGAAACCCTGATGGAGGTCCGTAGCGATTCTGACGTGCAAATCGATCGTCGGAACTGGGTATAGnnnnnnnnnnnnnnnnnnnnnnnn
		</sequence>
		<sequence>
			<taxon idref="DiStr04"/>
			TTAATACTAGGAGCCCCAGATATAGCATTCCCACGATTAAATAATATAAGATTTTGATTATTACCACCTTCAATTATTTTCCTAATCATAAGAAGAATAGTTGATAAGGGAGCAGGAACAGGATGAACTGTTTATCCACCACTATCCTCAAACATTGCCCATGAGGGGACATCTGTTGATTTAGCAATCTTTAGGCTTCATATAGCCGGGGTATCATCAATCCTTGGGGCTATTAATTTTATTTCAACAGTTATTAATATACACCCCTCTGGGGTAAGGCCAGATCGTCTACCCCTTTTCGTATGGGCTGTCAAAATTACTGCAATTCTTCTTCTCCTATCTTTACCTGTTCTAGCTAGAGCAATTACCATACTCTTAACAGACCGAAACGTTAACACATCATTTTTTGACCCTGCTGGAGGAGGGGATCCAATTTTATACCAACACCTCTTTTGATTTTTCGGGCACCCAGAAGTATATATTTTAATTCTTCCTGGATTTGGGATAGTATCCCATATTATTGGACAAGAGAGAGGTAAAAAGGAAGCCTTTGGAGTTCTAGGCATAATTTATGCCATATTAGCAATTGGATTATTAGGCTTTATCGTATGAGCTCACCATATATTTACAGTTGGAATAGATGTAGATACTCGTGCATATTTTACTTCAGCTACAATAATTATTGCAGTTnnnnnnnnnnnnnnnnnnnnnnnnnnnnnnnnnnnnnnnnnnnnnnnnnnnnnnnnnnnnnnnnnnnnnnnnnnnnnnnnnnnnnnnnnnnnnnnnnnnnnnnnnnnnnnnnnnnnnnnnnnnnnnnnnnnnnnnnnnnnnnnnnnnnnnnnnnnnnnnnnnnnnnnnnnnnnnnnnnnnnnnnnnnnnnnnnnnnnnnnnnnnnnnnnnnnnnnnnnnnnnnnnnnnnnnnnnnnnnnnnnnnnnnnnnnnnnnnnnnnnnnnnnnnnnnnnnnnnnnnnnnnnnnnnnnnnnnnnnnnnnnnnnnnnnnnnnnnnnnACAGCGAAAGTCGTTTSGAAGAAATCAAGAAGGAAGTCTCTTCTTACATCAAAAAGATTGGTTWCAATCCAGCTGCCGTYGCCTTTGTWCCCATMTCCGGATGGCATGGTGATAACATGTTGGAAGNTTCCACGAAAATGCCATGYTTCAAGGGATGGGCCATSGAAAGGAAAGAGGGCAAAGCTGAAGGCAAAACCCTTATYGATGCTTTGGACGCTATTCTTCCTCCTTCTCGTCCCACCGACAAACCTCTCCGTCTTCCACTTCAAGATGTTTACAAAATTGGAGGTATTGGAACAGTACCTGTCGGCCGTATTGAAACTGGTGTGTTGAAACCTGGTATGGTAGTTGTTTTCGCCCCCGCCAACATCACAACTGAAGTTAAATCAGTTGAAATGCATCATGAAGCCTTACAAGAAGCCGTACCCGGAGACAATGTTGGTTTCAACGTAAAAAACGTCTCAGTCAAAGAATTACGTCGTGGTTATGTAGCTGGTGACTCCAAAAATAATCCACCnnnnnnnnnnnnnnnnnnnnnGTTACGTCAATAAAAGAAGCTTTAAATGCAGCAGATATGTTAGGGTATCCAGTGATGGCAAGAGCGGCTTTTTCTCTTGGTGGTTTAGGATCAGGATTTGCTAATACAAAAGAAGAATTAACTGTGTTGGCCACTCAAGCTTTGGCACATTCCAGTCAACTAATTATTGACAAGTCATTAAAAGGCTGGAAAGAAGTGGAATACGAAGTTGTACGCGACGCTTACGATAATTGCATCACCGTTTGTAACATGGAAAATGTAGATCCTTTGGGTATTCATACTGGTGAATCCATTGTAGTTGCACCAAGTCAAACTTTATCGAATCGCGAATACAACTTATTACGTACAACAGCAATTAAAGTGATAAGACATTTTGGTGTGGTTGGAGAATGTAACATTCAATACGCTTTAAGTCCTTATTCAGAAGAATATTATATAATTGAAGTAAATGCT
			AGATTATCTAGAAGTTCAGCATTAGCAAGCAAAGCGACCGGATATCCTTTGGCTTATGTAGCTGCTAAGTTAGCTTTGGGAGTGGCTTTGCCAGATATTAAAAATTCGGTTACGGGTAATACAACGGCCTGTTTTGAACCAAGTTTGGATTATTGTGTCGTGAAAATTCCACGTTGGGATTTACATAAATTTTCTAGAGTTAGTACAAAAATTGGTAGTTCTGATGCTGAAGCATATTCAGTATTTTCCGATTTGTTCGATCCCATCATCGAAGATTACCATAAAGGTTTCACCAGGAGCGATAAACACCCTCCAAAGAATTGGGGTGATGTGAGTGTGTTCGGTAACTTGGACCCAGCTGGTGAATATGTAGTATCCACCCGTGTAAGATGCGGTAGATCTTTGGAAGGTTATCCATTCAACCCATGCTTAACTGAGGAACAGTACAAAGAGATGGAACAAAAAGTCTCCAGCACTTTGTCGGGTCTTGAAGGTGAATTGAAAGGCACCTTCTACCCATTGACTGGAATGAGCAAAGAAGTCCAACAGAAATTGATTGATGATCATTTCTTGTTCAAAGAAGGTGATCGTTTCTTGCAGGCTGCCAATGCTTGCCGATTCTGGCCAACTGGACGTGGTATTTACCACAATGAGAACAAAACTTTCTTGGTCTGGTGCAATGAAGAGGACCACTTACGTATCATTTCTATGCAACAAGGTGGTGATTTGGGTGAAATTTACCGTCGTCTTGTAACAGCCGTCAACGAAATTGAAAAACGTATTCCCTTCTCCCACCACGACAGACTTGGCTTCTTAACTTTCTGTCCAACTAATTTGGGTACAACTGTTCGTGCTTCAGTTCATATTAAAGTTCCAAAACTAGCCGCTAACATGGCCAAACTCGAAGAGGTTGCTGGCAAATACAATTTGCAAGTACGTGGTACTCGTGGTGAACACACTGAAGCTGAAGGTGGCATTTACGATATCTCTAACAAAAGACGTATGGGTCTTACTGAATTCGAGGTTTAGGGGTAAACCTGAGAAACCCGAAAGGTCGAAGGAAGAAATTCATTCGCTTTACGATnnAAACTTTAGAGTGACGAGCGCGAATTGTTGTGAATGTGTGCACTTTTCTTCTGGTAGGACATCGCGATCTGTTGAGTGTTGGTCTATGACTAATGGCGGAGCTCGTTTATTATAGATGAACCnCATTGGCTAACnnnnnnnnnnnTTGCTCGACAGTATAAATGGTTTAAAGTCGCTATGAGCGTTCAACTTATTACAAGCGCGCTGGnAAATCGGACCTAGTGCCGGTTCTAATCGTTTGTnGACTGTTAGTnnAATnAAnnTGCACATTGAACAGACTACCAATCTGCGATGCTATAGCTTTGGGTAATTTCAGGACCCGTCTTGAAACACGGACCAAGGAGTTTAGCATGTACGCAAGTCATTGGGAATCCTAAAGGCGTAATGAAAGTAAATTAAGGGAAGATGCCGTTTAGCATTCCCGGGGCGTTTCAATTTTATTGCAAAAAGAGGCGCACCATGAGCGTACATGCTGAGACCCGAAAGATGGTGAACTATGCnnnnnnnnnnnnnnnnnnnnnnnnnnnnnnnnnnnnnnnnnnnnnnnnnnnnnnnnnnnnnnnnnnnnnnnnnnnnnnnnnnnnnnnnnnnnnnnnnnnnnnnnnnnn
		</sequence>
		<sequence>
			<taxon idref="DrCoc00"/>
			nnnnnnnnnnnnnnnnnnnnnnnnnnnnnnnnnnnnCTTAACAATATAAGTTTCTGACTTTNACCCCCAAGATTATCTTTATTATTAATATCAAGGATAATTGATAAAGGCGCAGGAACAGGATGAACAGTTTACCCACCCTTAGCAGCCAACATCGCTCATGAAGGAGCCGCCGTTGATCTAGCCATTTTCAGCCTCCATATATCAGGTGTATCATCAATTCTTGGGGCTATTAACTTTATCTCAACAATTATTAATATACACCCCGTAGGAATAAAACCAGAACAACTATCTTTATTTACATGAGCTGTGAAAATTACAGCAATTCTACTTCTATTAAGGCTACCAGTTCTAGCTGGAGGAATCACTATATTACTTACTGATCGTAACATCAATACATCATTTTTTGACCCAGCAGGGGGGGGAGATCCAATTCTTTATCAACACTTATTTTGATTCTTTGGACACCCAGAAGTATATATTTTAATCCTACCTGGATTCGGTATAATTTCACACATCATTAGACAAGAAAGAGGTAAAAAAGAAGCATTCGGAGTACTAGGAATAATTTATGCAATAAGAGCTATTGGGCTATTAGGATTTCTAGTATGAGCTCACCATATATTCACAGTAGGAATAGATGTAGACACACGAGCCTACTTTACATCAGCAACCATAATTATTGCTGTTnnnnnnnnnnnnnnnnnnnnnnnnnnnnnnnnnnnnGAACGTGGTATTACCATTGACATTGCCCTATGGAAATTCGAAACTGCTAAGTACTATGTAACCATCATTGACGCCCCTGGACACAGAGATTTTATCAAGAACATGATCACTGGAACATCCCAGGCTGATTGTGCTGTGCTAATTGTAGCTGCTGGTACTGGTGAATTTGAAGCTGGTATCTCGAAAAATGGACAGACCAGAGAACACGCTCTTCTCGCCTTTACCCTTGGAGTAAGACAACTTATTGTCGGTGTCAACAAAATGGATTCCACCGAACCGCCCTACAGCGAGTCTCGATTTGAGGAAATTAAAAAGGAAGTCTCTTCTTATATCAAGAAGATTGGTTACAATCCAGCTGCTGTTGTTTTCGTGCCTATTTCTGGTTGGCATGGAGATAACATGTTGGAACCATCCACCAAGATGCCATGGTTCAAAGGATGGGCCATCGAACGAAAAGAAGGAAAAGCTGAAGGCAAGACGCTCATTGATGCCTTGGATGCTATTCTCCCACCTAGTCGCCCAACTGACAAACCTCTTCGTTTGCCACTGCAGGATGTCTACAAGATTGGTGGTATTGGAACAGTACCAGTTGGTCGTGTTGAAACTGGTGTTCTCAAACCTGGTATGGTTGTGGTGTTTGCTCCTGCCAACATCACCACTGAAGTAAAATCTGTCGAAATGCACCACGAAGCCTTACAAGAGGCTGTTCCTGGTGACAATGTTGGCTTCAACGTCAAGAACGTCTCTGTTAAAGAATTGCGTCGTGGTTACGTCGCTGGTGACTCTAAGAACAACCCTCCCAAGGGAGCTGCTGATTTCTTnnnnnnnnnnnnnnnnnnnnnnnnnnnnnnnnnnnnnnnnnnnnnnnnnnnnnnnnnnnnnnnnnnnnnnnnnnnnnnnnnnnnnnnnnnnnnnnnnnnnnnnnnnnnnnnnnnnnnnnnnnnnnnnnnnnnnnnnnnnnnnnnnnnnnnnnnnnnnnnnnnnnnnnnnnnnnnnnnnnnnnnnnnnnnnnnnnnnnnnnnnnnnnnnnnnnnnnTGATGCATATGACAACTGCATAACCGTCTGCAACATGGAAAACGTGGACCCCTTGGGCATTCATACTGGGGAATCGATCGTAGTTGCCCCCAGCCAGACTTTATCCAATAAAGAATACAACATGTTGCGAACCACTGCCATAAACGTAATAAGGCACTTTGGAGTCGTCGGCGAATGTAACATCCAGTACGCTTTGAGCCCTTTTTCCGAGGAGTACTACATCATCGAAGTTAATGCC
			CGACTGTCGAGGAGTTCTGCCCTAGCAAGCAAAGCCACGGGATATCCGTTGGCATATGTGGCTGCAAAACTCTCCCTAGGGATACCTTTACCAGAAATTAAAAACTCAGTTACTGGAAACACCACTGCCTGCTTCGAACCTAGTTTGGATTACTGTGTGGTGAAAATTCCTCGCTGGGATCTnnnnnnnnnnnnnnnnnnnnnnnnnnnnnnnnnnnnnnnnnnnnnnnnnnnnnnnnnnnnnnnnnnnnnnnnnnnnnnnnnnnnnnnnnnnnnnnnnnnnnnnnnnnnnnnnnnnnnnnnnnnnnnnnnnnnnnnnnnnnnnnnnnnnnnnnnnnnnnnnnnnnnnnnnnnnnnnnnnnnnnnnnnnnnnnnnnnnnnnnnnnnnnnnnnnnnnnnnnnnnnnnnnnnnnnnnnnnnnnnnnnnnnnnnnnnnnnnnnnnnnnnnnnnnnnnnnnnnnnnnnnnnnnnnnnnnnnnnnnnnnnnnnnnnnnnnnnnnnnnnnnnnnnnnnnnnnnnnnnnnnnnnnnnnnnnnnnnnnnnnnnnnnnnnnnnnnnnnnnnnnnnnnnnnnnnnnnnnnnnnnnnnnnnnnnnnnnnnnnnnnnnnnnnnnnnnnnnnnnnnnnnnnnnnnnnnnnnnnnnnnnnnnnnnnnnnnnnnnnnnnnnnnnnnnnnnnnnnnnnnnnnnnnnnnnnnnnnnnnnnnnnnnnnnnnnnnnnnnnnnnnnnnnnnnnnnnnnnnnnnnnnnnnnnnnnnnnnnnnnnnnnnnnnnnnnnnnnnnnnnnnnnnnnnnnnnnnnnnnnnnnnnnnnnnnnnnnnnnnnnnnnnnnnnnnnnnnnnnnnnnnnnnnnnnnnnnnnnnnnnnnnnnnnnnnnnnnnnnnnnnnnnnnnnnnnnnnnnnnnnnnnnnnnnnnnnnnnnnnnnnnnnnnnnnnnnnnnnnnnnnnnnnnnnnnnnnnnnnnnnnnnnnnnnnnnnnnnnnnnnnnnnnnnnnnnnnnnnnnnnnnnnnnnnnnnnnnnnnnnnGTTTAGGGGTAAACCTGAGAAACCCGAAAGGTCGAAGGGAGAAATTCATTCGCGTTTCGACGTAGGCGTGGGAGCGACGGGCGCGAACGGCGGCGAACGCGTGCACTTTTCTCCTGGTAGGACGTCGCGATCCGTCGGGTGTCGGTCTACGACTTGCGGTGGAGCCCGCCCGTCACGGACGGACCnCGCCGGCCGACnnnnnnnnnnnTCGCTCGACGGTATACACGGTCGGAGGCCGCTCGGAGCGTTCGACTCGTCGCAAGCGCGCCGGnCACGCGGACCCGGTGCCGCGTCCGACCTCTGGTnGACTGTTGGCnnGACnGAnnAGTTCnTCGGACAGACCACCGATCGGCGACGCTATAGCTTTGGGTACTTTCAGGACCCGTCTTGAAACACGGACCAAGGAGTCTAGCATGTACGCAAGTCATTGGGAAACCTAAAGGCGTAATGAAAGTGAACCGAGGGAAGACGCCGTCCTGCATTCCCGGGGCGTCTCGTTCACATCGCGTGAAGAGGCGCACCAAGAGCGTACACGCTGGGACCCGAAAGATGGTGAACTATGCCTGGTCAGGACGAAGTCAGGGGAAACCCTGATGGAGGTCCGTnnnnnnnnnnnnnnnnnnnnnnnnnnnnnnnnnnnnnnnnnnnnnnnnnnnnnnnnnnnnnnnnnn
		</sequence>
		<sequence>
			<taxon idref="DrCoc01"/>
			NNNNNNNNNNNNNNNNNNNNNATAGCCTTCCCNCGACTTAACAATATAAGATTTTGGCTATTACCACCTAGATTAACCTTACTATTAATAAGATGAATAATTGATAAAGGGGCTGGGACAGGGTGAACCGTGTACCCACCATTATCAGCAAACATTGCCCACGAAGGGGCATCCATTGATCTNNCAATTTTTAGACTACACATATCAGGGATATCCTCCATCCTAGGGGCAATTAACTTTATCTCAACAATCATTAATATACACCCAACGGGTATAAAGCCTGAGCAATTATCATTATTCACTTGAGCAGTGAAAATCACTGCAATTCTTCTACTCCTATCACTACCTGTTTTAGCGGGGGGGATCACTATACTACTCACAGATCGAAATATTAATACATCATTTTTTGANCCAGCAGGAGGAGGGGATCCTATTCTGTACCAACACNTATTTTGATTCTTTGGCCACCCAGAAGTGTACATTCTCATTCTACCAGGANTTGGTATAATATCACACATTATTAGACNAGANAGAGGTAAAAAAGAAGCCNNNGGAGTCCTAGGANTAATTTATGCTATAAGAACCATTGGATTATTAGGATTTTTAGTATGGGCCCATCACATATTTACTGTAGGTATAGATGTAGATACACGAGCCTACTTCACATCAGCTACAATAATTATTGCCGTTnnnGCCTGGGTNTTGGATAAATTGAAAGCCGAGCGTGAACGTGGTATCACCATTGACATTGCCCTATGGAAATTTGAAACTGCTAAGTACTATGTAACCATCATTGATGCCCCCGGACACAGAGATTTCATCAAGAACATGATCACTGGAACGTCCCAGGCCGATTGTGCTGTGCTAATTGTAGCTGCTGGCACTGGTGAATTTGAAGCCGGTATCTCGAAAAACGGACAGACCAGGGAACATGCTCTACTCGCTTTTACCCTTGGAGTAAGACAACTTATTGTCGGTGTCAACAAAATGGATTCCACCGAACCGCCCTACAGCGAGTCTCGATTCGAGGAAATTAAAAAGGAAGTCTCTTCTTATATCAAGAAGATTGGTTACAATCCGGCTGCTGTTGTTTTCGTGCCTATTTCTGGTTGGCATGGAGACAACATGTTGGAATCATCTACCAAGATGCCATGGTTCAAGGGATGGGCTATTGAACGTAAAGAAGGAAAGGCTGAAGGCAAGACCCTCATTGATGCTTTGGATGCCATTCTCCCACCTAGTCGCCCAACTGACAAACCTCTTCGTCTGCCACTGCAGGATGTCTACAAAATTGGTGGTATTGGAACGGTACCAGTCGGTCGTGTTGAAACTGGTATCCTCAAGCCTGGTATGGTTGTGGTGTTCGCTCCTGCCAACATCACCACTGAAGTAAAGTCTGTTGAAATGCACCACGAAGCCTTACAAGAGGCTGTCCCTGGTGACAATGTTGGTTTCAACGTCAAGAACGTCTCTGTCAAAGAATTGCGTCGTGGTTACGTCGCTGGTGACTCNAANAACAACCCTCCCNNGGGANCTGCCGACTNCTTnnnnnnnnnnnnnnnnnnnnnnnnnnnnnnnnnnnnnnnnnnnnnnnnnnnnnnnnnnnnnnnnnnnnnnnnnnnnnnnnnnnnnnnnnnnnnnnnnnnnnnnnnnnnnnnnnnnnnnnnnnnnnnnnnnnnnnnnnnnnnnnnnnnnnnnnnnnnnnnnnnnnnnnnnnnnnnnnnnnnnnnnnnnnnnnnnnnnnnnnnnnnnnnnnnnnnnnTGATGCATACGACAACTGCATAACCGTCTGCAATATGGAAAACGTTGACCCTTTGGGCATTCATACTGGAGAATCGATCGTAGTCGCCCCCAGCCAGACTTTATCCAATCGAGAATACAACATGTTGCGAACCACTGCCATAAAAGTTATAAGACACTTTGGAGTTGTCGGCGAATGCAACATTCAGTATGCGTTGAGCCCTTTTTCCGAAGAGTACTACATCATCGAAGTTAATGCC
			CGACTATCCAGGAGTTCTGCCTTGGCAAGCAAGGCCACGGGATATCCGTTAGCATACGTGGCTGCAAAACTCTCCCTGGGGATACCGTTGCCAGAAATTAAAAACTCAGTTACTGGAAACACCACTGCCTGCTTCGAACCCAGTTTGGATTATTGTGTGGTGAAAATTCCTCGCTGGGATCTTCACAAATTTTCCAGAGTGAGCACCAAAATTGGTAGTTCAGATGCTGAAGCCTACACAGTATTCGCCGATCTCTTCGATCCCATCATCGAGGACTACCACAAAGGTTTCGGCAGGGGCGACAAACACCCCCCCAAGAACTGGGGTGATGTGAGCGTGTTCGGCAACCTCGACCCTAACAACGAATTTGTTGTTTCCACCCGTGTGAGGTGCGGTAGGTCTCTCGAAGGATATCCTTTCAACCCTTGCTTGACTGAAGAGCAGTACAAGGAAATGGAACAAAAAGTATCTAGCACCCTATCCGGACTTGAGGGCGAGTTGAAGGGAACTTTCTACCCTTTGACTGGAATGGGCAAAGACGTTCAACAGAAACTGATCGACGATCACTTCTTGTTCAAAGAAGGTGACAGGTTCTTACAGGCTGCCAACGCCTGCCGTTTCTGGCCCTCCGGACGTGGTATTTTCCACAACGAAAACAAAACATTCTTGGTCTGGTGTAACGAGGAAGATCATCTTCGTATCATTTCTATGCAAATGGGTGGTGACTTGGGACAAGTTTACCGTCGCTTGGTTACAGCTGTCAATGATATCGAGAAACGTATCCCCTTCTCTCACAACGATAGGCTTGGATTCCTTACTTTCTGCCCAACCAACTTAGGTACCACTGTCCGTGCTTCAGTACATATTAAGGTACCCAAGCTGGCCGCCAACAAGGCTAAACTTGAAGAAGTTGCTGGCAAGTACAACnnnnnnnnnnnnnnnnnnnnnnnnnnnnnnnnnnnnnnnnnnnnnnnnnnnnnnnnnnnnnnnnnnnnnnnnnnnnnnnnnnnnnnnnnnnnnnnnnnnnnGGGGTAAACTnnAAAAACCNGAAAGGTCGAAGGGAGAAATTCATTCGCGTTTCGACGTAGGCGTGGGAGCGACGGGCGCGAACGGCGGCGAACGCGTGCACTTTTCTCCTGGTAGGACGTCGCGATCCGTCGGGTGTCGGTCTACGACTTGCGGTGGAGCCCGCCCGTCACGGACGGACCnCGCCGGCCGACnnnnnnnnnnnTCGCTCGACGGTATACACGGTCGGAGGCCGCTCGGAGCGTTCGACTCGTCGCAAGCGCGCCGGnCACGCGGACCCGGTGCCGCGTCCGACCTCTGGTnGACTGTTGGCnnGACnGAnnAGTTCnTCGGACAGACCACCGATCGGCGACGCTATAGCTTTGGGTAATTTCAGGACCCTTCTTGAAACACGGACCAAGGAGTCTAGCATGTACGCGAGTCATTGGGAAACCTAAAGGCGTAATGAAAGTGAACCGAGGGAAGACGCCGTCCTGCATTCCCGGGGCGTCTCGTTCACATCGCGTGAAGAGGCGCACCAAGAGCGTACACGCTGGGACCCGAAAGATGGTGAACTATGCCTGGTCAGGACGAAGTCAGGGGAAACCCTGATGGAGGTCCGTAGCGATTCTGACGTGCAAATCGATCGTCGGAACTGGGTATAGGGGCGAAAGACTAATCGAACCATN
		</sequence>
		<sequence>
			<taxon idref="DrCyr01"/>
			CTAATATTAGGAGCCCCAGATATAGCATTCCCCCGAATAAACAATATAAGGTTCTGATTATTACCCCCATCATTAACCTTTCTATTAATAAGAAGAATTATTGATAAAGGAACAGGAACAGGATGAACTGTTTACCCCCCCCTAGCAAGAAATATTGCCCATGAAGGAACCTCTGTTGATCTAGCAATTTTTAGATTACATATAGCCGGAATCTCCTCAATTCTAGGAGCTATTAATTTTATTTCAACTATTATTAATATACACCCCGCTGGAATAAAACCCGAACAATTATCTTTATTTACCTGAGCTGTAAAAATTACAGCAATTTTATTACTACTTTCTCTTCCAGTTTTAGCTGGAGGTATCACAATACTATTAACAGACCGAAATATTAACACATCATTCTTTGACCCCGCCGGAGGTGGAGACCCTATCCTATACCAACACTTATTTTGATTTTTTGGACACCCAGAAGTTTATATTCTTATTCTTCCTGGATTTGGAATAATCTCTCACATTATCAGACAAGAAAGAGGAAAAAAAGAAGCATTTGGAGTATTAGGAATAATCTATGCTATAACAGCAATTGGACTTTTAGGGTTCGTTGTATGAGCCCATCACATATTTACTGTGGGTATAGATGTTGACACACGAGCATATTTTACCTCAGCAACCATAATTATTGCTGTNTATGCTTGGGTATTGGACAAATTGAAGGCTGAACGTGAGCGTGGTATTACGAtTGATATTGCCCTGTGGAAGTTTGAGACYGCCAAATACTACGTAACTATCATTGATGCCCCTGGACACAGAGATTTCATCAAGAACATGATTACTGGCACCTCTCAAGCTGATTGTGCTGTGCTTATCGTAGCTGCAGGTACTGGAGAATTTGAGGCTGGTATCTCAAAGAATGGACAAACTCGTGAGCATGCTCTGCTTGCCTTTACTCTTGGAGTAAAGCAACTTATCGTTGGTGTAAACAAAATGGACTCGACTGAACCACCCTACAGTGAGAGTCGTTTCGAGGAAATCAAAAAGGAAGTCGCTTCCTACATCAAGAAGATTGGTTACAACCCTGCTGCAGTTGCTTTTGTTCCCATTTCTGGGTGGCATGGAGACAACATGTTGGAGCCTTCCACTAAGATGCCATGGTTCAAAGGATGGAATGTTGATCGTAAAGAAGGCAAAGCTGAAGGAAAAACTCTTATTGATGCTTTGGATGCCATTCTGCCCCCATCTCGTCCTACCGACAAACCACTTCGTCTTCCATTGCAGGACGTTTACAAGATTGGTGGTATTGGAACTGTACCAGTGGGTCGTGTTGAGACTGGTGTTCTCAAGCCTGGCATGGTTGTAGTGTTTGCGCCCGCTAACATTACCACAGAAGTTAAGTCTGTTGAAATGCATCATGAGGCCTTGCCAGAAGCTGTTCCTGGTGACAATGTAGGCTTCAACGTCAAGAACGTCTCCGTTAAGGAATTGCGTCGTGGTTATGTAGCTGGTGACTCCAAGAACAACCCGCCTAGGGGAGCCGCTGACTNCTNGTTTATTCTGTTCAAGAGGCTTTAAATGCAGCTGAACAGTTGGGGTATCCAGTGATGGCCAGGGCGGCCTTCTCTCTAGGTGGATTGGGTTCAGGATTTGCTAATACAAAAGATGAACTAACGATTTTGGCTACTCAAGCCTTGGCCCACTCGAGTCAACTTATTATCGATAAATCCTTGAAAGGTTGGAAGGAAGTTGAATACGAGGTGGTTCGTGACGCCTACGATAATTGCATAACAGTCTGTAACATGGAAAACGTAGATCCCCTCGGTATCCATACTGGAGAATCAATAGTAGTGGCTCCCAGTCAGACCCTGTCCAATCGTGAATACAACATGTTAAGAACTACCGCCATAAACGTTATCAGACATTTTGGGGTGGTTGGAGAATGCAACATTCAGTACGCTTTAAGCCCTTATTCCGAAGAATACTACATCATCGAGGTCAATGCC
			AGACTTTCAAGAAGTTCGGCTTTGGCCAGCAAGGCTACGGGATATCCTCTGGCTTACGTAGCTGCAAAGCTGGCTTTAGGAGTCGCTTTGCCTGATATTAAGAACTCAGTAACCGGAAATACCACGGCTTGTTTCGAACCCAGCTTGGATTACTGCGTGgtTAAAATTCCYCGTTGGGACCTnCACAAnnnnnnnnnnnnnnnnnnnnnnnnnnnnnnnnnnGATGCCGAGGCTTACACCGTGTTCTCCGAGCTCTTCGATCCCATCATCGAAGACTACCACAAGGGCTTCGGTAGGAATGACAAGCACCCCCCCAAGAACTGGGGTGATGTCAGCGTTTTTGGAAACTTGGACCCCAACAAYGAGTTCGTCGTTTCCACCCGTGTAAGGTGCGGMAGGTCTCTGGAAGGTTATCCTTTCAACCCCTGCTTGACCGAGGGGCAGTACAAGGAGATGGAACAGAAGGTGTCGAGCACCTTGTCCGGACTCGAGGGAGAACTCAAGGGAACTTTCTATCCGTTGACCGGAATGAGCAAAGACGTCCAGCAGAAGCTGATCGACGACCATTTCTTGTTCAAGGAGGGCGACAGGTTCTTGCAGGCCGCCAACGCTTGTCGTTTCTGGCCCACTGGACGTGGTATTTTCCACAACGAAAACAAAACCTTCTTGGTCTGGTGCAATGAGGAAGATCATCTTCGCATCATCTCCATGCAAATGGGTGGCGACTTGGGACAAGTCTACCGTCGCTTGGTTACTGCTGTCAACGACATTGAGAAACGTATTCCTTTCTCTCACCACGACAGGCTTGGATTCCTTACTTTCTGCCCAACCAACTTGGGTACTACCGTACGTGCTTCTGTGCACATAAAGGTACCCAAGCTGGCCGCCAACAAGGCCAAACTTGAGGAAGTAGCTGCCAAGTACAACTTGCAAGTGCGTGGTACTCGTGGTGAGCACACCGAAGCTGAGGGTGGTATCTACGATATTTCCAACAAGAGnnnnnnnnnnnnnnnnnnnnnnnnnGTTTAGGNNTAAACCTGAGAAACCCGAAAGGTCGAAGGGAGAAATTCATTCGCGTTTCGCGGTAGGCGTCGTTGCGACGGGCGCGAACGATCGCGAACGCGTGCACTTTTCTCCTGGTAGGACGTCGCGATCCGTCGGGTGTCGGTCTACGGCTCGCGGTGGAGCCCGTTCGTCACGAACGGACCnCGCTGGCCGACnnnnnnnnnnnTCGCTCGACGGTAAATACGGTCGAGGGCCGCTCGGAGCGTTCGACTCGTGGCAAGCGCGTCGGnAACGCGGACCTAGTGCCGCGCCCGATCTCTGGCnGACTGTTGGCnnCGCnGAnnCGTTCnTCGAACAGACCACCGATCGGCGACGCTATAGCTTTGGGTAATTTCAGGACCCGTCTTGAAACACGGACCAAGGAGTCTAGCATGTACGCGAGTCATTGGGAAACCTAAAGGCGTAATGAAAGTAAACCGAGGGAAGACGCCGTTCAGCATTCCCGGGGCGTCTCGCTCTCATCGCGAGAAGAGGCGCACCAAGAGCGTACACGCTGGGACCCGAAAGATGGTGAACTATGCCTGGTCAGGACGAAGTCAGGGGAAACCCTGATGGAGGTCCGTAGCGATTCTGACGTGCAAATCGATCGTCGGAACTGGGTATAGGGGCGAAAGACTAATCGAACCATC
		</sequence>
		<sequence>
			<taxon idref="DrCyr02"/>
			NNNNNNNNNNNNNNNNCTGATATAGCATTTCCTCGCCTAAATAATATAAGATTTTGGCTTCTTCCCCCTTCACTAACCTTTTTATTAATAAGAAGAATTATCAATAAAGGAGCTGGCACAGGATGAACAGTCTACCCCCCTTTATCTTCAAATATTGCTCATGAAGGAGCTTCTGTAGATTTAGCAATTTTTAGACTTCATATATCGGGGGTATCCTCAATTCTAGGAGCTATAAATTTTATCTCCACTATTATTAATATACATCCTAAAGGAGTCTCACCAGAACAACTAACCCTCTTTACATGAGCAGTAAAAATTACTGCAATCTTACTTCTGCTTTCTTTACCAGTACTAGCCGGAGCTATCACAATACTTTTAACTGACCGAAATATTAATACATCGTTCTTCGACCCTGCTGGAGGAGGGGACCCAATTTTATACCAACACTTATTTTGATTCTTTGGCCATCCTGAAGTTTATATTTTAATTTTACCAGGATTCGGCTTAGTATCTCACATTATTAGCCAAGAAAGAGGAAAAAAAGAAGCTTTTGGTGTTCTTGGAATAATTTATGCTATAACAGCCATTGGCCTTCTAGGATTTGTAGTGTGAGCTCACCATATATTTACAGTAGGAATAGACGTTGACACACGAGCTTATTTTACATCAGCAACAATAATTATTGCAGTATACGCTTGGGTATTGGACAAGCTGAAAGCAGAACGTGAACGTGGTATCACCATTGACATTGCTTTGTGGAAGTTTGAAACTGCCAAGTACTATGTCACCATTATTGATGCCCCTGGACACAGGGATTTCATCAAGAACATGATTACTGGAACTTCCCAAGCTGATTGTGCTGTACTAATTGTGGCTGCTGGTACTGGTGAATTCGAAGCTGGAATCTCCAAGAATGGGCAAACAAGAGAACATGCCCTGCTCGCTTTCACCCTTGGAGTGAAACAACTTGTCGTCGGTGTTAACAAAATGGATTCTACTGAGCCACCATACAGCGAAGCCCGATTTGAAGAAATCAAGAAGGAAGTGTCTTCATACATCAAGAAAATTGGATACAATCCAGCTGCTGTTGCTTTCGTTCCTATCTCAGGATGGCATGGCGATAACATGTTGGAAGCTTCCACCAAAATGCCTTGGTTCAAGGGATGGGCAGTTGACCGTAAAGAAGGAAAGGCTGAAGGCAAAACTCTCATTGATGCCCTGGACGCCATTCTGCCACCTTCTCGTCCTACTGACAAAGCTCTGCGTCTTCCATTGCAGGATGTTTACAAAATTGGTGGTATTGGAACAGTACCAGTGGGCCGTGTGGAGACTGGAGTTTTGAAGCCTGGTATGGTTGTGGTGTTTGCTCCTGCCAACATCACCACTGAAGTTAAGTCTGTGGAAATGCACCACGAAGCCCTGCAAGAAGCAGTTCCTGGTGACAATGTTGGTTTCAACGTTAAGAACGTCTCCGTCAAGGAATTGCGTCGTGGTTACGTAGCTGGTGACTCCAAGAACAGTCCACCCAGGGCAGCANCTGACTTCTTGTCTATTCGGTCAAGGAGGCTTTGAGTGCCGCCGACCaATTGGGGTACCCGGTAATGGCGAGGGCGGCATTTTCCCTTGGAGGATTAGGGTCTGGATTTGCCAATACCAAGGAAGAACTAACAGTTCTAGCGACCCAAGCATTGGCTCATTCCAGCCAATTAATTATAGATAAATCCCTCAAGGGCTGGAAAGAAGTCGAATATGAGGTGGTCCGTGATGCATATGACAACTGCATCACGGTGTGCAACATGGAGAACGTGGATCCTCTCGGTATTCACACCGGAGAGTCCATAGTGGTGGCGCCCAGTCAGACCTTGTCCAACAAAGAGTACAACATGTTGCGAACCACCGCCATCAAGGTGATTCGGCATTTTGGCGTTGTGGGCGAGTGCAACATCCAGTACGCCCTGAACCCGCTCTCTGAACAGTACTACATCATCGAAGTGAACGCC
			CGATTGTCCAGAAGTTCGGCGTTGGCTAGTAAAGCGACTGGGTACCCATTGGCGTACGTGGCCGCTAAGTTGGCCCTAGGCACCGCCCTGCCGGACATCCGGAATTCGGTGACCGGAAAKACGACCGCGTGTTTCGAGCCTAGTTTGGATTATTGTGTGGTGAAGATTCCGCGCTGGGATCTGCACAAGTTCTCCAGAGTGAGCACGAAAATTGGCAGTTCGGATGCCGAAGCTTACACCGTGTTCGCCGACTTGTTCGATCCCATCATCGAGGACTACCACAAGGGTTTCGGCAGAAATGACAAGCACCCCCCCAAGAACTGGGGAGATGTGAGCGTCTTCGGCAACTTGGACCCCGCCAGTGAATACGTCRTGTCCACTCGTGTGAGGTGCGGAAGGTCCATGGAGGGATACCCGTTTAACCCTTGCTTAACTGAGGAGCAGTACAAAGAGATGGAACAGAAAGTGTCCAGCACCTTATCGGGCTTGGACGGAGAATTGAAGGGAACCTTCTATCCRTTGACTGGCATGAGCAAAGAAGTCCAGCAGAAGCTGATAGACGATCACTTCTTGTTCAAGGAAGGAGACCGCTTCTTGCAAGCTGCCAATGCCTGCCGCTTCTGGCCATCTGGACGTGGTATCTACCACAACGAAAACAAAACCTTCTTGGTATGGTGCAACGAAGAGGACCATCTTCGTATCATTTCCATGCAAATGGGTGGCGACTTGGGACAAGTCTATCGTCGTCTCGTTACCGCCGTCAACGACATCGAAAAGCGCGTACCCTTCTCTCATCACGACAGGCTTGGATTCCTTACTTTCTGTCCTACCAACTTGGGTACCACTGTTCGTGCTTCGGTGCACATCAAGGTACCGAAACTGGCCGCCAACAAGGCCAAATTGGAGGAGGTCGCTTCCAAATACAACTTACAAGTTCGTGGTACCCGCGGTGAGCACACCGAAGCCGAGGGTGGTATTTACGACATTTCCNATAAGAGnnnnnnnnnnnnnnnnnnnnnnnnnGTTTAGGGGTAAACCTGAGAAACCCGAAAGGTCGAAGGAAGAAATTCATTCGCGTTTCGAGATCGGCGGCGAGGCGACGAGCGCGTTCGGTAACGAACGCGTGCACTTTTCTTCTGGTAGGACGTCGCGATCCGTCGGGCGTCAGTCTACGGCTCGCGGTGGAGCCCGCCCGTCACGGACGGACCnCGCCGGCTGACnnnnnnnnnnnTCGCTCGACGGTATAAACGGTCAGGGGCCGCTCAGAGCGTCCGACTCGCGGCAAGCGCGCCGGnCAATCGGACCTAGTGCCGATTTCGACCTCAGGTnGACTGTTGGCnnCGTCGAnnAGTTCnTCGGACAGACCGCCGATCGGCGACGCTACAGCTTTGGGTACTTTCAGGACCCGTCTTGAAACACGGACCAAGGAGTCTAGCATGTACGCGAGTCATTGGGAAACCTAAAGGCGCAATGAAAGTGAACCGAGGGAAGACGCCGTCCCGCACTCCCGGGGCGTCTCGTTCTCATCGCGAGAAGAGGCGCACCAAGAGCGTACACGCTGGGACCCGAAAGATGGTGAACTATGCCTGGTCAGGACGAAGTCAGGGGAAACCCTGATGGAGGTCCGTAGCGATTCTGACGTGCAAATCGATCGTCGGAACTGGGTATAGGGGCGAAAGACTAATCGAACCATC
		</sequence>
		<sequence>
			<taxon idref="DrCyr03"/>
			TTGATGCTTGGAGCCCCTGATATAGCCTTCCCACGCCTTAACAACATAAGATTTTGGCTACTCCCACCCGCGCTGACCCTTCTTCTCCTATCAAGAATTATTGATAAAGGGGCAGGAACAGGTTGGACAGTTTATCCACCCCTCTCAGCTAACATCGCCCACGAAGGCGCCTCTGTTGATCTTGCAATTTTTAGACTTCACATGTCAGGAGTTTCTTCAATTTTAGGGGCCATTAATTTTATCTCAACAACTATTAACATACACCCCTCTGGTATAAAACCAGAACAACTCTCTTTATTCACCTGGGCCGTGAAAATTACTGCAGTTCTCCTTCTCCTATCTTTGCCAGTATTAGCCGGGGGAATCACAATATTATTAACAGACCGTAATATCAACACGTCATTCTTCGACCCTGCGGGAGGGGGAGACCCCATCCTCTACCAACACTTATTTTGATTCTTCGGCCACCCAGAAGTATATATTCTTATTCTCCCAGGATTTGGCCTAATTTCCCATATTATTAGGCAAGAAAGAGGAAAAAAGGAAGCTTTTGGAGTTCTCGGAATAATTTATGCAATAATAGCAATTGGACTATTAGGATTTGTAGTATGGGCCCATCATATATTCACTGTAGGGATAGATGTAGATACCCGAGCCTATTTTACCTCAGCCACAATAATCATTGCTGTCTATGCCTGGGTGTTGGACAAACTGAAGGCTGAGCGTGAACGTGGTATCACCATTGACATTGCCCTGTGGAAGTTTGAGACTGCCAAATACTATGTCACCATCATTGACGCTCCTGGACACAGAGATTTCATCAAGAACATGATCACTGGAACTTCCCAAGCTGACTGTGCTGTACTGATTGTAGCTGCTGGTACTGGTGAATTTGAAGCCGGTATTTCCAAGAACGGACAAACCCGTGAGCACGCTCTGCTCGCGTTCACTCTTGGAGTGAGGCAACTTATCGTTGGTGTCAACAAAATGGACTCCACTGAACCACCATACAGCGAGCCTCGTTTCGAAGAAATCAAGAAGGAAGTCTCCTCTTACATCAAAAAGATTGGTTACAACCCTGCTGCTGTGGCTTTCGTTCCTATCTCTGGATGGCATGGAGACAACATGTTGGAGGCTTCCAGCAACATGCCGTGGTTCAAGGGATGGGCCGTCGAACGTAAAGAAGGCAAAGCTGAAGGAAAGACTCTGATTGACGCTCTGGATGCCATTCTCCCCCCATCTCGTCCCACCGACAAGCCCCTGCGTCTTCCCCTCCAGGATGTCTACAAAATCGGCGGTATTGGAACAGTACCCGTGGGTCGTGTGGAAACCGGAATCTTGAAACCCGGTATGGTTGTGGTGTTCGCTCCCGCTAACATCACCACTGAAGTAAAATCTGTGGAGATGCACCACGAAGCCTTGCAAGAGGCCGTGCCCGGAGACAACGTCGGTTTCAACGTAAAGAACGTCTCGATCAAGGAATTGCGTCGTGGCTACGTCGCCGGTGACTCGAAGAACAACCCGCCCAAAGGCGCCGCCGACTTCTCnnnnnnnnnnnnnnnnnnnnnnnnnnnnnnnnnnnnnnnnnnnnnnnnnnnnnnnnnnnnnnnnnnnnnnnnnnnnnnnnnnnnnnnnnnnnnnnnnnnnnnnnnnnnnnnnnnnnnnnnnnnnnnnnnnnnnnnnnnnnnnnnnnnnnnnnnnnnnnnnnnnnnnnnnnnnnnnnnnnnnnnnnnnnnnnnnnnnnnnnnnnnnnnnnnnnnnnCGATTCATACGACAATTGCATAACCGTTTGTAATATGGAAAACGTTGATCCCTTGGGGATTCATACAGGAGAATCTATCGTCGTGGCTCCCAGCCAAACCCTATCGAATAGGGAGTACAACATGCTTAGGACCACCGCCATAAAAGTGATCAGGCATTTCGGCGTTGTGGGAGAATGCAACATCCAGTACGCGTTGAGTCCATATTCCGAAGAATACTTCATTATAGAAGTCAACGCG
			CGTCTATCGCGAAGTTCTGCTTTGGCTAGCAAAGCTACCGGATATCCGTTGGCGTATGTAGCAGCAAAACTGGCACTAGAATTCCCTCTGCCGAAAATCAAGAATTCAGTTACGGGAAACACGACTGCATGTTTTGAGCCCAGCTTGGACTATTGTGTGGTGAAGATTCCTCGCTGGGATTTGCACAAATTTTCCAGAGTCAGCACCAAGATCGGGAGCTCTGATGCTGAAGCTTACACAGTATTCTCCGATCTCTTCGATCCCATCATTGAAGACTACCACAAAGGCTTCGGCAGGAACGACAAGCACCCCCCTAAGAACTGGGGTGATGTGAGCGTTTTCGGCAACCTTGACCCCGCTGGCGAATACGTTGTCTCTACCCGCGTGAGATGCGGTAGGTCGTTGGACGGTTATCCCTTCAACCCCTGCTTGACTGAGGAACAGTACAAAGAAATGGAGCAGAAAGTGTCCACCACTTTGTCCGGACTTGAAGGAGAATTGAAGGGAACTTTCTACCCGTTGACTGGAATGAGCAAAGACGTTCAGCAGAAATTGATCGACGATCACTTCTTGTTCAAGGAAGGAGACAGGTTCTTGCAAACCGCCAATGCTTGCCGTTTCTGGCCCAGCGGACGTGGTATCTTCCACAACGAAAACAAGACCTTCTTGGTCTGGTGCAACGAGGAAGATCATCTTCGTATCATCTCTATGCAGATGGGTGGCGATTTGGGAGAAGTCTACCGTCGTCTCGTCACTGCAGTCAACGACATCGAGAAACGTATTCCTTTCTCTCATCATGACAGGCTTGGTTTCCTGACTTTCTGCCCGACCAACTTGGGTACTACTGTACGCGCTTCTGTCCACATTAAAGTACCGAAGCTAGCCGCCAACAAAGCGAAACTTGAAGAAGTAGCTGCCAAATACAACTTGCAAGTCCGTGGAACTCGTGGCGAGCACACCGAAGCTGAAGGAGGTATTTATGACATTTCCAACAAAAGGCGTATGGGTCTCACCGAGTTCGAGnnnnnnnnnnnnnnnnnnnnnnnCCGAAAGGTCGAAGGAAGAAATTCATTCGCGTTTCGCCGTCGGCGAAAAGGTGACGGGCGCGAACGATAACGAACGCGTGCACTTTTCTTCCGGTAGGACGTCGCGATCCGTTGGGTGTCGGTCTACGGCTCGCGGTGGAGCCCGCCCGTCACGGACGGACCnCGCCGGCCGACnnnnnnnnnnnCCGCTCGACGGTATACATGGTCGAAGGCCGCTTTAAGCGTTCGACTCGTGGCAAGCGCGCCGGnCAATCGGACCTAGTGCCGTTTTCGACTCCGGGCnGACTGTTGGCnnCGCnGAnnAGTTCnTCGAACAGACCACCGATCGGCGACGCTATAGCTTTGGGTACTTTCAGGACCCGTCTTGAAACACGGACCAAGGAGTCTAGCATGTGCGCGAGTCATTGGGAAACCTAAAGGCGCAATGAAAGTGAACCGAGGGAAGACGCCGTTCCGCACTCCCGGGGCGTCTCGTTCTCATCGCGAGAAGAGGCGCACCAAGAGCGTACACGCTGGGACCCGAAAGATGGTGAACTATGCCTGGTCAGGACGAAGTCAGGGGAAACCCTGATGGAGGTCCGTAGCGATTCTGACGTGCAAATCGATCGTCGGAACTGGGTATAGGGGCGAAAGACTAATCGAACCATC
		</sequence>
		<sequence>
			<taxon idref="DrCyr04"/>
			CTTATACTAGGAGCTCCGGATATAGCTTTCCCTCGGCTAAACAATATAAGATTCTGACTTCTTCCCCCATCCCTTACTCTTCTTATTATAAGAAGAGTAATTAACAAGGGAGCAGGGACCGGATGAACTGTTTACCCACCATTATCATCAAATATTGCCCATGAAGGAGCCTCTGTTGATCTCGCTATCTTTAGACTTCATATATCGGGAGTTAGCTCTATCCTAGGAGCAATTAATTTCATTTCCACAATTATTAACATACACCCTAAAGGTGTTTCCCCCGAGCAATTAACTCTTTTTACCTGAGCCGTAAAAATCACGGCAGTTCTACTATTACTCTCACTACCTGTTCTCGCAGGAGCTATCACAATACTTTTAACTGACCGAAACGTTAACACATCTTTCTTTGACCCTGCTGGTGGGGGAGACCCAATTCTTTATCAACATCTTTTTTGGTTCTTTGGACATCCTGAAGTTTATATTTTAATTTTACCAGGGTTTGGTTTAATCTCTCATATTATCAGCCAGGAGAGTGGTAAAAAAGAAGCTTTTGGCGTCTTAGGAATAATCTATGCAATAACTGCTATTGGTCTACTAGGATTCGTAGTGTGGGCTCACCATATATTTACTGTTGGAATAGATGTAGATACCCGAGCTTATTtTACCTCAGCCACTATAATCATTGCAGTTTATGCCTGGGTATTGGACAAATTGAAGGCTGAACGTGAACGTGGTATCACTATTGACATTGCCCTATGGAAATTTGAGACCGCCAAATACTATGTAACCATCATTGATGCCCCAGGACACAGAGATTTCATCAAGAACATGATTACTGGAACATCTCAAGCTGACTGTGCTGTGCTTATTGTAGCTGCTGGTACTGGTGAATTCGAGGCTGGTATCTCCAAGAATGGACAAACTAGGGAACATGCTCTTCTCGCTTTCACCCTTGGAGTCAAACAACTTATTGTCGGTGTCAACAAAATGGATTCCACAGAACCCGCCTACAGCGAATCTCGTTTTGAGGAAATTAAAAAGGAAGTCTCATCTTACATCAAAAAGATTGGATACAACCCTGCTGCTGTTGCTTTTGTACCTATTTCCGGATGGCATGGAGACAACATGTTAGAAACTTCCAGCAAGATGCCATGGTTCAAGGGATGGGCTGTCGAACGTAAAGAAGGCAAGGCTGAAGGAAAAACTCTCATCGAAGCTTTGGATGCTATCCTCCCACCTTCTCGTCCCACTGACAAACCTCTTCGTCTTCCATTGCAGGATGTCTACAAAATTGGTGGTATTGGAACAGTACCAGTCGGTCGTGTTGAGACTGGACTTCTCAAGCCTGGTATGGTTGTGGTGTTTGCCCCAGCGAACATCACCACTGAAGTAAAGTCTGTTGAAATGCACCACGAAGCCTTGCAAGAAGCCGTCCCCGGTGACAATGTTGGTTTCAACGTTAAGAACGTCTCAGTTAAAGAATTGCGTCGTGGTTATGTAGCTGGTGACTCCAAGAACAACCCACCTAGGGGAGCCTCTGACTTCTTGTGTATTCCGTGAAGGAGGCTCTGAGTGCCGCCGATCAATTGGGGTATCCGGTGATGGCGAGGGCGGCGTTCTCCCTCGGTGGACTCGGATCCGGATTTGCCAACACCAAGGAGGAGTTGACCGTGTTGGCTGCCCAAGCKTTGGCCCATTCCAGYCAACTGATCATCGACAAATCRCTGAAGGGTTGGAAAGAGGTGGAATACGAGGTGGTTCGAGACGCCTTCGACAATTGCATCACCGTGTGCAACATGGAAAACGTGGACCCGTTGGGAATTCACACGGGAGAGTCCATAGTGGTGGCTCCTAGCCAGACCCTGTCCAACAAGGAGTACAACATGCTCAGGACAACCGCCATAAACGTAATAAGACATTTCGGCGTGGTGGGCGAATGCAACATCCARTACGCCCTCTGTCCATTCTCGGAAGAGTATTTCATCATCGAGGTGAACGCG
			AGACTYTCCAGAAGTTCGGCTTTGGCCAGTAAAGCGACCGGATATCCYCTGGCATACGTGGCGGCCAAGTTGGCSTTGGGACGCGCCCTGCCAGACCTGAAGAATTCGGTCACCGGAAACACGACCGCCTGTTTCGAGCCGAGTCTGGACTATTGCGTGGTGAAGATTCCGCGTTGGGATCTGCAAAAGTTCGCCCGGGTGAGCACGAAGATCGGCAGCTCCNNNNNNNNNNNNNNNNNNTTGTTCGCTGACTTGTTCGACCCCATTATCGAAGACTACCATAAGGGATTCAGCCGTACTGACAAACATCCCCCCAAGAACTGGGGTGATGTGAGCGTTTTCGGCAACTTGGACCCCACCGGTGAATACGTCGTGTCCACCCGTGTGAGGTGCGGAAGGTCTTTGGAAGGGTACCCATTCAACCCTTGCTTAACCGAGGAGCAGTACAAAGAGATGGAACAGAAAGTGTCGTCCACCTTGTCCGGCTTGGAGGGCGAGTTGAAGGGAACTTTCTACCCGTTGACCGGAATGAGCAAAGACATCCAGCAAAAGTTGATCGATGATCACTTTTTGTTCAAGGAGGGCGACAGGTTCTTGCAGGCTGCTAACGCTTGCCGTTTCTGGCCCAGCGGACGTGGTATCTACCACAACGAAAACAAAACCTTCTTGGTCTGGTGCAACGAAGAGGACCATCTTCGTATCATTTCCATGCAAATGGGAGGAGATTTGGGACAAGTTTACCGCCGTCTGGTTACTGCCGTCAACGACATCGAAAAACGTTTGCCATTCTCTCACCACGACAGGTTGGGCTTCCTCACTTTCTGCCCTACTAACTTGGGCACCACTGTCCGTGCTTCGGTGCACATCAAGGTACCAAAGTTGGCCGCCAACAAGSCCAAACTCGAAGAAGTAGCTTCCAAGTACAACTTGCAAGTTCGTGGTACCCGCGGTGAGCACACCGAAGCTGAGGGTGGCATCTACGACATTTCCAACAAGAGGCGTATGGGTCTTACTGAGTTCGAAGTTTAGGGGTAAACCTGAGAAACCCGAAAGGTCGAAGGGAGAAATTCAnCCGCGTTTCGCTACGGGCGGCGGGGCGACGGTCGCGAACCGTTACGAACGCGTGCACTTTTCTCCTGGTAGGACGTCGCGATCCGTTGGGCGTCAGTCTACGGCTCGGGGTGGAGCCCGCCCGTCACGGACGGACCnCTCCGGCTGACnnnnnnnnnnnTCGCTCGACGGTATACAAGGTTAGAGGCCGCTCCGAGCGTTCGGCTCGCGGCAAGCGCGTCGGnCGATCGGACCTAGTGCCGATTCCGACCTCTGACnGACTGTTGGCnnCGTCGAnnTGTTCnTCGAACAGACCACCGATCTGCGACGCTATAGCTTTGGGTACTTTCAGGACCCGTCTTGAAACACGGACCAAGGAGTCTAGCATGTACGCGAGTCATTGGGAAACCTAAAGGCGCAATGAAAGTGAACCGAGGGAGGACGCCGTTCCGCACTCCCGGGGCGTCTCGTTCTCATCGCGAGAAGAGGCGCACCAAGAGCGTACACGCTGGGACCCGAAAGATGGTGAACTATGCCTGGTCAGGACGAAGTCAGGGGAAACCCTGATGGAGGTCCGTAGCGATTCTGACGTGCAAATCGATCGTCGGAACTGGGTATAGGGGCGAAAGACTAATCGAACCATC
		</sequence>
		<sequence>
			<taxon idref="DrDac01"/>
			nnnnnnnnnnnnnnnnnnnnnATAGCCTTCCCACGATTAAACAATATAAGATTTTGACTTTTACCACCATCCTTAACCCTCCTTTTAATAAGAAGAATTATTGATAANGGAGTAGGTACAGGTTGAACAGTTTACCCCCCTTTATCCTCTAATATTGCCCATAAAGGTATATCCGTTGACTTAGCCATTTTTAGCCTACATATATCCGGAATTTCTTCTATTATAGGAGCTATCAATTTTATTTCCACTATTATTAATATACACCCCCTAGGGATAAAACCCGAACAACTACCATTATTCACATGAGCAATCAAAATTACTGCTATTTTACTATTATTATCCCTACCAGTTTTAGCTGGAAGAATTACTATATTATTAACTGATCGAAATATTAATACTTCATTTTTTGATCCAGCAGGAGGAGGAGACCCAATTTTATATCAACATTTATTTTGATTTTTTGGACACCCTGAAGTATACATTCTTATTCTACCTGGATTTGGTATAANNTCCCATATTATTAGTCAAGAAAGAGGTAAAAAAGAAACCTTCGGTGTACTAGGAATAATTTATGCTATAGCAACAATTGGTANTTTAGGCTTTATTGTCTGAGCACATCATATATTCACAGTAGGGATAGATGTTGATACACGAGCATATTTTACATCAGCAACTATAATTATTGCAGTCNNNNNNNNNNNNNTGGACAAACTGAAAGCCGAACGTGAACGTGGTATCACCATTGACATTGCTTTRTGGAAATTCGAGACTGCCAAATACTATGTGACCATCATCGATGCCCCCGGACACAGAGATTTTATCAAGAACATGATTACGGGAACCTCTCAGGCTGATTGTGCCGTGCTCATTGTAGCTGCTGGTACTGGAGAATTTGAGGCCGGTATCTCCAAGAATGGACAGACCAGGGAACACGCCCTTCTTGCTTTTACTCTTGGAGTAAAACAACTTGTCGTCGGTGTCAACAAAATGGATTCCACTGAACCACCCTATAGCGAGCCTCGTTTTGAGGAAATTAAAAAGGAAGTCTCATCTTACATCAAGAAGATCGGTTACAACCCTGCCGCTGTCGCTTTCGTACCCATCTCTGGATGGCACGGGGACAACATGCTGGAAGCCTCTTCCAAGATGCCCTGGTTCAAGGGGTGGGCCATTGAACGTAAAGAAGGCAAAGCTGAAGGAAAAACCCTCATTGATGCTTTGGATGCCATCCTTCCTCCATCTCGTCCCACCGACAAACCTCTTCGTCTTCCTTTGCAGGATGTCTACAAAATCGGTGGTATTGGAACAGTGCCAGTCGGTCGTGTTGAAACTGGCGTCCTCAAGCCTGGCATGGTTGTGGTCTTTGCTCCTGCCAATATTACCACTGAAGTTAAGTCTGTGGAAATGCACCACGAAGCTTTACCAGAAGCTGTCCCCGGTGACAATGTAGGATTCAACGTAAAGAACGTCTCCGTTAAGGAATTGCGTCGTGGCTATGTTGCTGGTGACTCTAAGAACAACCCACCCAGGGGTGCTGCTGACTTCTTnnnnnnnnnnnnnnnnnnnnnnnnnnnnnnnnnnnnnnnnnnnnnnnnnnnnnnnnnnnnnnnnnnnnnnnnnnnnnnnnnnnnnnnnnnnnnnnnnnnnnnnnnnnnnnnnnnnnnnnnnnnnnnnnnnnnnnnnnnnnnnnnnnnnnnnnnnnnnnnnnnnnnnnnnnnnnnnnnnnnnnnnnnnnnnnnnnnnnnnnnnnnnnnnnnnnnnnnnnnnnnnnnnnnnnnnnnnnnnnnnnnnnnnnnnnnnnnnnnnnnnnnnnnnnnnnnnnnnnnnnnnnnnnnnnnnnnnnnnnnnnnnnnnnnnnnnnnnnnnnnnnnnnnnnnnnnnnnnnnnnnnnnnnnnnnnnnnnnnnnnnnnnnnnnnnnnnnnnnnnnnnnnnnnnnnnnnnnnnnnnnnnnnnnnnnnnnnnnnnnnnnnnnnnnnnnnnnnnnnnnnnnnnnnnnnnn
			nnnnnnnnnnnnnnnnnnnnnnnnnnnnnnnnnnnnnnnnnnnnnnnnnnnnnnnnnnnnnnnnnnnnnnnnnnnnnnnnnnnnnnnnnnnnnnnnnnnnnnnnnnnnnnnnnnnnnnnnnnnnnnnnnnnnnnnnnnnnnnnnnnnnnnnnnnnnnnnnnnnnnnnnnnnnnnnnnnnnnnnnnnnnnnnnnnnnnnnnnnnnnnnnnnnnnnnnnnnnnnnnnnnnnnnnnnnnnnnnnnnnnnnnnnnnnnnnnnnnnnnnnnnnnnnnnnnnnnnnnnnnnnnnnnnnnnnnnnnnnnnnnnnnnnnnnnnnnnnnnnnnnnnnnnnnnnnnnnnnnnnnnnnnnnnnnnnnnnnnnnnnnnnnnnnnnnnnnnnnnnnnnnnnnnnnnnnnnnnnnnnnnnnnnnnnnnnnnnnnnnnnnnnnnnnnnnnnnnnnnnnnnnnnnnnnnnnnnnnnnnnnnnnnnnnnnnnnnnnnnnnnnnnnnnnnnnnnnnnnnnnnnnnnnnnnnnnnnnnnnnnnnnnnnnnnnnnnnnnnnnnnnnnnnnnnnnnnnnnnnnnnnnnnnnnnnnnnnnnnnnnnnnnnnnnnnnnnnnnnnnnnnnnnnnnnnnnnnnnnnnnnnnnnnnnnnnnnnnnnnnnnnnnnnnnnnnnnnnnnnnnnnnnnnnnnnnnnnnnnnnnnnnnnnnnnnnnnnnnnnnnnnnnnnnnnnnnnnnnnnnnnnnnnnnnnnnnnnnnnnnnnnnnnnnnnnnnnnnnnnnnnnnnnnnnnnnnnnnnnnnnnnnnnnnnnnnnnnnnnnnnnnnnnnnnnnnnnnnnnnnnnnnnnnnnnnnnnnnnnnnnnnnnnnnnnnnnnnnnnnnnnnnnnnnnnnnnnnnnnnnnnnnnnnnnnnnnnnnnnnnnnnnnnnnnnnnnnnnnnnnnnnnnnnnnnnnnnnnnnnnnnnnnnnnnnnnnnnnnnnnnnnnnnnnnnnnnnnnnnnnnnnnnnnnnnnnnnnnnnnnnnnnnnnnnnnnnnnnnnnnnGTTTAGGGGTAAACCTGAGAAACCCGAAAGGTCGAAGGGAGAAATTCATTCGCGTTTCGTCGTCGGAGGGAAGGCGACGAGCGCGAACGGCAGCGAACGCGTGCACTTTTCTTCTGGTAGGACGTCGCGATCCGTTGGGTGTCGGTCTACGGTACGCGGTGGAGCCCGCTCGTCACGAACGGACCnCGCCGACCGACnnnnnnnnnnnTCGCTCGACGGTACACACGGTCAGAGGCCGCTCTGAGCGTCCGGCTCGCGGCAAGCGCGCCGGnTAATCGGACCTAGTGCCGTTTCCGACGCCGGGCnGACTGTTGGCnnCGCnGAnnAGTTCnTCGGACAGACCACCAATCTGCGACGCTATAGCTTTGGGTACTTTCAGGACCCGTCTTGAAACACGGACCAAGGAGTCTAGCATGTACGCGAGTCATTGGGAAACCTAAAGGCGCAATGAAAGTGAATCGAGGGAAGACGCCGTTCCGCATTCCCGGGGCGTCTCGTTCTCTCTGCGAGAAGAGGCGCACCAAGAGCGTACACGCTGGGACCCGAAAAATGGTGAACTATnnnnnnnnnnnnnnnnnnnnnnnnnnnnnnnnnnnnnnnnnnnnnnnnnnnnnnnnnnnnnnnnnnnnnnnnnnnnnnnnnnnnnnnnnnnnnnnnnnnnnnnnnnnnnn
		</sequence>
		<sequence>
			<taxon idref="DrDol01"/>
			CTTATGCTAGGAGCCCCAGATATAGCATTCCCACGACTTAACAATATAAGATTCTGACTACTACCTCCCTCACTATCCCTCCTTCTAATAAGAAGAATTACTAACAAAGGAGCTGGAACAGGATGAACTGTTTATCCACCACTGTCAAGAAATATCGCTCATGAGGGATCCTCAGTAGATCTGGCAATCTTCAGCCTTCATATATCAGGAGTATCCTCAATTCTAGGAGCTATCAACTTCATTTCAACCATCTTAAATATACACCCAAAGGGAATAAAGCCAGAACAAATACCCTTATTCGTCTGGGCCGTTAAAATTACAGCAGTATTATTACTTCTCTCACTACCAGTCCTAGCTGGGGCAATCACTATACTACTTACTGATCGTAACGTTAATACATCTTTTTTTGACCCCGCAGGAGGAGGAGACCCAATCTTATACCAACACTTATTTTGATTTTTTGGACACCCAGAAGTATACATCTTAATTCTACCAGGATTCGGGATAATCTCTCACATTATTAGACAGCAAAGAGGTAAAAAAGAAGCATTTGGAGTCTTAGGAATAATTTACGCTATAACAGCCATTGGACTATTGGGATTTGTAGTATGAGCCCATCATATATTCACTGTAGGAATAGATGTAGACACTCGAGCTTATTTTACCTCTGCTACTATAATTATCGCTGTGTATGCTTGGGTGTTGGACAAACTGAAGGCTGAACGTGAGCGTGGTATCACCATCGATATCGCTTTGTGGAAGTTTGAAACTGCTAGATATTATGTTACCATCATTGACGCTCCTGGGCACAGGGATTTCATTAAGAACATGATTACTGGTACCTCACAAGCTGATTGTGCTGTATTGATCGTTGCCGCTGGTACTGGTGAATTCGAAGCTGGTATCTCAAAGAATGGACAAACTAGAGAACATGCACTGCTCGCCTTCACTCTTGGAGTGAAACAACTTATCGTGGGTGTTAACAAAATGGACTCGACTGAACCACCCTACAGTGAAAGCCGTTACGAGGAAATAAAGAAGGAAGTCTCTTCTTACATCAAGAAAATTGGTTACAACCCAGCTGCTGTTGCTTTCGTTCCCATCTCTGGATGGCATGGAGACAACATGTTGGAACCTTCCACCAAGATGCCATGGTTCAAGGGATGGAACGTGGACCGCAAAGAAGGCAAGGCTGAAGGAAAAACTCTTATCGAAGCTTTGGATGCCATTCTTCCTCCTTCTCGACCCACCGACAAACCTCTACGTCTTCCTCTTCAGGATGTCTACAAAATTGGTGGTATTGGAACAGTACCCGTAGGTCGTGTTGAAACTGGTGTGCTCAAACCTGGTATGGTTGTCGTCTTTGCCCCAGCAAACATTACTACTGAAGTAAAGTCAGTTGAGATGCATCACGAAGCTTTGCCTGAAGCCGTACCCGGAGACAATGTTGGTTTCAACGTTAAGAACGTCTCGGTTAAGGAATTGCGTCGTGGTTATGTAGCTGGTGACTCCAAGAGCAACCCTCCTAGAGNAGCTGCTGACNNNNNnnnnnnnnnnnnnnnnnnnnnnnnnnnnnnnnnnnnnnnnnnnnnnnnnnnnnnnnnnnnnnnnnnnnnnnnnnnnnnnnnnnnnnnnnnnnnnGCTTTGCTAACAACAAAGAAGAGCTGATATCTTTGGCTAATCAAGCTTTAGCCCACTCCACTCAACTGATAATCGACAAATCGCTGAAAGGATGGAAAGAAGTGGAATACGAAGTAGTTAGAGACGCTTACGACAACTGCATTACGGTGTGCAACATGGAGAATGTTGATCCTCTAGGAATCCACACTGGAGAATCGATAGTTATAGCTCCAAGTCAGACTTTATCCAACAAAGAGTACAACATGCTTCGAACCACTGCCATCAACGTTATAAGACACTTTGGAGTAGTTGGAGAATGCAACATCCAATACGCATTGAATCCTTGTTCCGAAGAGTACTACATCATCGAAGTGAATGCC
			AGATTATCCAGAAGTTCAGCTTTGGCTAGTAAAGCCACTGGGTACCCTTTAGCTTATGTAGCAGCCAAGCTATCGTTGGGAATTTCGTTGCCGGAAATCAAAAACTCCGTTACCGGGTGCACCACTGCTTGCTTCGAACCCAGTTTGGATTATTGCGTTGTCAAAGTACCACGATGGGATCTTCATAAnnnnnnnnnnnnnnnnnnnnnnnnnnnnnnnnnnnnnnnnnnnnnnnnnnnnnnnnnnnnnnnnnnnnnnnnnnnnnnnnnnnnnnnnnnnnnnnnnnnnnnnnnnnnnnnnnnnnnnnnnnnnnnnnnnnnnnnnnnnnnnGTCGGCCTGTTCGGAAACTTGGACCCTGCCAGCGAGTATATCGTATCCACCCGTGTAAGGTGTGGTAGGTCCATGGAAGGCTACCCATTCAACCCTTGCTTGACCGAGGAGCAATACAAAGAAATGGAACAAAAGGTTTCGTCTACTCTTTCCGGTTTGGAAGGGGAATTGAAAGGCACTTTCTACCCGTTGACCGGAATGAGCAAGGAGGTGCAGCAGAAGTTGATCGACGATCATTTCTTGTTCAAGGAAGGTGACCGATTCTTGCAAGCCGCCAACGCTTGCCGGTTCTGGCCCAGCGGACGTGGTATCTTTCACAACGAAAACAAAACCTTCTTGGTCTGGTGCAACGAAGAGGACCATCTCCGTCTCATTTCCATGCAAATGGGAGGCGACTTGGGTGAAGTCTACCGTCGTCTCGTAACCGCTGTCAATGATATCGAGAAGCGCATTCCGTTCTCTCACAACGACAGACTTGGATTCTTGACTTTCTGCCCAACCAACTTGGGTACCACCGTTCGCGCCTCCGTGCACATTAAAGTGCCAAAGTTGGCCGCCAACAAAGCTAAGCTGGAAGAAGTCGCTGCCAAATACAATCTGCAAGTACGTGGAACTCGTGGCGAGCATACCGAAGCTGANGGTGGTATCTATGACATCTCCAACAAGAGACGTATGNnnnnnnnnnnnnnnnnnnnnnnnnnnnnnnnCTGAGAnnnTCCGAAGGTCGAAGGGAGAAATTCATTCGCGTCTCGTCGTCGTCGGTGGGGCGACGGGCGTGAAnGGCGACGAACGCGTGCACTTTTCTCCTGGTAGGACGTCGCGATCCGTTGAGCGTCGGTCTACGGTACGAGAGGGAGCCCGTCGGTTTCGGACGGACCTCACCGGCCGACnnnnnnnnnnnTCGCTCGACGGTATACACGGTTAGGGGCCGCTCGTAGCGTCCGAACCGCGGCAAGCGCGCCGAnCGACCGGACCCGGTGCCGGTTTCGACCTCGGACnGACTGTTGGCnnCGCnGGACAGTTCnTCGGACAGACCACCGATCGGCGACGCTATAGCTTTGGATAATTTCAGGACCCGTCTTGAAACACGGACCAAGGAGTCTAGCATGTGCGCGAGTCATTGGGAAACCTAAAGGCGCAATGAAAGTGAACCGAGGGAAGACGACGTCTCGCATTCCCGGGGCGTCTCGTTCTCATCGCGAGAAGAGGCGCACCGAGAGCGTACACGCTGGGACCCGAAAGATGGTGAACTATGCCTGGTCAGGACGAAGTCAGGGGAAACCCTGATGGAGGTCCGTAGCGATTCTGACGTGCAAATCGATCGTCGGAACTGGGTATAGGGGCGAAAGACTAATCGAACCATC
		</sequence>
		<sequence>
			<taxon idref="DrDol02"/>
			NNNNNNNNNNNNNGCCCAGATATAGCATTCCCCCGATTGAATAATATAAGATTTTGATTACTACCTCCCTCACTATCTCTTCTTTTAATAAGAAGAGTAACCAATAAAGGAGCAGGAACAGGATGAACAGTCTATCCACCTCTATCTAGAAATATTGCCCATGAAGGATCATCTGTAGATCTAGCAATTTTTAGATTACATATATCAGGTGTATCATCAATTCTAGGAGCAATCAACTTTATCTCTACAATTATCAATATACATCCAATAGGAATAAAGCCAGAACAACTTCCCTTATTTGTGTGAGCTGTAAAAATTACAGCAGTACTTCTACTCCTATCTTTACCTGTACTTGCAGGAGCTATCACTATGCTTTTAACAGACCGAAATATCAATACTTCATTTTTTGATCCTGCCGGAGGAGGAGATCCCATCCTCTATCAACACTTATTTTGATTTTTTGGACATCCTGAAGTTTACATTTTAATTCTTCCAGGATTCGGAATAATTTCTCATATTATTAGTCAACAAAGAGGAAAAAAAGAAGCATTTGGAGTATTAGGAATAATCTATGCTATAACTGCCATTGGATTACTAGGATTTGTAGTATGAGCTCATCATATATTCACAGTAGGTATAGACGTTGACACACGAGCATATTTTACTTCAGCAACTANNNNNNNNNNNNNNTACGCCTGGGTATTGGACAAGTTGAAGGCTGAACGTGAGCGTGGTATCACCATTGATATCGCATTGTGGAAGTTCGAAACTGCCAAATACTATGTTACCATCATTGACGCTCCTGGACACAGGGATTTCATCAAAAACATGATCACTGGAACCTCTCAAGCTGATTGTGCTGTATTGATCGTCGCTGCCGGTACTGGTGAATTTGAAGCTGGTATCTCGAAGAATGGACAAACTAGAGAACACGCTCTTCTCGCCTTCACTCTTGGAGTAAAACAACTTATCGTTGGTGTTAACAAAATGGACTCCACCGAACCACCCTATAGTGAGGCACGTTACGAGGAAATCAAGAAGGAAGTCTCATCGTACATTAAGAAAATTGGTTACAACCCTGCTGCTGTTGCTTTCGTACCCATTTCTGGTTGGCATGGAGACAACATGTTGGAGGCTTCCAACAAGATGCCATGGTTCAAGGGATGGAATGTTGATCGTAAAGAAGGCAAGGCTGAAGGAAAGACTCTCATTGAGGCTTTGGATGCCATCCTTCCCCCTAGTCGTCCCACCGACAAACCTCTTCGTCTTCCTCTGCAGNNNNNNNNNNNNNNNNNNNNNNNNNNNNNNNNNNNNNNNNNNNNNNNNNNNNNNNNNNNNNNNNNNNNNNNNNNNNNNNNNNNNNNNNNNNNNNNNNNNNNNNNNNNNNNNNNNNNNNNNNNNNNNNNNNNNNNNNNNNNNNNNNNNNNNNNNNNNNNNNNNNNNNNNNNNNNNNNNNNNNNNNNNNNNNNNNNNNNNNNNNNNNNNNNNNNNNNNNNNNNNNNNNNNNNNNNNNNNNNNNNNNNNNNNNNNNNNNNNNNNNNNNNNNNnnnnnnnnnnnnnnnnnnnnnnnnnnnnnnnnnnnnnnnnnnnnnnnnnnnnnnnnnnnnnnnnnnnnnnnnnnnnnnnnnnnnnnnnnnnnnnnnnnnnnnnnnnnnnnnnnnnnnnnnnnnnnnnnnnnnnnnnnnnnnnnnnnnnnnnnnnnnnnnnnnnnnnnnnnnnnnnnnnnnnnnnnnnnnnnnnnnnnnnnnnnnnnnnnnnnnnnnnnnnnnnnnnnnnnnnnnnnnnnnnnnnnnnnnnnnnnnnnnnnnnnnnnnnnnnnnnnnnnnnnnnnnnnnnnnnnnnnnnnnnnnnnnnnnnnnnnnnnnnnnnnnnnnnnnnnnnnnnnnnnnnnnnnnnnnnnnnnnnnnnnnnnnnnnnnnnnnnnnnnnnnnnnnnnnnnnnnnnnnnnnnnnnnnnnnnnnnnnnnnnnnnnnnnnnnnnnnnnnnnnnnnnnnnnnnnn
			nnnnnnnnnnnnnnnnnnnnnnnnnnnnnnnnnnnnnnnnnnnnnnnnnnnnnnnnnnnnnnnnnnnnnnnnnnnnnnnnnnnnnnnnnnnnnnnnnnnnnnnnnnnnnnnnnnnnnnnnnnnnnnnnnnnnnnnnnnnnnnnnnnnnnnnnnnnnnnnnnnnnnnnnnnnnnnnnnnnnnnnnnnnnnnnnnnnnnnnnnnnnnnnnnnnnnnnnnnnnnnnnnnnnnnnnnnnnnnnnnnnnnnnnnnnnnnnnnnnnnnnnnnnnnnnnnnnnnnnnnnnnnnnnnnnnnnnnnnnnnnnnnnnnnnnnnnnnnnnnnnnnnnnnnnnnnnnnnnnnnnnnnnnnnnnnnnnnnnnnnnnnnnnnnnnnnnnnnnnnnnnnnnnnnnnnnnnnnnnnnnnnnnnnnnnnnnnnnnnnnnnnnnnnnnnnnnnnnnnnnnnnnnnnnnnnnnnnnnnnnnnnnnnnnnnnnnnnnnnnnnnnnnnnnnnnnnnnnnnnnnnnnnnnnnnnnnnnnnnnnnnnnnnnnnnnnnnnnnnnnnnnnnnnnnnnnnnnnnnnnnnnnnnnnnnnnnnnnnnnnnnnnnnnnnnnnnnnnnnnnnnnnnnnnnnnnnnnnnnnnnnnnnnnnnnnnnnnnnnnnnnnnnnnnnnnnnnnnnnnnnnnnnnnnnnnnnnnnnnnnnnnnnnnnnnnnnnnnnnnnnnnnnnnnnnnnnnnnnnnnnnnnnnnnnnnnnnnnnnnnnnnnnnnnnnnnnnnnnnnnnnnnnnnnnnnnnnnnnnnnnnnnnnnnnnnnnnnnnnnnnnnnnnnnnnnnnnnnnnnnnnnnnnnnnnnnnnnnnnnnnnnnnnnnnnnnnnnnnnnnnnnnnnnnnnnnnnnnnnnnnnnnnnnnnnnnnnnnnnnnnnnnnnnnnnnnnnnnnnnnnnnnnnnnnnnnnnnnnnnnnnnnnnnnnnnnnnnnnnnnnnnnnnnnnnnnnnnnnnnnnnnnnnnnnnnnnnnnnnnnnnnnnnnnnnnnnnnnnnnnnnnnnnnnnnnnnnnnnnnnnnnnnnnnnnnnnnnnnnnnnnnnnnnnnnnnnnnnnnnnnnnnnnnnnnnnnnnnnnnnnnnnnnnnnnnnnnnnnnnnnnnnnnnnnnnnnnnnnnnnnnnnnnnnnnnnnnnnnnnnnnnnnnnnnnnnnnnnnnnnnnnnnnnnnnnnnnnnnnnnnnnnnnnnnnnnnnnnnnnnnnnnnnnnnnnnnnnnnnnnnnnnnnnnnnnnnnnnnnnnnnnnnnnnnnnnnnnnnnnnnnnnnnnnnnnnnnnnnnnnnnnnnnnnnnnnnnnnnnnnnnnnnnnnnnnnnnnnnnnnnnnnnnnnnnnnnnnnnnnnnnnnnnnnnnnnnnnnnnnnnnnnnnnnnnnnnnnnnnnnnnnnnnnnnnnnnnnnnnnnnnnnnnnnnnnnnnnnnnnnnnnnnnnnnnnnnnnnnnnnnnnnnnnnnnnnnnnnnnnnnnnnnnnnnnnnnnnnnnnnnnnnnnnnnnnnnnnnnnnnnnnnnnnnnnnnnnnnnnnnnnnnnnnnnnnnnnnnnnnnnnnnnnnnnnnnnnnnnnnnnnnnnnnnnnnnnnnnnnnnnnnnnnnnnnnnnnnnnnnnnnnnnnnnnnnnnnnnnnnnnnnnnnnnnnnnnnnnnnnnnnnnnnnnnnnnnnnnnnnnnnnnnnnnnnnnn
		</sequence>
		<sequence>
			<taxon idref="DrDrc01"/>
			CTTATACTAGGAGCCCCAGATATAGCTTTTCCACGAATAAATAATATAAGATTTTGGCTTTTACCTCCATCTCTAAGATTTCTCTTAATGAGATCAATTTCAGATAAAGGTGCAGGAACTGGGTGAACAGTCTACCCGCCCCTTTCCAGAAATATTGCCCATGAAGGACCCTCAGTTGACTTAGCCATTTTCAGCCTTCACATAGCAGGAGTTTCATCTATTTTAGGAGCAATTAACTTTATTTCAACAATTATAAATATACACCCAACAGGATTAAAGCCTGAACAACTCTCTTTATTTACATGAGCAGTTAAAATCACTGCTATTTTACTTCTTCTTTCACTTCCAGTTTTAGCAGGAGCTATCACTATACTCCTAACTGACCGAAATATTAATACATCTTTTTTCGACCCAGCTGGAGGAGGAGACCCAATTTTGTACCAACACCTTTTCTGATTTTTTGGTCATCCTGAGGTATATATTTTAATTCTACCAGGATTTGGAATAATTTCCCATATTATTAGTCAAGAAAGAGGGAAAAAAGAAGCTTTTGGAACTCTTGGAATAATCTATGCAATAGTAGCAATTGGACTACTAGGATTTGTAGTCTGAGCTCACCATATATTTACAGTTGGAATAGATGTAGACACTCGAGCCTATTTTACTTCAGCAACAATAATTATTGCTGTTTATGCTTGGGTGTTGGATAAGCTGAAAGCTGAACGTGAACGTGGTATCACCATCGACATTGCCTTATGGAAGTTTGAGACTGCTAAATACTACGTAACCATCATCGATGCCCCTGGACACAGAGATTTCATCAAGAACATGATTACTGGAACTTCTCAAGCCGATTGCGCTGTCCTCATTGTTGCTGCCGGTACTGGTGAATTCGAGGCTGGTATTTCCAAGAACGGACAAACTAGAGAACACGCTTTGCTCGCTTTCACTCTTGGGGTGAAACAACTTGTCGTCGGTGTCAACAAGATGGACTCCACTGAGCCGCCTTACAGCGAAAGCCGTTTCGAGGAAATCAAGAAGGAAGTATCTTCCTACATCAAGAAGATCGGTTACAACCCGGCTGCTGTTGCTTTCGTCCCCATTTCCGGATGGCATGGAGACAACATGTTGGAACCTTCCAGCAAAATGCCATGGTTCAAGGGATGGAACGTCGATCGCAAGGAAGGCAAGGCTGAAGGAAAAACTCTTATCGATGCTTTGGATGCCATCTTACCTCCCAGTCGTCCTACGGACAAACCTCTCCGTCTTCCCCTTCAGGATGTTTACAAGATCGGTGGTATTGGAACAGTACCGGTGGGTCGTGTGGAAACCGGTATCCTCAAGCCTGGCATGGTTGTGGTGTTCGCTCCTGCTAACATCACTACTGAAGTAAAATCGGTAGAAATGCACCACGAAGCCTTGCCAGAAGCCGTGCCTGGAGACAACGTAGGATTCAACGTTAAGAACGTCTCCGTTAAAGAATTGCGTCGTGGATACGTAGCTGGTGACTCCAAAAACAGCCCACCCAGGGGAGCCTCTGACNTCTTGTGTATTCGGTTAAGGAGGCTTTATGTGCGGCTGAACAGCTGGGATATCCTGTAATGGCAAGAGCGGCTTTTTCACTAGGGGGATTGGGATCAGGATTTGCAAACACAAACGAAGAATTGACAGCCCTGGCGACTCAAGCTCTTGCACATTCCAGTCAGTTAATTATCGATAAATCGCTAAGAGGCTGGAAAGAAGTCGAATACGAAGTGGTTAGAGATGCATATGACAATTGTATCACAGTTTGCAACATGGAAAACGTAGATCCTTTAGGCATCCATACTGGAGAGTCGATAGTGGTGGCCCCTAGCCAGACACTGTCAAATAGAGAATACAACATGTTGAGAACTACTGCCATAAATGTTATACGACATTTCGGAGTCGTCGGGGAATGTAACATTCAATATGCATTGAACCCCGATTCTGAAGAATATTACATAATTGAAGTAAATGCC
			AGATTATCGAGGAGCTCAGCATTGGCAAGCAAAGCTACTGGTTATCCATTAGCTTATGTGGCAGCTAAGTTAGCTTTGGGTGTTTCATTGCCAGCCTTGAACAATTCCGTAACTGGCAATACGACGGCTTGTTTTGAACCTAGTCTGGATTACTGCGTTGTGAAAATACCTAGATGGGACYTGCATAAGTTTTCCAGAGTTAGCACTAAAATTGGAAGTTCTnnnnnnnnnnnnnnnnnnnnnnnnnnnnnnnnnnnnnnnnnnnnnnnnnnnnnnnnnnnnnnnnnnnnnnnnnnnnnnGACAAAAATCCTCCGAAGAACTGGGGTGATGTTAGCATCTTCGGCAACGTCGATCCCACTGGTGAATACGTCGTGTCCACCCGTGTGAGATGCGGAAGATCTTTGGAAGGGTACCCATTCAACCCTTGCTTAACCGAGGAACAATACAAGGAAATGGAACAGAAGGTATCGAGCACCTTGTCTGCTTTGGATGGAGAGCTCAAGGGAACCTTCTATCCTTTGACCGGAATGAGCAAAGATGTCCAACAAAAACTCATCGACGATCACTTCTTGTTCAAGGAAGGCGACAGGTTCTTGCAAGCCGCTAACGCTTGCCGCTTCTGGCCCTCTGGACGTGGTATCTACCACAACGAAAACAAGACCTTCTTGGTTTGGTGCAACGAAGAAGATCATCTCCGTATTATTTCCATGCAAATGGGAGGTGACTTGGGGGAAGTCTACCGTCGTCTTGTAACAGCCGTCAACGATATTGAAAAGCGTATTCCGTTCTCTCACCATGACAGATTGGGATTCCTTACCTTCTGCCCAACTAACTTGGGTACCACGGTTCGCGCTTCTGTCCACATTAAAGTTCCGAAACTGGCTGCCAACAAAGCTAAGCTCGAAGAAATCGCTAGCAAATACAACTTGCAGGTTCGTGGAACTCGTGGAGAACATACCGAAGCTGAAGGTGGTATTTACGACATTTCCAACAAGAGACGAATGGNNCCTCACnnnnnnnnnGTTTAGGGGTAAACCTGAGAAACCCGAAAGGTCGAAGGGAGAAATTCATTCGCGTCTCGCGACGAGCTTCGAAGTGACGGGCGCGGACCGTCGCGAACGCGTGCACTTTTCTCCTGGTAGGACGTCGCGATCCGTCGAGTGTCGGTCTACGGTTTCGGGTGGAGTCCGTAnnnnACCTACGGACCCCGGCGGCCGACnnnnnnnnnnnTCGCTCGACGGTATATAAGGTTCGAGGCCGCTCTGAGCGTCCGGCTCGTGGCAAGCACGCCGGnCGATCGGACCCAGTGCCGATTCTGACCTCTGGCnGACTGTTGGCnnCGCnGTnnCGTCCnTCGGACAGACCACCGATCGGCGACGCTACAGATTTGGGTACTTTCAGGACCCGTCTTGAAACACGGACCAAGGAGTCTAGCATGTGCGCGAGTCATTGGGAAACCTAAAGGCGTAATGAAAGTGAACCGAGGGAAGAAGCCGCTCCGCATTCCCGGGGCGTCTCGTTCTCATTGCGAGGAGAGGCGCACCAAGAGCGTACACGCTGGGACCCGAAAGATGGTGAACTATGCCTGGTCAGGACGAAGTCAGGGGAAACCCTGATGGAGGTCCGTAGCGATTCTGACGTGCAAATCGATCGTCGGAACTGGGTATAGGGGCGAAAGACTAATCGAACCATC
		</sequence>
		<sequence>
			<taxon idref="DrDrc02"/>
			nnnnnnnnnnnnnnnnnnnnnATAGCCTTTCCACGACTTAACAATATAAGATTTTGACTTCTTCCACCTAGCCTATCGCTTCTTCTTATAAGAAGAATCATTGATAAAGGAGCAGGAACAGGATGAACTGTGTACCCGCCCCTTGCAGCTAATATTGCACATGAAGGAGCATCTATTGACTTAGCAATCTTTAGCCTACATATATCAGGGGTATCCTCAATCTTAGGGGCAATCAATTTTATTTCCACAATCATCAATATACACCCAGTAGGAATAAAGCCAGAGCAGCTTTCCCTATTCACATGAGCCGTAAAAATCACAGCCATTTTACTATTATTATCTCTTCCTGTTCTAGCAGGTGGAATCACTATACTTCTTACAGATCGAAATATCAATACATCATTTTTTGATCCAGCAGGGGGGGGAGATCCAATTCTTTATCAACACTTATTCTGATTTTTTGGTCACCCAGAAGTATATATCCTAATTCTACCAGGATTTGGTATAATTTCTCATATTATTAGACAAGAAAGAGGTAAAAAAGAAGCCTTTGGAGTACTAGGAATAATCTATGCTATAAGAGCAATTGGATTATTAGGATTTTTAGTATGAGCCCACCACATATTTACTGTTGGCATAGATGTTGATACCCGAGCCTATTTCACTTCTGCAACCATAATTATTGCTGTTNNNGCCTGGGTATTGGATAAATTGAAGGCTGAGCGTGAACGTGGTATCACCATTGATATTGCCCTATGGAAATTCGAAACTGCTAAGTACTATGTAACCATCATTGACGCCCCTGGACACAGAGATTTCATTAAGAACATGATAACTGGAACATCCCAGGCTGATTGTGCTGTGCTAATTGTAGCTGCTGGAACTGGTGAATTTGAAGCCGGTATCTCGAAAAATGGACAAACCAGAGAACACGCTCTTCTCGCCTTTACTCTTGGAGTAAGACAACTTATTGTCGGTGTCAACAAAATGGATTCCACCGAACCACCCTACAGCGAGTCTCGATTTGAAGAAATTAAAAAGGAAGTCTCCTCTTATATCAAGAAGATTGGTTACAATCCAGCTGCTGTCGTTTTCGTGCCTATTTCTGGTTGGCATGGAGACAACATGTTGGAGCCATCCACCAAGATGCCATGGTTCAAAGGATGGGCCATTGAACGTAAAGAAGGAAAAGCTGAAGGCAAGACCCTCATTGATGCTTTGGACGCCATTCTTCCACCTAGTCGCCCAACTGACAAACCTCTTCGTCTGCCACTACAGGATGTCTACAAAATTGGTGGTATTGGAACAGTACCAGTCGGTCGTGTTGAAACTGGTGTCCTGAAACCTGGTATGGTTGTGGTGTTTGCTCCTGCTAATATCACCACTGAAGTGAAGTCTGTTGAAATGCACCACGAAGCCTTACAAGAGGCTGTCCCTGGTGACAATGTTGGCTTTAATGTCAAGAACGTCTCTGTGAAAGAATTGCGTCGTGGTTATGTTGCTGGTGATTCTAAGAACAACCCCCCTAAGGGAGCTGCTGATTTCTTnnnnnnnnnnnnnnnnnnnnnnnnnnnnnnnnnnnnnnnnnnnnnnnnnnnnnnnnnnnnnnnnnnnnnnnnnnnnnnnnnnnnnnnnnnnnnnnnnnnnnnnnnnnnnnnnnnnnnnnnnnnnnnnnnnnnnnnnnnnnnnnnnnnnnnnnnnnnnnnnnnnnnnnnnnnnnnnnnnnnnnnnnnnnnnnnnnnnnnnnnnnnnnnnnnnnnnnnnnnnnnnnnnnnnnnnnnnnnnnnnnnnnnnnnnnnnnnnnnnnnnnnnnnnnnnnnnnnnnnnnnnnnnnnnnnnnnnnnnnnnnnnnnnnnnnnnnnnnnnnnnnnnnnnnnnnnnnnnnnnnnnnnnnnnnnnnnnnnnnnnnnnnnnnnnnnnnnnnnnnnnnnnnnnnnnnnnnnnnnnnnnnnnnnnnnnnnnnnnnnnnnnnnnnnnnnnnnnnnnnnnnnnnnnnnnnn
			nnnnnnnnnnnnnnnnnnnnnnnnnnnnnnnnnnnnnnnnnnnnnnnnnnnnnnnnnnnnnnnnnnnnnnnnnnnnnnnnnnnnnnnnnnnnnnnnnnnnnnnnnnnnnnnnnnnnnnnnnnnnnnnnnnnnnnnnnnnnnnnnnnnnnnnnnnnnnnnnnnnnnnnnnnnnnnnnnnnnnnnnnnnnnnnnnnnnnnnnnnnnnnnnnnnnnnnnnnnnnnnnnnnnnnnnnnnnnnnnnnnnnnnnnnnnnnnnnnnnnnnnnnnnnnnnnnnnnnnnnnnnnnnnnnnnnnnnnnnnnnnnnnnnnnnnnnnnnnnnnnnnnnnnnnnnnnnnnnnnnnnnnnnnnnnnnnnnnnnnnnnnnnnnnnnnnnnnnnnnnnnnnnnnnnnnnnnnnnnnnnnnnnnnnnnnnnnnnnnnnnnnnnnnnnnnnnnnnnnnnnnnnnnnnnnnnnnnnnnnnnnnnnnnnnnnnnnnnnnnnnnnnnnnnnnnnnnnnnnnnnnnnnnnnnnnnnnnnnnnnnnnnnnnnnnnnnnnnnnnnnnnnnnnnnnnnnnnnnnnnnnnnnnnnnnnnnnnnnnnnnnnnnnnnnnnnnnnnnnnnnnnnnnnnnnnnnnnnnnnnnnnnnnnnnnnnnnnnnnnnnnnnnnnnnnnnnnnnnnnnnnnnnnnnnnnnnnnnnnnnnnnnnnnnnnnnnnnnnnnnnnnnnnnnnnnnnnnnnnnnnnnnnnnnnnnnnnnnnnnnnnnnnnnnnnnnnnnnnnnnnnnnnnnnnnnnnnnnnnnnnnnnnnnnnnnnnnnnnnnnnnnnnnnnnnnnnnnnnnnnnnnnnnnnnnnnnnnnnnnnnnnnnnnnnnnnnnnnnnnnnnnnnnnnnnnnnnnnnnnnnnnnnnnnnnnnnnnnnnnnnnnnnnnnnnnnnnnnnnnnnnnnnnnnnnnnnnnnnnnnnnnnnnnnnnnnnnnnnnnnnnnnnnnnnnnnnnnnnnnnnnnnnnnnnnnnnnnnnnnnnnnnnnnnnnnnnnnnnnnnnnnnnnnnnnnnnnnnnnnnnnnnnnnnnnnnnnnnnnnnnnnnnnnnnnnnnnnnnnnnnnnnnnnnnnnnnnnnnnnnnnnnnnnnnnnnnnnnnnnnnnnnnnnnnnnnnnnnnnnnnnnnnnnnnnnnnnnnnnnnnnnnnnnnnnnnnnnnnnnnnnnnnnnnnnnnnnnnnnnnnnnnnnnnnnnnnnnnnnnnnnnnnnnnnnnnnnnnnnnnnnnnnnnnnnnnnnnnnnnnnnnnnnnnnnnnnnnnnnnnnnnnnnnnnnnnnnnnnnnnnnnnnnnnnnnnnnnnnnnnnnnnnnnnnnnnnnnnnnnnnnnnnnnnnnnnnnnnnnnnnnnnnnnnnnnnnnnnnnnnnnnnnnnnnnnnnnnnnnnnnnnnnnnnnnnnnnnnnnnnnnnnnnnnnnnnnnnnnnnnnnnnnnnnnnnnnnnnnnnnnnnnnnnnnnnnnnnnnnnnnnnnnnnnnnnnnnnnnnnnnnnnnnnnnnnnnnnnnnnnnnnnnnnnnnnnnnnnnnnnnnnnnnnnnnnnnnnnnnnnnnnnnnnnnnnnnnnnnnnnnnnnnnnnnnnnnnnnnnnnnnnnnnnnnnnnnnnnnnnnnnnnnnnnnnnnnnnnnnnnnnnnnnnnnnnnnnnnnnnnnnnnnnnnnnnnnnnnnnnnnnnnnnnnnnnnn
		</sequence>
		<sequence>
			<taxon idref="DrDry01"/>
			CTTATATTGGGGGCCCCAGATATAGCGTTTCCTCGATTAAATAATATAAGATTTTGACTTCTTCCACCTAGATTATCCCTTCTATTAATAAGAAGAATTATTGACAAAGGAGCAGGAACCGGGTGAACTGTTTACCCACCACTAGCAAGAAATATTGCCCACGAAGGAGCATCTGTTGATTTAGCTATTTTTAGTCTTCACATAACAGGTGTTTCATCAATCTTAGGGGCCATCAACTTTATCTCAACAATTaTTAATATACATCCTGCAGGAGTAAAGCCCGAACAACTCTCCCTTTTTACTTGATCAGTTAAAATTACAGCAATTCTACTTCTTCTATCTCTACCTGTTCTAGCAGGAGGAATCACTATATTATTGACAGATCGAAATATTAACACATCATTTTTTGACCCAGCCGGAGGAGGGGATCCAATTCTATACCAGCATCTATTTTGATTCTTTGGACACCCAGAAGTTTATATTTTAATTCTTCCAGGATTCGGGATAATTTCCCATATCATTAGCCAAGAAAGAGGGAAAAAAGAAGCTTTTGGAGTTTTAGGAATAATTTATGCAATAAGAGCAATTGGATTATTAGGATTTGTAGTATGAGCACATCATATATTCACAGTAGGAATAGATGTAGACACTCGAGCATACTTTACTTCTGCAACAATAATTATTGCAGTTTATGCCTGGGTATTGGACAAATTGAAGGCAGAACGTGAGCGTGGTATCACCATTGATATTGCCCTGTGGAAGTTCGAAACAGCCAAGTACTATGTAACCATCATCGATGCCCCTGGACACAGGGATTTCATCAAGAACATGATCACTGGAACCTCCCAGGCTGACTGTGCCGTACTGATTGTTGCTGCTGGAACTGGTGAATTTGAAGCCGGTATCTCAAAGAACGGACAAACCAGAGAACACGCTTTGCTCGCCTTTACCCTTGGAGTAAAACAACTTATCGTCGGTGTCAACAAAATGGATTCCACCGAACCACCCTACAGCGAACCTCGTTTTGAAGRRATCAAARRAGRAGTCTCTTCATACATTRAGRRGATTGGTTACRACCCTGCTGCTGTCGCTTTCGTACCCATTTCTGGCTGGCRTGGAGACGGCATGTTGGRRGCTTCCACCRAGATGCCCTGGTTCNRGGGRTGGGCTGTTGRRCGTNNRGNNGGCRRGGCTGRRGGCNNNNNNNNNNNNNNNNNNNNNNNNNNNNNNNNNNNNNNNNNNNNNNNNNNNNNNNNNNNNNNNNNNNNNNNNNNNNNNNNNNNNNNNNNNNNNNNNNNNNNNNNNNNNNNNNNNNNNNNNNNNNNNNNNNNNNNNNNNNNNNNNNNNNNNNNNNNNNNNNNNNNNNNNNNNNNNNNNNNNNNNNNNNNNNNNNNNNNNNNNNNNNNNNNNNNNNNNNNNNNNNNNNNNNNNNNNNNNNNNNNNNNNNNNNNNNNNNNNNNNNNNNNNNNNNNNNNNNNNNNNNNNNNNNNNNNNNNNNNNNNNNNNNNNNNNNNNNNNNNNNNNNNNNNNNNNNNNNNNNNNNNNNNnnnnnnnnnnnnnnnnnnnnnnnnnnnnnnnnnnnnnnnnnnnnnnnnnnnnnnnnnnnnnnnnnnnnnnnnnnnnnnnnnnnnnnnnnnnnnnnnnnnnnnnnnnnnnnnnnnnnnnnnnnnnnnnnnnnnnnnnnnnnnnnnnnnnnnnnnnnnnnnnnnnnnnnnnnnnnnnnnnnnnnnnnnnnnnnnnnnnnnnnnnnnnnnnnnnnnnnTGATGCTTACGACAACTGCATAACCGTCTGCAATATGGAAAACGTAGACCCCTTGGGCATTCATACAGGGGAATCCATTGTAGTCGCCCCAAGCCAAACCTTATCCAATAGGGATTATAACATGCTGCGAACCACTGCCATTAGAGTCATAAGACACTTTGGAGTTGTCGGCGAATGCAACATTCAGTACGCTTTAAGCCCGTTTTCCGAGGAGTACTATATCATCGAAGTTAATGCC
			AGATTATCCAGAAGCTCTGCTCTAGCAAGCAAGGCCACAGGGTATCCGTTGGCATACGTAGCTGCAAAACTKGCCTTGGGAATACCTTTGCCCGAAATTAAGAATTCAGTTACTGGAAATACCACTGCCTGTTTCGAACCTAGTTTGGATTACTGTGTGGTGAAGATTCCTAGGTGGGACCTCCATAAGTTTTCTCGAGTAAGCACCAAGATTGGTAGTTCGnnnnnnnnnnnnnnnnnnnnnnnnnnnnnnnnnnnnnnnnnnnnnnnnnnnnnnnnnnACAAAGGGATCGGCAGGAACGACAAGCACCCTCCCAAGAACTGGGGTGATGTCAGCGTGTTCGGCAACCTTGACCCCAACAACGAATACGTTGTATCCACTCGTGTGAGGTGCGGTAGGTCTTTGGAAGGCTATCCTTTCAACCCCTGCCTAACCGAGGAGCAATACAAGGAAATGGAACAGAAAGTGTCGAGCACTCTGTCTGGACTTGAGGGAGAGTTGAAGGGAACTTTCTACCCCTTGACTGGAATGAGCAAAGACGTTCAGCAGAAGCTGATCGACGATCACTTTTTGTTCAAGGAAGGTGACAGGTTCTTGCAGGCTGCCAACGCCTGCCGTTTCTGGCCGTCTGGACGTGGTATCTTCCACAACGAAAACAAAACATTCTTGGTCTGGTGCAACGAGGAAGATCATCTTCGTATCATTTCCATGCAAATGGGTGGTGACTTGGGACAAGTCTACCGTCGTCTGGTCAGTGGTGTCAACGATATCGAGAAGCGCATTCCCTTCTCTCACCACGACAGGCTTGGATTCCTCACTTTCTGCCCAACCAACTTGGGTACCACTGTCCGCGCTTCAGTGCACATCAAGGTACCAAAACTAGCCGCCAACAAGGCCAAACTTGAAGAAGTAGCTTCCAAGTACAACTTGCAAGTCCGCGGTACCCGCGGTGAGCACACCGAAGCTGAAGGTGGCATCTACGACATTTCCAACAAGAGGCGCATGGGTCTTACTGAATTCGAAGTTTAGGGGTAAACCTGAGAAACCCGAAATGTCGAAGGGAGAAATTCATTCGCGTCTCGACGTCGGAGTCGGGGTGACGGGCACGAACGGCGACGAACGCGTGCACTTTTCTCCTGGTAGGACGTCGCGATCCGTCGGGTGTCGGTCTACGACTTGCGGTGGAGCCCGCCCGTCACGGACGGACCnCGCCGGCCGACnnnnnnnnnnnTCGCTCGACGGTATACACGGTCGGAGGCCGCTCTGAGCGTTCGACTCGTCGCAAGCGCGCCGGnCACGCGGACCTAGCGCCGCGTCCGACCACTGGCnGACTGTTGGCnnGACnGAnnTGTTCnTCGGACAGACCACCGATCGGCGACGCTATAGCTTTGGGTACTTTCAGGACCCGTCTTGAAACACGGACCAAGGAGTCTAGCATGTGCGCGAGTCATTGGGAAACCTAAAGGCGTAATGAAAGTAAACCGAGGGAAGACGCCGTCCAGCATTCCCGGGGCGTCTCGTTCTCATCGCGAGAAGAGGCGCACCAAGAGCGTACACGCTGGGACCCGAAAGATGGTGAACTATnnnnnnnnnnnnnnnnnnnnnnnnnnnnnnnnnnnnnnnnnnnnnnnnnnnnnnnnnnnnnnnnnnnnnnnnnnnnnnnnnnnnnnnnnnnnnnnnnnnnnnnnnnnnnn
		</sequence>
		<sequence>
			<taxon idref="DrDry02"/>
			nnnnnnnnnnnnnnnnnnnnnnnnnnnnnnnnnnnnCTTAATAATATAAGATTTTGGCTCCTTCCCCCATCTCTATCACTATTACTAATAAGAAGAATTATTGATAAGGGTGCAGGGACAGGATGAACAGTCTATCCACCTCTTGCAAGAAACATTGCTCATGAAGGAGCTTCAGTAGACTTAGCCNTCTTTAGGCTTCACATGTCAGGTGTCTCTTCTATCTTAGGGGCAATTNNTTTNAATTNTANNNNNNNNNNNNNANNNNNNNNNNNNNNNNNNNNNNNNNNNNNNNNNNNNNNNNNNNNNNNNNNNNNNNNNNNNNNNNNNNNNNNNNNNNNNNNNNNNCCTGNNCTAGCGAGGGGAATCACTATATTATTTACAGATCGAAACATTANTACCTCATTTTTTGATCCAGCNGGAGGGGGAGATCCAATCCTNTATCAACACTTATTNTGGTTTTTTGGTCATCCTGAAGTTTATATTTTAATTCTACCTGGGTTTGGGATAATCTCCCACATCATTAGTCAAGAAAGAGGTAAAAAAGAAGCTTTTGGAGTTTTAGGAATAATTTACGCTATATCAGCAATTGGTTTACTAGGGTTTGTAGTATGAGCACATCATATATTTACAGTAGGAATAGATGTAGATACACGTGCTTATTTTACTTCTGCAACTATAATTATTGCTGTTTATGCCTGGGTGTTGGACAAATTGAAGGCAGAACGTGAACGTGGTATTACCATCGACATTGCGTTGTGGAAGTTTGAAACCGCTAAATACTATGTAACCATCATTGATGCCCCCGGACATAGAGATTTCATCAAGAACATGATCACTGGAACTTCCCAAGCTGACTGTGCTGTGCTGATCGTAGCTGCTGGTACTGGTGAATTCGAAGCCGGTATCTCGAAAAATGGACAGACCAGAGAACACGCTCTTCTCGCCTTTACTCTTGGAGTGAAACAACTTGTCGTCGGTGTCAACAAAATGGACTCAACTGAACCGCCCTACAGCGAATCCCGTTATGAAGAAATCAAGAAGGAAGTCTCGTCTTACATCAAGAAAATTGGATACAATCCTGCCACTGTTGCTTTCGTACCTATTTCTGGATGGCATGGAGACAACATGTTAGAACCATCCACAAAGATGCCATGGTTCAAGGGATGGGCTGTCGAACGCAAGGAAGGCAAAGCTGAGGGCAAGACTCTCATTGAAGCTTTAGATGCCATTCTCCCACCCAGTCGCCCAACTGACAAGCCTCTTCGTCTGCCATTGCAGGACGTCTACAAAATTGGTGGTATTGGGACAGTACCAGTTGGTCGTGTTGAAACTGGTGTCCTCAAGCCTGGTATGGTTGTGGTGTTTGCTCCAGCCAACATCACTACTGAAGTAAAGTCTGTTGAAATGCACCACGAAGCCTTGCAAGAAGCGGTTCCTGGTGACAACGTTGGTTTCAACGTCAAGAACGTCTCCGTCAAAGAATTGCGTCGTGGTTACGTGGCTGGTGACTCCAAGGTCAGCCCACCCAGGGGAGCTGCCGNNNNNNNnnnnnnnnnnnnnnnnnnnnnnnnnnnnnnnnnnnnnnnnnnnnnnnnnnnnnnnnnnnnnnnnnnnnnnnnnnnnnnnnnnnnnnnnnnnnnnnnnnnnnnnnnnnnnnnnnnnnnnnnnnnnnnnnnnnnnnnnnnnnnnnnnnnnnnnnnnnnnnnnnnnnnnnnnnnnnnnnnnnnnnnnnnnnnnnnnnnnnnnnnnnnnnnnnnnnnnnnnnnnnnnnnnnnnnnnnnnnnnnnnnnnnnnnnnnnnnnnnnnnnnnnnnnnnnnnnnnnnnnnnnnnnnnnnnnnnnnnnnnnnnnnnnnnnnnnnnnnnnnnnnnnnnnnnnnnnnnnnnnnnnnnnnnnnnnnnnnnnnnnnnnnnnnnnnnnnnnnnnnnnnnnnnnnnnnnnnnnnnnnnnnnnnnnnnnnnnnnnnnnnnnnnnnnnnnnnnnnnnnnnnnnnnnnnnnnn
			nnnnnnnnnnnnnnnnnnnnnnnnnnnnnnnnnnnnnnnnnnnnnnnnnnnnnnnnnnnnnnnnnnnnnnnnnnnnnnnnnnnnnnnnnnnnnnnnnnnnnnnnnnnnnnnnnnnnnnnnnnnnnnnnnnnnnnnnnnnnnnnnnnnnnnnnnnnnnnnnnnnnnnnnnnnnnnnnnnnnnnnnnnnnnnnnnnnnnnnnnnnnnnnnnnnnnnnnnnnnnnnnnnnnnnnnnnnnnnnnnnnnnnnnnnnnnnnnnnnnnnnnnnnnnnnnnnnnnnnnnnnnnnnnnnnnnnnnnnnnnnnnnnnnnnnnnnnnnnnnnnnnnnnnnnnnnnnnnnnnnnnnnnnnnnnnnnnnnnnnnnnnnnnnnnnnnnnnnnnnnnnnnnnnnnnnnnnnnnnnnnnnnnnnnnnnnnnnnnnnnnnnnnnnnnnnnnnnnnnnnnnnnnnnnnnnnnnnnnnnnnnnnnnnnnnnnnnnnnnnnnnnnnnnnnnnnnnnnnnnnnnnnnnnnnnnnnnnnnnnnnnnnnnnnnnnnnnnnnnnnnnnnnnnnnnnnnnnnnnnnnnnnnnnnnnnnnnnnnGGAAGGTGACCGATTCTTGCAGGCTGCCAACGCCTGCCGCTTCTGGCCTTCTGGACGTGGCATCTTCCACAACGAAAACAAAACATTCTTGGTCTGGTGTAACGAGGAAGATCATCTTCGTATCATTTCCATGCAAATGGGTGGTGACCTGGGACAAGTCTACCGTCGTCTCGTTACTGCTGTCAACGACATCGAGAAACGCATCCCATTCTCCCACCATGACAGGCTTGGATTCCTCACTTTCTGCCCAACCAACTTAGGTACTACTGTACGTGCTTCCGTGCACATCAAGGTACCAAAGTTGGCCGCCAACAAAGCCAAACTTGAAGAGGTAGCTACAAAATACAACTTGCAAGTCCGTGGTACCCGCGGTGAACACACCGAARCCGAGGGTGGCATCTATGACATTTCCAACAAGAGACGTATGGGTCTTACTGAATTTGAAnnnnnnnnnnnnnnnnnnnnnnnnnnnnnnnnnnnnnnnnnnnnnnnnnnnnnnnnnnnnnnnnnnnnnnnnnnnnnnnnnnnnnnnnnnnnnnnnnnnnnnnnnnnnnnnnnnnnnnnnnnnnnnnnnnnnnnnnnnnnnnnnnnnnnnnnnnnnnnnnnnnnnnnnnnnnnnnnnnnnnnnnnnnnnnnnnnnnnnnnnnnnnnnnnnnnnnnnnnnnnnnnnnnnnnnnnnnnnnnnnnnnnnnnnnnnnnnnnnnnnnnnnnnnnnnnnnnnnnnnnnnnnnnnnnnnnnnnnnnnnnnnnnnnnnnnnnnnnnnnnnnnnnnnnnnnnnnnnnnnnnnnnnnnnnnnnnnnnnnnnnnnnnnnnnnnnnnnnnnnnnnnnnnnnnnnnnnnnnnnnnnnnnnnnnnnnnnnnnnnnnnnnnnnnnnnnnnnnnnnnnnnnnnnnnnnnnnnnnnnnnnnnnnnnnnnnnnnnnnnnnnnnnnnnnnnnnnnnnnnnnnnnnnnnnnnnnnnnnnnnnnnnnnnnnnnnnnnnnnnnnnnnnnnnnnnnnnnnnnnnnnnnnnnnnnnnnnnnnnnnnnnnnnnnnnnnnnnnnnnnnnnnnnnnnnnnnnnnnnnnnnnnnnnnnnnnnnnnnnnnnnnnnnnnnnnnnnnnnnnnnnnnnnnnnn
		</sequence>
		<sequence>
			<taxon idref="DrLym01"/>
			NNNNNNNNNNNNNNNNNNNNNNNNNNNNNNNNNNNNATAAACAACTTAARATTCTGACTTCTTCCCCCATCTTTGACCCTCCTTCTTATAAGARGAATTATTAATAAAGGTGCTGGAACAGGTTGAACGGTTTATCCCCCTCTTTCTGCAAATATTGCCCATGAAGGAGCATCTGTTGATTTAGCAATTTTTAGTCTTCATATATCAGGAGTCTCTTCAATTTTAGGAGCTATTAATTTTATCTCTACAATCATTAATATACATCCTATAGGAATAAAGCCCGAACAACTTTCCCTATTTACATGAGCCGTAAAAATCACAGCCATTCTTCTTCTTTTATCTTTACCAGTTTTAGCAGGAGGTATCACCATACTTTTAACTGACCGAAACATTAATACATCCTTCTTTGACCCAGCTGGTGGAGGAGACCCAATTCTATACCAACATCTTTTTTGATTTTTTGGTCATCCAGAAGTTTATATTTTAATTCTTCCAGGATTTGGAATAATTTCCCATATCATTAGTCAAGAAAGAGGCAAAAAAGAAGCTTTTGGTGTCCTAGGAATAATTTATGCTATAACAGCAATTGGCCTATTAGGTTTTGTAGTCTGAGCTCATCATATATTTACTGTAGGTATAGATGTTGACACCCGTGCATATTTCACTTCTGCTACTATAATTATTGCAGTATATGCCTGGGTATTGGACAAATTGAAGGCTGAACGTGAACGTGGTATCACCATTGACATTGCCTTATGGAAATTTGAGACTTCAAAATACTATGTTACCATCATCGATGCCCCCGGACACAGAGATTTCATCAAGAACATGATTACTGGAACCTCTCAAGCTGACTGTGCTGTGCTTATTGTTGCTGCCGGTACTGGTGAATTCGAGGCTGGTATCTCCAAGAATGGACAGACCAGAGAACACGCCCTTCTCGCTTTTACTCTTGGAGTAAAACAACTTATTGTCGGTGTCAACAAAATGGATTCCACAGAACCAGCCTACAGTGAACCTCGTTTTGAGGAAATTAAGAAGGAAGTTTCATCTTACATCAAGAAGATTGGTTACAACCCTGCCGCTGTCGCTTTCGTACCTATTTCTGGATGGCATGGAGACAACATGTTGGAAGCTTCCAGCAAGATGCCATGGTTCAAGGGATGGGCTATTGAACGTAAGGACGGCAAGGCTGAAGGAAAAACTCTTATTGAGGCTCTGGATGCCATCCTCCCTCCCTCTCGTCCCACTGACAAACCTCTTCGTCTTCCTTTGCAGGATGTTTACAAAATTGGTGGTATTGGAACTGTACCAGTTGGTCGTGTTGAAACTGGTGTTCTCAAGCCTGGTATGGTTGTGGTGTTTGCTCCTGCCAACATTACCACTGAAGTTAAGTCTGTTGAAATGCACCACGAGGCCTTGCTAGAAGCCGTCCCTGGTGACAATGTAGGATTCAACGTCAAGAATGTTTCCGTTAAAGAATTGCGTCGTGGTTATGTTGCTGGTGACTCCAAGAGCAACCCACCCAGAGGTGCAGCTGACTTCTTGTTATTCTGnTTAnGGAGGCGCTGAGCGCAGCGGATCAGTTGGGATACCCTGTAATGACTCGGGCAGCTTTTTCTCTAGGAGGTTTAGGATCTGGTTTTGCCAAAACCAAAGAAGAACTCGCCGTTTTGGCAACTCAAGCTTTAGCTCACTCCAGTCAGTTGATTGTCGATAAATCTTTGAAAGGWTGGAAAGAAGTCGAATACGAAGTAGTCCGCGACGCTTACGACAACTGCATCACCGTCTGCAACATGGAAAATGTTGACCCGTTGGGGATTCACACGGGAGAATCTATCGTGGTCGCCCCAAGTCAAACCTTATCCAACCGGGAGTACAATATGCTGCGTACCACGGCGATTAAAGTGATCAGGCACTTTGGCATTGTCGGCGAATGCAACATCCAGTACGCCCTGAGTCCATTCTCCGAAGATTATTACATCATAGAGGTCAACGCG
			AGGCTATCCAGGAGTTCCGCTTTGGCTAGCAAAGCCACAGGTTATCCTCTGGCGTATGTGGCGGCAAAGCTGTCGCTGGGCATAGCCCTTCCCGATATAAAGAATTCAGTTACGGGGAATACGACGGCATGTTTCGAGCCCAGCTTGGATTATTGCGTGGTGAAGATACCTCGTTGGGATTTACATAAGTTTTCGCGGGTTAGCACGAAnATTGGAAGCTCGGACGCTGAAGCTTACACAGTATTTTCTGATCTCTTTGACCCCATCATCGAAGACTATCACAAAGGTTTTGGCAGGAATGACAAGCACCCTCCCAAGAACTGGGGTGATGTGAGCGTTTTCGGAAACCTTGACCCCGCTGGCGAACACATTGTTTCCACCCGTGTCAGATGCGGTAGATCCTTGGAAGGTTATCCTTTCAACCCTTGCTTAACTGAGGAGCAATACAAAGAAATGGAGCAGAAAGTTTCCAGCACTTTGTCCGGACTTGAAGGAGAATTGAAAGGAACTTTCTATCCGTTAACTGGAATGAGCAAAGACGTTCAACAGAAGTTGATCGACGATCATTTCTTATTCAAGGAAGGAGACAGATTCTTGCAAGCTGCCAACGCTTGCCGTTTCTGGCCCACTGGACGAGGTATCTACCACAATGAAAACAAGACCTTCTTGGTCTGGTGCAATGAGGAAGATCATCTTCGTATCATTTCTATGCAAATGGGTGGCGACTTGGGAGAAGTTTTCCGTCGTCTCGTGACCGGCGTCAATGATATCGAGAAACGTCTTCCTTTCTCTCATCATGACAGGCTTGGATTCTTGACTTTCTGCCCAACCAACTTGGGTACCACTGTCCGTGCTTCGGTCCACATTAAAGTACCGAAGTTGGCAGCCAACAAAGCCAAACTTGAAGAAGTAGCTTCCAAATACAACTTGCAAGTACGTGGAACCCGTGGCGAACACACTGAAGCCGAGGGTGGCATCTATGACATTTCCANTAAGAGnnnnnnnnnnnnnnnnnnnnnnnnnGTTTAGGGGTAAACCTGAGAAACCCGAAAGGTCGAAGGAAGAAATTCATTCGCGTCTCGTCGTCGGCGTGAAGGCGACGAGCACGATCGGCGACGAACGCGTGCACTTTTCTTCTGGTAGGACGTCGCGATCCGTTGGGCGTCGGTCTACGGCTCGCGGTGGAGACCGCTCGTCACGGACGGACCnCGCCGATCGACnnnnnnnnnnnTCGCTCGACGGTATACACGGTCGAAGGCCGCTCTGAGCGTCCGGCTCGCGGCAAGCGCGCCGGnCAATCGGACCTAGTGCCGTTTCCGACACCGGGCnGACTGTTGGCnnCGTnGAnnAGTTCnTCGGACAGACCACCGATCTGCGACGCTATAGCTTTGGGTACTTTCAGGACCCGTCTTGAAACACGGACCAAGGAGTCTAGCATGTACGCGAGTCATTGGGAAACCTAAAGGCGTAATGAAAGTGAATCGAGGGAAGACGGCGTTCCGCATTCCCGGGGCGTCTCGTTCTCATCGCGAGAAGAGGCGCACCATGAGCGTACACGCTGGGACCCGAAAGATGGTGAACTATGCCTGGTCAGGACGAAGTCAGGGGAAACCCTGATGGAGGTCCGTAGCGATTCTGACGTGCAAATCGATCGTCGGAACTGGGTATAGGGGCGAAAGACTAATCGAACCATC
		</sequence>
		<sequence>
			<taxon idref="DrLym02"/>
			CTTATATTAGGAGCACCTGATATAGCTTTTCCACGTATAAACAATATAAGATTTTGGTTATTACCACCTTCTTTAACTCTTCTCCTTATAAGAAGAATTATTGATAAAGGCGCAGGAACAGGTTGAACTGTTTACCCCCCACTTTCAGCAAATATTGCCCATGAAGGAGCCTCTGTTGACTTAGCAATTTTTAGCCTACATATATCAGGAATTTCTTCAATTTTAGGAGCTATTAATTTTATCTCCACCATTATTAATATACACCCAGTAGGAATAAAACCTGAACAACTATCTTTATTCTCCTGATCTGTAAAAATTACAGCAGTTCTTCTCCTTCTCTCCCTTCCAGTATTAGCAGGAGGAATCACTATATTATTAACTGACCGAAATATTAATACATCTTTCTTTGACCCAGCTGGTGGGGGAGATCCAATTTTATACCAACACCTCTTTTGGTTTTTTGGTCATCCAGAAGTATATATTTTAATTCTTCCAGGATTTGGAATAATCTCCCACATTATTAGACAAGAGAGAGGTAAAAAAGAAGCTTTTGGTGTTTTAGGAATAATTTATGCTATAACAGCTATTGGCCTATTGGGATTTGTAGTTTGGGCTCACCACATATTTACCGTAGGTATAGATGTTGACACTCGAGCATATTNCACTNCCGCTACCATAATCATNNNNNNNTATGCCTGGGTATTGGACAAATTGAAGGCTGAACGTGAACGTGGTATTACCATTGACATTGCCTTATGGAAATTTGAGACTTCAAAATACTATGTTACCATCATTGATGCCCCCGGACACAGAGATTTCATCAAGAACATGATTACTGGAACCTCTCAAGCTGACTGTGCTGTGCTTATTGTAGCTGCTGGTACTGGTGAATTCGAGGCTGGTATCTCCAAGAATGGACAGACCAGAGAACACGCCCTTCTCGCTTTTACTCTTGGAGTAAAACAACTTATTGTCGGTGTCAACAAAATGGATTCCACTGAACCAGCCTACAGCGAACCTCGTTTTGAGGAAATTAAGAAGGAAGTCTCATCTTACATCAAAAAGATTGGTTACAACCCTGCCGCTGTCGCTTTCGTACCTATTTCTGGATGGCATGGAGACAACATGTTGGAAGCTTCCAGCAAGATGCCATGGTTCAAGGGATGGGCTATTGAACGTAAAGAAGGCAAGGCTGAAGGAAAAACTCTTATTGAAGCTCTGGATGCCATCCTCCCTCCCTCTCGTCCCACTGACAAACCTCTTCGTCTTCCTTTGCAGGATGTTTACAAAATTGGTGGTATTGGAACTGTACCAGTTGGTCGTGTTGAAACTGGTGTTCTCAAGCCTGGTATGGTTGTGGTGTTTGCTCCTGCCAACATTACTACTGAAGTTAAGTCTGTTGAAATGCACCACGAAGCCTTGCTAGAAGCCGTCCCTGGCGACAATGTAGGATTCAACGTCAAGAATGTTTCCGTCaAAGAATTGCGTCGTGGTTATGTTGCTGGCGACTCCAAGAGCAACCCACCCANAGGTGCAGCTGACTTCTTGTTTATTCTGTTAAGGAGGCGCTGAGCGCAGCGGATCAGTTGGGGTATCCTGTAATGACTCGGGCAGCTTTTTCTCTAGGAGGTTTAGGATCTGGTTTTGCCAAAACCAAAGAAGAACTCGCCGTTTTAGCAACTCAAGCCTTAGCTCACTCCAGTCAGTTGATTGTCGATAAATCTTTGAAAGGATGGAAAGAAGTCGAATACGAAGTAGTCCGCGACGCTTACGACAACTGCATCACCGTCTGCAACATGGAAAATGTTGACCCGTTGGGGATTCACACGGGAGAATCTATCGTCGTCGCCCCAAGTCAAACCTTATCCAACCGGGAGTACAATATGCTGCGTACCACGGCTATTAAAGTGATCAGGCACTTTGGCATTGTCGGCGAATGCAACATCCAGTACGCGCTGAGTCCATTCTCCGAAGATTATTACATCATAGAGGTCAACGCG
			AGACTCTCCAGGAGTTCCGCTTTGGCTAGCAAAGCCACAGGTTATCCTCTGGCGTATGTGGCGGCAAAGCTTTCGTTAGGCGTAGCCCTTCCCGATATAAAGAATTCAGTTACGGGGAATACGACGGCATGTTTCGAGCCCAGCTTGGATTATTGCGTGGTGAAGATACCTCGTTGGGATTTGCATAAGTTTTCGCGGGTTAGCACGAAAATTGGTAGCTCGGTCGNTGNAGCTTACACAGTATTTGCTGATCTCTTCGACCCCATCATCGAAGACTATCACAAAGGTTTCGGCAGGAATGACAAGCACCCTCCCAAGAACTGGGGTGATGTGAGCGTTTTCGGAAACCTTGACCCCGCTGGCGAACACATTGTGTCCACCCGTGTCAGATGCGGTAGATCCTTGGAAGGTTATCCTTTCAACCCTTGCTTAACTGAGGAGCAGTACAAAGAAATGGAGCAGAAAGTTTCCAGCACTTTGTCCGGACTTGAAGGAGAATTGAAAGGAACTTTCTATCCGTTAACTGGAATGAGCAAAGACGTTCAACAGAAGTTGATCGACGATCACTTCTTATTCAAGGAAGGAGACAGGTTCTTGCAAGCTGCCAACGCTTGCCGTTTCTGGCCCACTGGAAGAGGTATCTACCACAATGAAAACAAGACCTTCTTGGTCTGGTGCAATGAGGAAGATCATCTTCGCATCATTTCTATGCAAATGGGTGGCGACTTGGGAGAAGTTTTCCGTCGTCTCGTGACCGGCGTCAATGATATCGAGAAGCGTCTTCCTTTCTCTCATCATGACAGGCTTGGATTCTTGACTTTCTGCCCAACCAACTTGGGTACCACTGTCCGTGCTTCGGTCCACATTAAAGTACCGAAGTTGGCAGCCAACAAAGCCAAACTTGAAGAAGTAGCTTCCAAATACAATTTGCAAGTACGTGGAACCCGTGGCGAACACACtGAAGCCGAGGGTGGCATCTATGACATTTCCAATAAGAGGCGCATGGGGCTCACTGAGTTCGAAGTTTAGGGGTAAACCTGAGAAACCCGAAAGGTCGAAGGAAGAAATTCATTCGCGTCTCGCCGTCGGCGTGAAGGCGACGAGCACGAACGATGACGAACGCGTGCACTTTTCTTCTGGTAGGACGTCGCGATCCGTTGGGTGTCGGTCTACGACTCGCGGTGGAGCCCGCCCGTCACGGACGGACCnCGCCGATCGACnnnnnnnnnnnTCGCTCGACGGTATACATGGTCGAAGGCCGCTCTGAGCGTCCGGCTCGCGGCAAGCGCGCTGGnCAATCGGACCTAGTGCCGTTTCCGACAACGAGTnGACTGTTGGCnnCGTnGAnnAGTTCnTCGGACAGACCACCGATCTGCGACGCTATAGCTTTGGGTACTTTCAGGACCCGTCTTGAAACACGGACCAAGGAGTCTAGCATGTACGCGAGTCATTGGGAAACCTAAAGGCGTAATGAAAGTAACCCGAGGGAAGATGTCGTTCCGCATTCCCGGGGCGTCTCGTTCTCATTGCGAGAAGAGGCGCACCAAGAGCGTACACGCTGGGACCCGAAAGATGGTGAACTATGCCTGGTCAGGACGAAGTCAGGGGAAACCCTGATGGAGGTCCGTAGCGATTCTGACGTGCAAATCGATCGTCGGAACTGGGTATAGGGGCGAAAGACTAATCGAACCATC
		</sequence>
		<sequence>
			<taxon idref="DrOzo02"/>
			nnnnnnnnnnnnnnnnnnnnnnnnnnnnnnnnnnnnCTTAATAATATAAGATTTTGGCTTCTACCTCCCAGTCTGACTCTTCTTTTAATAAGAAGAATTATAGATAAAGGAGCAGGAACAGGATGAACAGTTTATCCTCCTCTTGCCGCAAATATTGCTCATGAAGGAGCTTCAATTGACTTAGCTATTTTTAGTCTTCACATATCCGGAGTATCGTCAATTTTAGGAGCAATTAATTTTATTTCCACTATTCTAAATATACACCCTTCAGGGATAAAACCTGAGCAACTTTCCTTGTTCACCTGAGCAGTAAAAATTACTGCAATTCTTCTTCTTTTATCACTACCAGTTCTAGCCGGAGGTATTACTATACTATTAACAGACCGTAATATCAATACATCTTTTTTTGACCCAGCTGGGGGAGGGGATCCTATTTTATATCAACACTTATTTTGATTCTTTGGGCACCCAGAAGTGTACATTCTTATCCTTCCAGGATTTGGAATAATTTCCCATATTATCTCTCAAGAAAGAGGTAAAAAAGAAGCATTTGGGGTATTAGGAATAATTTATGCAATAAGAGCTATTGGTTTGCTAGGATTTTTAGTATGAGCCCATCATATATTTACAGTAGGTATAGATGTAGATACACGAGCCTATTTTACTTCAGCTACAATAATTATTGCAGTANNNNNNTGGGTATTAGACAAATTGAAGGCAGAGCGTGAACGTGGTATCACCATTGATATTGCCCTATGGAAATTTGAAACTGCTAAATACTATGTGACCATCATTGATGCACCAGGCCATAGAGATTTCATCAAGAACATGATTACTGGAACATCCCAAGCTGATTGTGCTGTACTRATTGTAGCTGCTGGTACCGGTGAATTCGAAGCTGGTATCTCGAAAAATGGACAAACTAGAGAACACGCTCTTCTCGCTTTTACTCTTGGAGTAAGACAGCTTATCGTCGGTGTCAACAAAATGGATTCTACTGAGCCACCTTACAGCGAGTCTCGATTTGAAGAAATTAARAAGGAAGTCTCGTCTTATATCAAGAAAATTGGATACAATCCCACTGCTGTTGTGTTTGTGCCTATTTCTGGGTGGCATGGAGACAACATGTTGGAACCATCTAATAAGATGCCATGGTTCAAGGGATGGGCCATTGAACGTAAAGAAGGTAAAGCTGAAGGAAAAACACTCATTGATGCTTTGGATGCCATTCTTCCGCCTAGTCGCCCAACTGACAAACCTCTTCGTCTGCCCTTACAGGATGTCTATAAAATTGGTGGTATTGGAACAGTACCAGTTGGACGTGTTGAAACTGGTGTCCTCAAGCCTGGTATGGTTGTGGTGTTTGCTCCTGCCAACATCACTACTGAAGTAAAATCTGTTGAAATGCATCATGAAGCCTTGCAAGAGGCTGTCCCTGGGGAYAAYGTAGGTTTTAATGTCAAGAACGTCTCAGTCAAAGAATTGCGTCGTGGTTACGTTGCTGGTGACTCTAAGAACAACCCTCCCAAAGGAGCTGCTGATTTCTNGTTTATTCAGTTCAAGAAGCTTTAACTGCAGCTCAGCAGTTAGGGTACCCAGTTATGGCCAGAGCGGCCTTTTCGCTnGGCGGCTTAGGTTCAGGTTTTGCAAACACAAAGGAAGAGCTGACTGTTTTGGCTACGCAAGCCTTGGCACATTCCAGTCAACTCATCATCGACAAGTCCTTAAAAGGTTGGAAAGAAGTTGAGTATGAAGTAGTTCGTGACGCATATGATAACTGCATAACTGTCTGCAACATGGAAAATGTAGACCCCTTAGGCATTCATACAGGAGAATCAATAGTAGTTGCCCCCAGTCAGACTTTATCTAATAAAGAATACAATATGTTGAGAACCACCGCCATAAACGTTATCAGACATTTTGGTGTTGTCGGCGAATGCAACATCCAGTACGCTTTGAGTCCTTATTCTGAGGAGTATTACATCATTGAAGTTAATGCA
			AGACTGTCCAGAAGTTCGGCCTTAGCAAGCAAAGCCACAGGGTACCCCTTGGCATATGTAGCTGCAAAACTTTCCCTAGGAATACCTTTGCCGGAAnnnnnnnnnnnnnnnnnnnnnnnnnnnnnnnnnnnnnnnnnnnnnnnnnnnnnnnnnnnnnnnnnnnnnnnnnnnnnnnnnnnnnnnnnnnnnnnnnnnnnnnnnnnnnnnnnnnnnnnnnnnnnnGATGCTGAAGCCTACACAGTATTCTCTGACCTCTTCGATCCCATCATCGAAGACTACCACAAAGGGTTTGGCAGGACTGACAAACACCCCCCCAAGAACTGGGGTGATGTCAGTGTATTCGGCAACCTCGACCCTAACAACGAATTTGTTGTGTCCACCCGTGTGAGGTGCGGTAGGTCTCTGGAGGGATATCCTTTCAACCCCTGCTTAACCGAGGGGCAGTACAAGGAAATGGAAGTGAAAGTATCGAGCACTTTATCCGGACTTGAGGGAGAATTAAAGGGAACTTTCTTCCCTTTGACTGGAATGAGCAAAGACGTGCAGCAGAAACTCATCGATGATCACTTTTTGTTCAAGGAAGGTGATCGGTTCTTGCAGGCAGCCAACGCTTGCCGTTTCTGGCCATCTGGACGTGGTATCTTCCACAACGAAAACAAAACATTCTTGGTCTGGTGCAACGAGGAAGATCATCTTCGTATCATTTCGATGCAAATGGGTGGTGACTTAGGACAAGTCTACCGTCGTCTGGTCACAGCCGTCAATGATATCGAGAAACGTATTCCATTCTCTCACAACGACAGGCTTGGATTCCTTACTTTCTGTCCAACCAATTTGGGTACTACTGTTCGTGCTTCAGTACACATCAAGGTACCGAAGTTAGCTGCTAACAAGGCCAAACTTGAAGAAGTTGCTTCCAAATACAACTTACAAGTCCGTGGTACGCGTGGTGAGCACACCGAAGCTGAGGGTGGCATTTACGACATTTCCAACAAGAGnnnnnnnnnnnnnnnnnnnnnnnnnGTTTAGGGGTAAACCTGAGAAACCCGAAAGGTCGAAGGGAGAAATTCATTCGCGTCTCGCCGCAGGCGTGGGGGTGACGGGCGCGAACGGTAGCGAACGCGTGCACTTTTCTCCTGGTAGGACGTCGCGATCCGTCGGGCGTCGGTCTACGACTTACGGTGGAGCCCGTCCGTCACGAATGGACCnCGTCGGCCGACnnnnnnnnnnnTCGCTCGACGGTATACACGGTCGGAGGCCGCTCTGAGCGTTCGACTGGTCGCAAGCGCGCCGGnCACGCGGACCTAGTGCCGCGTCCGACCTCTGGTnGACTGTTGGCnnGACnTAnnTGTTCnTCGGACAGACCACCGATCGGCGACGCTATAGCTTTGGGTACTTTCAGGACCCGTCTTGAAACACGGACCAAGGAGTCTAGCATGTACGCGAGTCATTGGGAAACCTAAAGGCGTAATGAAAGTGAATCGAGGGAAGACGCCGTCCAGCATTCCCGGGGCGTCTCGTTCACATTGCGTGAAGAGGCGCACCAAGAGCGTACACGCTGGGACCCGAAAGATGGTGAACTATGCCTGGTCAGGACGAAGTCAGGGGAAACCCTGATGGAGGTCCGTAGCGATTCTGACGTGCAAATCGATCGTCGGAACTGGGTATAGGGGCGAAAGACTAATCGAACCATC
		</sequence>
		<sequence>
			<taxon idref="DrTap01"/>
			CTTATACTAGGTGCTCCAGATATAGCTTTTCCCCGCCTTAATAATATAAGATTTTGGTTACTACCACCCTCTCTAACTTTTCTTTTAATAAGAAGAATTGTCGACAAAGGAGCAGGTACTGGATGAACAGTATACCCCCCCCTAGCAAGAAATATTGCCCATGAAGGTGCTTCTGTTGATCTTGCTATTTTTAGCCTCCATATAGCAGGAGTATCCTCTATTTTAGGTGCCATTAACTTTATTTCTACTATTATTAATATACATCCTGTAGGAATAAAACCCGAACAACTATCACTCTTTACTTGAGCAGTTAAAATTACTGCAGTTCTACTACTTTTATCACTTCCAGTCTTAGCTGGAGGAATTACTATATTATTAACAGACCGAAATATTAATACCTCATTTTTTGATCCTGCAGGAGGAGGTGACCCAATCCTTTATCAACATTTATTTTGATTCTTTGGACATCCAGAAGTTTATATTTTAATTCTTCCCGGATTTGGAATAATTTCTCATATCATTAGCCAAGAAAGAGGGAAAAAGGAAGCCTTTGGAGTTTTAGGAATAATTTATGCTATAATGGCTATTGGTCTACTAGGATTCGTAGTATGAGCTCACCATATATTTACCGTTGGAATAGATGTTAATACTCGAGCATATTTTACTTCAGCCACTATAATTATTGCTGTATATGCCTGGGTATTGGACAAATTGAAGGCCGAACGTGAGCGTGGTATTACCATTGATATTGCCCTGTGGAAATTCGAAACAGCCAAATACTATGTGACCATTATTGACGCTCCTGGACACAGGGATTTCATCAAGAACATGATTACTGGAACTTCTCAGGCTGACTGTGCTGTACTGATTGTAGCTGCTGGTACTGGTGAATTTGAGGCTGGTATCTCMAAGAATGGACAAACCAGAGAACATGCTCTTCTCGCCTTTACCCTTGGAGTAAAACAACTTATCGTCGGTGTCAACAAAATGGATTCTACTGAACCACCCTACAGCGAACCTCGTTTTGAAGAAATTAAAAAGGAAGTCTCATCTTACATCAAGAAAATTGGTTACAACCCTGCTGCTGTTGCTTTCGTACCCATTTCTGGATGGCACGGAGACAACATGTTGGAACCTTCCACCAAGATGCCATGGTTCAAGGGATGGGCTGTTGAACGTAAAGAAGGCAAAGCTGAAGGAAAGACCCTCATTGATGCTTTGGATGCCATTCTCCCACCTAGTCGTCCTACTGACAAACCTCTGCGTCTTCCACTTCAGGATGTTTACAAAATTGGTGGTATTGGAACAGTACCAGTCGGTCGTGTTGAAACTGGTGTCCTCAAGCCTGGAATGGTTGTGGTGTTTGCTCCTGCTAACATCACCACTGAAGTCAAGTCTGTTGAAATGCACCACGAAGCCTTGCAGGAAGCTGTCCCTGGTGACAATGTAGGTTTCAACGTCAAGAACGTCTCAGTTAAAGAATTGCGTCGTGGCTATGTTGCTGGTGACTCCAAGAACAACCCACCTAGGGGAGCTGCCGACTTTTTnnnnnnnnnnnnnnnnnnnnnnnnnnnnnnnnnnnnnnnnnnnnnnnnnnnnnnnnnnnnnnnnnnnnnnnnnnnnnnnnnnnnnnnnnnnnnnnnnnnnnnnnnnnnnnnnnnnnnnnnnnnnnnnnnnnnnnnnnnnnnnnnnnnnnnnnnnnnnnnnnnnnnnnnnnnnnnnnnnnnnnnnnnnnnnnnnnnnnnnnnnnnnnnnnnnnnnnnnnnnnnnnnnnnnnnnnnnnnnnnnnnnnnnnnnnnnnnnnnnnnnnnnnnnnnnnnnnnnnnnnnnnnnnnnnnnnnnnnnnnnnnnnnnnnnnnnnnnnnnnnnnnnnnnnnnnnnnnnnnnnnnnnnnnnnnnnnnnnnnnnnnnnnnnnnnnnnnnnnnnnnnnnnnnnnnnnnnnnnnnnnnnnnnnnnnnnnnnnnnnnnnnnnnnnnnnnnnnnnnnnnnnnnnnnnnnn
			nnnnnnnnnnnnnnnnnnnnnnnnnnnnnnnnnnnnnnnnnnnnnnnnnnnnnnnnnnnnnnnnnnnnnnnnnnnnnnnnnnnnnnnnnnnnnnnnnnnnnnnnnnnnnnnnnnnnnnnnnnnnnnnnnnnnnnnnnnnnnnnnnnnnnnnnnnnnnnnnnnnnnnnnnnnnnnnnnnnnnnnnnnnnnnnnnnnnnnnnnnnnnnnnnnnnnnnnnnnnnnGATGCTGAAGCCTACACAGTATTCTCCGACCTCTTCGACCCCATCATCGAAGACTACCACAAGGGCTTCGGCAGGAATGACAAGCACCCACCTAAGAACTGGGGTGATGTCAGCGTGTTCGGCAATCTGGACCCCAACAACGAATTCGTCGTATCCACCCGTGTAAGATGCGGCAGGTCTTTGGAGGGGTATCCTTTCAACCCGTGCTTGACCGAGGAGCAGTACAAAGAGATGGAACAGAAGGTGTCGAGCACCTTGTCTGGTCTTGAAGGAGAATTGAAGGGAACTTTCTTCCCATTGACCGGAATGAGCAAAGAGGTCCAGCAGAAATTGATCGACGATCACTTCTTGTTCAAGGAAGGTGACAGGTTCTTGCAAGCTGCCAACGCTTGCCGTTTCTGGCCCACTGGACGTGGTATCTTCCATAACGAAAACAAAACATTCTTGGTCTGGTGCAACGAGGAAGATCACTTGCGTATCATTTCTATGCAAATGGGTGGTGACTTGGGACAAGTCTACCGTCGCCTCGTCACTGCTGTCAACGACATTGAGAAACGTATTCCCTTCTCTCACCATGACAGGCTTGGATTCCTCACTTTCTGCCCAACCAACTTAGGTACTACTGTACGTGCTTCGGTACACATTAAGGTACCAAAACTAGCCGCCAACAAAGCCAAGCTGGAAGAGGTAGCTGCCAAATACAACTTGCAAGTACGTGGTACCCGTGGTGAGCACACCGAAGCTGAGGGTGGCATCTATGACATTYCCAACAAGAGGCGCATGGGCCTTACTGAATTCGAAGTTTAGGGGTAAACCTGAGAAACCCGAAAGGTCGAAGGGAGAAATTCATTCGCGTTTCGAGAACGGCGTGGAGGTGACGGGCGCGAACGATCACGAACGCGTGCACTTTTCTCCTGGTAGGACGTCGCGATCCGTCGGGTGTCGGTCTACGGCTCGCGGTGGAGCCCGCTCGTCACGGACGGACCnCGCCGGCCGACnnnnnnnnnnnTCGCTCGACGGTATACATGGTCGGAGGCCGCTCGGAGCGTTCGACTCGTCGCAAGCGCGCAGGnCGCGCGGACCTAGTGCCGCGTCCGACCTCTGGCnGACTGTTGGCnnGACnGAnnAGTTCnTCGGACAGACCACCGATCGGCGACGCTATAGCTTTGGGTAATTTCAGGACCCGTCTTGAAACACGGACCAAGGAGTCTAGCATGTGCGCGAGTCATTGGGAAACCTAAAGGCGTAATGAAAGTAAACCGAGGGAAGACGCCGTCCCGCATTCCCGGGGCGTCTCGTTCTCATCGCGAGAAGAGGCGCACCAAGAGCGTACACGCTGGGACCCGAAAGATGGTGAACTATGCCTGGTCAGGACGAAGTCAGGGGAAACCCTGATGGAGGTCCGTAGCGATTCTGACGTGCAAATCGATCGTCGGAACTGGGTATAGGGGCGAAAGACTAATCGAACCATC
		</sequence>
		<sequence>
			<taxon idref="DrTap02"/>
			NNNNNNNNNNNNNNNNNNNNNATNNCTTTTCCTCGTCTTAATAATATAAGATTTTGATTGCTTCCACCCTCCCTAACTTTCCTTTTAATAAGAAGAATTATTGATAAAGGAGCAGGAACTGGATGAACAGTATACCCCCCTTTAGCAAGAAATATTGCCCACGAAGGTGCTTCTGTTGATCTTGCCATCTTCAGTCTCCATATAGCAGGGGTATCTTCTATTTTAGGTGCCANTAACTTTATTTCTACCATTANTAATATACATCCTGTAGGAATAAAACCTGAACAATTATCCCTATTTACATGAGCAGTTAAAATTACCGCAGTTCTTCTTCTTTTGTCACTTCCAGTTTTAGCTGGAGGAATCACCATATTATTAACAGATCGAAATATTAATACCTCATTTTTTGATCCTGCAGGTGGGGGTGATCCAATTCTTTATCAACATNTATTTTGATTCTTTGGACATCCAGAAGTGTATATTTTAATTCTTACCGGATTGGGAATAATCTCTCATATCATTAGCCAAGAAAGAGGTAAAAAAGAAGCTTTTGGAGTTTTAGGAATAATTTATGCCATAATAGCAATTGGTCTACTAGGCTTTGTAGTATGGGCCCACCATATATTTACTGTTGGTATAGATGTTAATACCCGAGCATATTTCACTTCAGCTACTATAATTATTGCTGTANNNNNNNNNNNNTTGGACAAATTGAAGGCCGAACGTGAGCGTGGTATTACCATTGATATTGCCCTGTGGAAGTTCGAAACAGCCAAATACTATGTGACCATTATTGACGCTCCTGGACACAGGGATTTCATCAAGAACATGATTACCGGAACTTCTCAGGCTGACTGTGCAGTACTGATTGTAGCCGCTGGTACTGGTGAATTTGAGGCTGGTATCTCAAAGAATGGACAAACCAGAGAACATGCTCTTCTCGCCTTCACCCTTGGAGTAAAACAACTTGTCGTTGGTGTCAACAAAATGGATTCTACTGAACCACCCTACAGCGAACCTCGTTTTGAAGAAATTAAAAAGGAAGTCTCATCTTACATCAAGAAAATTGGTTACAACCCTGCTGCTGTTGCTTTCGTACCCATTTCTGGATGGCACGGAGACAACATGTTGGAACCTTCCACCAAGATGCCATGGTTCAAGGGATGGGCTGTTGACCGTAAAGAAGGCAAAGCTGAAGGAAAGACCCTCATTGATGCTTTGGATGCCATCCTCCCACCTAGTCGTCCTACTGACAAACCTCTTCGTCTTCCACTTCAGGATGTTTACAAAATTGGTGGTATTGGAACAGTACCAGTCGGTCGTGTTGAAACTGGTGTCCTCAAGCCTGGAATGGTTGTGGTGTTTGCTCCTGCTAACATCACCACTGAAGTCAAGTCTGTTGAAATGCACCACGAAGCCTTGCAGGAAGCTGTCCCTGGTGACAATGTAGGTTTCAACGTCAAGAACGTCTCAGTTAAAGAATTGCGTCGTGGCTATGTTGCTGGTGACTCCAAGAACAACCCACCTAGGGGAGCTGCCGACTTTTTnnnnnnnnnnnnnnnnnnnnnnnnnnnnnnnnnnnnnnnnnnnnnnnnnnnnnnnnnnnnnnnnnnnnnnnnnnnnnnnnnnnnnnnnnnnnnnnnnnnnnnnnnnnnnnnnnnnnnnnnnnnnnnnnnnnnnnnnnnnnnnnnnnnnnnnnnnnnnnnnnnnnnnnnnnnnnnnnnnnnnnnnnnnnnnnnnnnnnnnnnnnnnnnnnnnnnnnnnnnnnnnnnnnnnnnnnnnnnnnnnnnnnnnnnnnnnnnnnnnnnnnnnnnnnnnnnnnnnnnnnnnnnnnnnnnnnnnnnnnnnnnnnnnnnnnnnnnnnnnnnnnnnnnnnnnnnnnnnnnnnnnnnnnnnnnnnnnnnnnnnnnnnnnnnnnnnnnnnnnnnnnnnnnnnnnnnnnnnnnnnnnnnnnnnnnnnnnnnnnnnnnnnnnnnnnnnnnnnnnnnnnnnnnnnnnnn
			nnnnnnnnnnnnnnnnnnnnnnnnnnnnnnnnnnnnnnnnnnnnnnnnnnnnnnnnnnnnnnnnnnnnnnnnnnnnnnnnnnnnnnnnnnnnnnnnnnnnnnnnnnnnnnnnnnnnnnnnnnnnnnnnnnnnnnnnnnnnnnnnnnnnnnnnnnnnnnnnnnnnnnnnnnnnnnnnnnnnnnnnnnnnnnnnnnnnnnnnnnnnnnnnnnnnnnnnnnnnnnGATGCTGAAGCTTACACAGTATTCTCCGACCTCTTTGACCCCATCATCGAAGACTACCACAAGGGCTTCGGCAGGAATGACAAGCACCCACCTAAGAACTGGGGTGATGTCAGCGTGTTCGGCAATCTGGACCCCAACAACGAATTCGTCGTGTCCACCCGTGTAAGATGCGGCAGGTCTTTGGAGGGGTATCCTTTCAACCCCTGCTTAACCGAGGAGCAGTACAAAGAGATGGAACAGAAGGTGTCGAGCACCTTGTCTGGTCTTGAAGGAGAATTGAAGGGAACTTTCTTCCCATTGACCGGAATGAGCAAAGAGGTCCAGCAGAAATTGATTGACGATCACTTCTTGTTCAAGGAAGGTGACAGGTTCTTGCAAGCTGCCAACGCTTGCCGTTTCTGGCCCAGTGGACGTGGTATCTTCCATAACGAAAACAAAACATTCTTGGTCTGGTGCAACGAGGAAGATCACTTGCGTATCATTTCTATGCAAATGGGTGGTGACTTGGGACAAGTCTACCGTCGCCTCGTCACTGCTGTCAACGACATTGAGAAACGTATTCCCTTCTCTCACCATGACAGGCTTGGATTCCTCACTTTCTGCCCAACCAACTTAGGTACTACTGTACGTGCTTCGGTACACATTAAGGTACCAAAACTAGCCGCCAACAAAGCCAAGCTTGAAGAGGTGGCTGCCAAATACAACTTGCAAGTCCGTGGTACCCGTGGTGAGCACACCGAAGCTGAGGGTGGCATCTATGACATTYCCAACAAGAGGCGCATGGGCCTTACTGAATTCGAGGTTTAGGGGTAAACCTGAGAAACCCGAAAGGTCGAAGGGAGAAATTCATTCGCGTTTCGAGAACGGCGTGGGGGTGACGGGCGCGAACGATCACGAACGCGTGCACTTTTCTCCTGGTAGGACGTCGCGATCCGTCGGGTGTCGGTCTACGGCTCGCGGTGGAGCCCGCTCGTCACGGACGGACCnCGCCGGCCGACnnnnnnnnnnnTCGCTCGACGGTATACATGGTCGGAGGCCGCTCGGAGCGTTCGACTCGTCGCAAGCGCGCAGGnCGCGCGGACCTAGTGCCGCGTCCGACCTCTGGCnGACTGTTGGCnnGACnGAnnAGTTCnTCGAACAGACCACCGATCGGCGACGCTATAGCTTTGGGTACTTTCAGGACCCGTCTTGAAACACGGACCAAGGAGTCTAGCATGTGCGCGAGTCATTGGGAAACCTAAAGGCGTAATGAAAGTAAACCGAGGGAAGACGCCGTCCCGCATTCCCGGGGCGTCTCGTTCTCATCGCGAGAAGAGGCGCACCAAGAGCGTACACGCTGGGACCCGAAAGATGGTGAACTATnnnnnnnnnnnnnnnnnnnnnnnnnnnnnnnnnnnnnnnnnnnnnnnnnnnnnnnnnnnnnnnnnnnnnnnnnnnnnnnnnnnnnnnnnnnnnnnnnnnnnnnnnnnnnn
		</sequence>
		<sequence>
			<taxon idref="DrThm01"/>
			NNNNNNNNNNNNNNNNNNNNNATAGCATTCCCCCGAATAAATAATATAAGATTCTGATTATTACCCCCCTCTCTTACTCTTCTCCTAATAAGAAGAATTATTGATAAAGGAGCAGGAACAGGATGAACAGTATATCCACCATTATCAGCAAATATTGCTCATGAAGGTACATCAGTTGATTTAGCAATTTTTAGTCTACATATATCAGGAGTATCCTCAATTCTAGGAGCTATTAACTTTATTTCAACAATTATTAATATACACCCCTCAGGAATAAAGCCTGAACAACTATCCTTATTTACTTGATCAGTAAAAATTACAGCTGTATTACTACTATTATCTTTACCAGTTTTAGCTGGAGGAATTACTATATTATTAACCGACCGAAATATTAATACATCTTTCTTTGATCCCGCAGGAGGAGGAGATCCAATTCTCTACCAACATCTATTNNGATTTTTTGGACATCCAGAAGTATACATTCTGATTCTCCCAGGATTCGGAATAATCTCCCNTNTCATTAGACAAGAAAGTGGTAAAAAAGAAGCCTTTGGAGTATTAGGAATAATTTATGCTATAACTGCTATCGGATTATTAGGTTTTGTAGTATGAGCTCATCACATATTTACAGTAGGAATAGATGTAGATACCCGAGCCTATTTTACCTCTGCTACTATAATTATTGCAGTTNNNNNNNNNNNNNNNNNNNNNNNNNNNNNNNNNNNNNNNNNNNNNNNNNNNNNNNATATTGCCTTATGGAAATTCGAGACTTCCAGATACTACGTAACCATCATTGATGCCCCTGGACACAGAGATTTCATCAAGAACATGATTACTGGAACATCTCAGGCTGACTGTGCTGTGCTTATTGTAGCTGCTGGTACTGGAGAATTCGAGGCTGGTATCTCCAAGAATGGACAGACCAGAGAACATGCTCTTCTCGCTTTTACGCTTGGAGTGAAACAACTTGTCGTTGGTGTCAACAAAATGGATTCCACAGAACCACCCTACAGTGAATCTCGTTTCGAGGAAATTAAAAAGGAAGTCTCTTCTTACATCAAAAAGATTGGATACAACCCTTCGGCTGTTGCTTTCGTACCCATTTCCGGATGGCACGGAGACAACATGTTGGAAACTTCCAGCAAGATGCCATGGTTCAAGGGATGGGCTGTTGAACGTAAAGAAGGCAAATCTGAAGGAAAGACTCTCATTGATGCTCTGGATGCCATCCTCCCTCCCTCTCGTCCCACTGACAAAGCTCTTCGTCTTCCCTTGCAGGATGTTTACAAAATTGGTGGTATTGGAACTGTACCAGTTGGTCGTGTTGAGACTGGTGTTCTTAAGCCTGGTATGGTTGTGGTGTTTGCTCCTGCCAACATCACTACTGAAGTCAAATCTGTTGAAATGCACCACGAAGCCTTGCCAGAAGCTGTCCCTGGTGACAATGTAGGATTCAACGTCAAGAATGTCTCTGTTAAAGAATTGCGTCGTGGTTATGTTGCTGGTGACTCCAAGAACAACCCACCTAGAGCTGCTGCTGACTTCTTnTTTATTCTGTTAAAGAAGCACTGAACGCAGCAGATCTATTGGGGTACCCTGTAATGACTCGAGCAGCTTTTTCACTGGGAGGGTTAGGGTCTGGTTTTGCTAACAACAAAGAAGAACTCACGGTTTTGGCCACCCAAGCCTTGGCTCACTCCAGCCAGTTGATTGTCGATAAATCGTTGAAAGGGTGGAAGGAAGTCGAATACGAAGTAGTGCGCGACGCTTACGACAATTGCATCACCGTTTGCAACATGGAAAACGTTGACCCGTTGGGGATTCACACAGGAGAATCGATTGTAGTCGCCCCTAGTCAAACCTTATCCAACAGGGAGTACAACATGCTACGTACCACCGCCATCAAAGTGATTAGGCACTTTGGGGTCGTGGGTGAATGCAACATCCAGTACGCGCTGAGTCCATTCTCCGAGGATTATTACATCATAGAAGTTAATGCG
			CGGCTTTCTAGAAGTTCAGCTTTGGCAAGCAAAGCCACCGGTTATCCGCTGGCGTACGTGGCGGCAAAACTTTCGCTAGGACTGGCTTTACCTGATATAAAGAATTCGGTCACCGGAAATACCACGGCGTGCTTCGAGCCCAGCTTGGATTACTGCGTGGTGAAAATACCGCGTTGGGATTTACACAAGTTTTCGCGGGTCAGCACGAAAATCGGGAGCTCGGACGCCGAAGCTTACACAATCTTTTCTGATCTTTTCGATCCCATCATCGAAGACTACCACAAAGGTTTCGGCAGGAGTGACAAGCACCCTCCTAAGAACTGGGGTGATGTGAGCGTTTTCGGTAACCTCGACCCCGCTGGCGAATACGTTGTTTCCACTCGTGTCAGATGCGGTCGATCATTGGAAGGTTACCCTTTCAACCCCTGCTTAACCGAAGAACAGTACAAAGAAATGGAGCAGAAGGTGTCCACCACTTTGTCCGGGCTTGAAGGAGAACTGAAGGGAACTTTCTACCCATTGACTGGAATGAGCAAAGATGTGCAGCAGAAGTTGATCGACGATCACTTCTTGTTCAAGGAAGGAGACAGATTCTTGCAAGCGGCCAACGCTTGCCGCTTCTGGCCATCTGGACGTGGTATCTACCACAACGAAAACAAGACGTTCTTGGTCTGGTGCAACGAAGAAGATCATCTTCGTATCATCTCTATGCAAATGGGTGGCGACTTGGGGGAAGTCTACCGTCGTCTGGTGACTGCCGTTAATGACATCGAGAAACGTATTCCATTCTCTCACCATGACAGGCTTGGATTCCTGACTTTCTGCCCAACCAACTTGGGTACTACTGTTCGTGCTTCGGTCCACATTAAAGTACCGAAGTTGGCAGCCAACAAAGCCAAACTTGAAGAAGTAGCTTCCAAATACAACTTGCAAGTTCGTGGTACCCGTGGTGAGCACACTGAAGCTGAAGGTGGCATCTATGACATTTCCAACAANNNNNNNNNNNNNNNNNNNNNNNNNNNNGTTTAGGGGTAAACCTGAGAAACCCGAAAGGTCGAAGGAAGAAATTCATTCGCGTCTCGTTGTCGGCGGGAAAGCGACGGGCGCGATCGGTGACGAACGCGTGCACTTTTCTTCTGGTAGGACGTCGCGATCCGTTGGGTGTCGGTCTACGGTTCGCGGTGGAGCCCGCCCGTCACGGACGGACCnCGCCGGCCGACnnnnnnnnnnnTCGCTCGACGGTATACATGGTCGAAGGCCGCTCTGAGCGTCCGACTCGCGGCAAGCGCGCTGGnCAATCGGACCTAGTGCCGTTTCCGACACCGGGTnGACTGTTGGCnnCGTnGAnnAGTTCnTCGGACAGACCACCGATCTGCGACGCTATAGCTTTGGGTACTTTCAGGACCCGTCTTGAAACACGGACCAAGGAGTCTAGCATGTGCGCGAGTCATTGGGAAACCTAAAGGCGCAATGAAAGTGAACCTAGGGAAGACGCCGTTCCGCATTCCCGGGGCGTCTCGTTCTCATTGCGAGAAGAGGCGCACCAAGAGCGTACACGCTGGGACCCGAAAGATGGTGAACTATnnnnnnnnnnnnnnnnnnnnnnnnnnnnnnnnnnnnnnnnnnnnnnnnnnnnnnnnnnnnnnnnnnnnnnnnnnnnnnnnnnnnnnnnnnnnnnnnnnnnnnnnnnnnnn
		</sequence>
		<sequence>
			<taxon idref="DrTri01"/>
			CTAATACTAGGAGCCCCAGATATAGCATTCCCTCGAATAAACAATATAAGATTTTGATTATTACCACCCTCCTTAACCCTTCTACTGATAAGAAGAATTACCAACAAGGGAGCAGGAACAGGATGAACAGTTTACCCCCCACTATCAAATAATATTGCTCACGAAGGAGCATCAGTCGATCTAGCTATTTTTAGTTTACATATATCAGGAGTTTCCTCTATTCTAGGAGCCATTAACTTTATCTCAACAATTATTAATATACACCCTATAGGAATAAAGCCAGAACAACTATCATTATTTACTTGAGCAGTAAAAATTACTGCAGTTCTATTATTGTTATCCTTACCAGTTCTAGCAGGAGGAATTACTATATTATTAACTGACCGAAATATTAATACTTCATTCTTTGACCCTGCTGGAGGGGGGGACCCAATCTTATACCAACACCTATTCTGATTTTTTGGACATCCAGAAGTATATATTTTAATTCTTCCAGGATTTGGTCTTATTTCTCATATTATTAGTCAAGAAAGAGGAAAAAAAGAAGCATTTGGTGTTCTAGGTATAATCTATGCCATAACAGCAATTGGTCTACTAGGATTTGTTGTATGAGCTCACCACATATTTACTGTAGGAATAGATGTAGATACTCGAGCCTACTTTACATCCGCCACTATAATTATTGCCNNNTATGCCTGGGTATTGGACAAATTAAAGGCTGAACGTGAACGTGGTATCACAATTGACATTGCCTTATGGAAATTTGAGACTTCCAAATACTATGTAACCATCATCGATGCCCCTGGACACAGAGATTTCATCAAGAACATGATTACTGGAACCTCTCAGGCTGATTGTGCTGTGCTTATTGTAGCTGCCGGTACTGGTGAATTTGAGGCTGGTATCTCCAAGAATGGACAGACCCGAGAACATGCCCTACTCGCTTTTACTCTTGGAGTAAGACAACTTATCGTCGGTGTCAACAAAATGGATTCCACTGAACCACCCTACAGTGAGCCTCGTTTTGAAGAAATTAAAAAGGAAGTCTCYTCTTACATCAAAAAGATTGGTTATAACCCTGCTGCTGTTGTTTTTGTGCCCATTTCCGGATGGCATGGAGACAACATGTTGGAACCTTCATCGAAGATGCCATGGTTCAAGGGATGGTCCATTGAACGTAAAGAAGGCAAGGCTGAAGGAAAAACTCTTATTGACGCTTTGGATGCTATCCTCCCACCTTCCCGCCCCACTGACAAACCTCTTCGTCTTCCTCTGCAGNNNNNNNNNNNNNNNNNNNNNNNNNNNNNNNNNNNNNNNNNNNNNNNNNNNNNNNNNNNNNNNNNNNNNNNNNNNNNNNNNNNNNNNNNNNNNNNNNNNNNNNNNNNNNNNNNNNNNNNNNNNNNNNNNNNNNNNNNNNNNNNNNNNNNNNNNNNNNNNNNNNNNNNNNNNNNNNNNNNNNNNNNNNNNNNNNNNNNNNNNNNNNNNNNNNNNNNNNNNNNNNNNNNNNNNNNNNNNNNNNNNNNNNNNNNNNNNNNNNNNNNNNNNNNGTTTATTCGGTTAAGGAAGCACTGAACGCAGCTGATCAGTTAGGGTATCCTGTAATGACTCGGGCAGCTTTTTCCCTGGGAGGTTTAGGATCTGGTTTTGCCAAAACTAAGGAAGAACTTACTGTTTTGGCAACTCAAGCATTGGCTCATTCTAGCCAGTTGATTGTTGACAAATCGTTGAAAGGATGGAAGGAAGTCGAATACGAAGTAGTCCGCGATGCTTACGACAATTGCATCACCGTTTGCAACATGGAAAACGTTGACCCATTGGGAATTCACACTGGAGAATCCATTGTTGTCGCTCCAAGCCAAACCTTATCCAACCGGGAGTACAACATGCTACGTACCACTGCTATTAAAGTGATCAGACACTTTGGCGTAATCGGGGAATGTAACATCCAATATGCGCTCAGTCCGTTTTCCGAAGATTATTACATCATAGAGGTCAATGCG
			AGGCTCTCCAGGAGCTCTGCTTTGGCTAGCAAAGCCACAGGTTATCCTCTAGCATATGTGGCGGCCAAACTTTCACTAGGGGTGGCTCTACCTGATATAAAAAATTCGGTTACTGGGAACACCACAGCGTGTTTTGAGCCCAGCTYGGATTACTGCGTGGTGAAGATACCTCGTTGGGATCTGCATAAATTTTCCCGGGTTAGCACGAAAATCGGAAGCTCGnnnnnnnnnnnnnnnnnnnnnnnnnnnnnnnnnnnnnnnnnnnnCATCGAAGATTATCACAAAGGTTTTGGCAGGAATGACAAGCACCCTCCTAAGAACTGGGGTGATGTGAGCGTTTTCGGGAACCTTGACCCCGCTAGCGAATACATCGTTTCCACCCGTGTCAGATGCGGTAGATCATTGGAAGGTTATCCTTTCAACCCTTGCCTAACCGAAGAGCAGTACAGAGAAATGGAGCAGAAAGTTTCCAGCACTCTATCCGGGCTGGAAGGAGAACTAAAAGGAACCTTCTATCCATTAACTGGAATGAGCAAAGATGTTCAACAGAAGTTGATCGACGATCACTTCTTGTTCAAGGAAGGTGACAGGTTCTTGCAAGCAGCCAACGCTTGCCGCTTTTGGCCTACCGGACGTGGTATCTACCACAACGAAAACAAGACCTTCTTGGTCTGGTGCAATGAGGAAGATCATCTTCGTATCATTTYTATGCAAATGGGYGGCGATTTGGGAGAAGTTTACCGTCGTCTCGTAACCGCTGTTAATGATATCGAGAAACGTCTTCCTTTCTCCCATCATGACAGGCTTGGTTTCTTGACTTTCTGCCCAACCAACTTGGGTACCACTGTACGTGCTTCGGTCCACATTAAAGTACCGAAATTGGCCGCCAACAAGGCCAAACTTGAAGAGGTAGCTTCCAAATACAACTTGCAAGTACGTGGTACCCGTGGTGAGCACACCGAAGCCGAGGGTGGCATCTATGACATTTCCAACAAGAGACGCATGGGTCTCACTGAGTTTGAGnnnnnnnnnnnnnnnnnnnnnnnnnnnnnnnnnnnnnnnnnnnnnnnnnnnnnnnnnnnnnnnnnnnnnnnnnnnnnnnnnnnnnnnnnnnnnnnnnnnnnnnnnnnnnnnnnnnnnnnnnnnnnnnnnnnnnnnnnnnnnnnnnnnnnnnnnnnnnnnnnnnnnnnnnnnnnnnnnnnnnnnnnnnnnnnnnnnnnnnnnnnnnnnnnnnnnnnnnnnnnnnnnnnnnnnnnnnnnnnnnnnnnnnnnnnnnnnnnnnnnnnnnnnnnnnnnnnnnnnnnnnnnnnnnnnnnnnnnnnnnnnnnnnnnnnnnnnnnnnnnnnnnnnnnnnnnnnnnnnnnnnnnnnnnnnnnnnnnnnnnnnnnnnnnnnnnnnnnnnnnnnnnnnnnnnnnnnnnnnnnnnnnnnnnnnnnnnnnnnnnnnnnnnnnnnnnnnnnnnnnnnnnnnnnnnnnnnnnnnnnnnnnnnnnnnnnnnnnnnnnnnnnnnnnnnnnnnnnnnnnnnnnnnnnnnnnnnnnnnnnnnnnnnnnnnnnnnnnnnnnnnnnnnnnnnnnnnnnnnnnnnnnnnnnnnnnnnnnnnnnnnnnnnnnnnnnnnnnnnnnnnnnnnnnnnnnnnnnnnnnnnnnnnnnnnnnnnnnnnnnnnnnnnnnnnnnnnnnnnnnnnnnnnnnnn
		</sequence>
		<sequence>
			<taxon idref="DrXyl01"/>
			CTAATATTGGGAGCCCCAGATATAGCATTCCCCCGTATAAACAACATAAGATTTTGACTTCTACCCCCCTCCTTAACCCTTCTTTTAATAAGAAGAATTATCGATAAAGGAGCCGGAACAGGTTGAACAGTATACCCACCACTATCAGCTAATATTGCCCACGAAGGGGCTTCAGTAGATCTAGCTATTTTTAGTCTCCACATAGCCGGGATTTCATCAATTTTAGGGGCTATCAACTTCATTTCCACCATTATCAACATACACCCGACAGGGATAAAACCCGAACAGCTATCTTTATTTACATGAGCTGTTAAAATTACAGCAATCCTTCTTCTACTCTCCCTTCCTGTTCTAGCCGGAGGAATTACAATACTATTAACTGACCGAAATATCAATACATCATTTTTTGATCCAGCAGGGGGAGGAGATCCAATCCTATACCAACACCTGTTCTGATTCTTTGGACACCCAGAAGTCTATATTTTAATTCTACCTGGATTCGGTATAATCTCACATATTATTAGCCAAGAAAGAGGTAAAAAAGAAGCTTTCGGAGTTTTAGGTATAATCTACGCTATAACAGCAATTGGGCTCCTAGGATTTGTTGTATGGGCCCATCACATATTCACTGTGGGAATAGATGTAGACACTCGCGCATATTTTACGTCAGCTACCATAATTATTGCTGTTTATGCCTGGGTATTGGACAAATTGAAGGCTGAACGTGAACGTGGTATCACCATTGACATTGCCTTATGGAAATTCGAAACTTCCAAATACTATGTAACCATCATCGATGCCCCTGGACACAGAGATTTCATCAAAAACATGATTACTGGAACCTCTCAAGCTGACTGTGCTGTGCTTATTGTAGCTGCCGGTACTGGTGAATTCGAGGCTGGTATCTCCAAGAATGGACAGACCAGAGAACATGCCCTTCTTGCTTTTACTCTTGGAGTAAAACAACTTGTCGTTGGTGTCAACAAAATGGATTCCACTGAACCACCCTACAGCGAATCTCGTTTTGAGGAAATTAAAAAGGAAGTCTCATCTTACATCAAGAAGATTGGTTACAACCCTGCTGCTGTCGCTTTTGTACCTATTTCTGGATGGCATGGTGACAACATGTTGGAAGCTTCCACCAAGATGCCATGGTTCAAGGGATGGGCCGTCGAACGTAAAGAAGGCAAGGCTGAAGGAAAGACCCTCATTGACGCTCTGGATGCCATCCTCCCTCCCTCTCGACCTACTGACAAACCTCTTCGTCTTCCTTTACAGGATGTTTACAAAATTGGTGGTATTGGAACAGTACCAGTTGGTCGTGTTGAAACTGGTGTTCTTAAGCCCGGTATGGTTGTGGTGTTTGCTCCTGCCAACATTACCACTGAAGTTAAGTCTGTTGAAATGCACCACGAAGCCTTGCAAGAAGCCGTCCCTGGTGACAATGTAGGATTCAACGTCAAGAACGTTTCCGTTAAAGAATTGCGTCGTGGTTATGTTGCTGGCGACTCCAAGAGCAACCCACCCAGAGGTGNNNNNNNNNNNNNnnnnnnnnnnnnnnnnnnnnnnnnnnnnnnnnnnnnnnnnnnnnnnnnnnnnnnnnnnnnnnnnnnnnnnnnnnnnnnnnnnnnnnnnnnnnnnnnnnnnnnnnnnnnnnnnnnnnnnnnnnnnnnnnnnnnnnnnnnnnnnnnnnnnnnnnnnnnnnnnnnnnnnnnnnnnnnnnnnnnnnnnnnnnnnnnnnnnnnnnnnnnnnnnnnnnnnnCGACGCTTTTGATAACTGCATCACCGTTTGCAACATGGAGAACGTTGATCCCTTGGGGATTCACACGGGAGAATCCATCGTAGTCGCTCCAAGTCAAACCTTATCCAACCGGGAGTACAATATGCTACGTACTACCGCTATTAAAGTGATCAGGCACTTTGGGGTGGTCGGTGAATGCAACATCCAATACGCACTGAGTCCCTTCTCCAAAGATTATTACATCATTGAGGTCAATGCA
			AGGCTTTCCAGGAGTTCAGCTTTGGCTAGCAAAGCCACAGGTTACCCTCTGGCATATGTGGCGGCGAAACTTTCACTAGGAGTAGCGTTACCCGATATAAAGAATTCGGTTACTGGAAATACCACGGCTTGTTTYGAGCCCAGTTTGGATTACTGTGTGGTGAAGATACCTCGCTGGGATCTGCATAAGTTTTCGAGGGTYAGTACGAAAATTGGAAGCTCGnnnnnnnnnnnnnnnnnnnnnnnnnnnnnnnnnnnnnnnnnnnnnnnnnnnnnnnnnnACAAAGGGTTTGGAAGGAATGACAAGCACCCTCCCAAGAACTGGGGTGATGTGAGCGTTTTCGGAAACCTTGACCCCGCTGGTGAATACGTCGTTTCTACCCGTGTCAGGTGCGGTAGATCCTTGGAAGGTTATCCTTTCAACCCTTGCTTAACTGAGGGACAATACAAAGAAATGGAGCAGAAAGTTTCCAGCACCTTGTCCGGGCTTGAAGGAGAATTGAAAGGAACTTTCTACCCGTTAACTGGAATGAGCAAAGACGTTCAACAGAAGTTGATCGACGATCACTTCTTATTCAAGGAAGGAGACAGATTCTTGCAAGCTGCCAACGCTTGCCGTTTCTGGCCCTCTGGACGTGGTATTTACCACAATGAAAACAAAACGTTCTTGGTCTGGTGCAATGAGGAAGATCATCTTCGTATCATTTCTATGCAAATGGGTGGCGACTTGGGAGAAGTTTACCGTCGTCTCGTGACCGCCGTCAATGACATCGAGAAACGTCTTCCTTTCTCCCATCATGACAGGCTTGGATTCCTGACTTTCTGCCCAACCAACTTGGGTACCACTGTGCGTGCTTCGGTCCACATTAAAGTACCGAAGTTGGCAGCCAACAAAACCAAACTTGAAGAAGTAGCTTCCAAATACAACTTGCAAGTCCGTGGAACCCGTGGTGAGCACACTGAAGCTGAGGGTGGCATCTATGACATTtCCAACAAGAGACGCATGGGTCTCACTGAGTTCGAAnTTTAGGGGTAAACCTGAGAAACCCGAAAGGTCGAAGGAAGAAATTCATTCGCGTCTCGTCGTCGGCGGGAAGGTGACGAGCGCGAACGGTGACGAACGCGTGCACTTTTCTTCTGGTAGGACGTCGCGATCCGTTGGGTGTCGGTCTAAGACTCGCGGTGGAGCCCGCCCGTCACGGACGGACCnCGCCGGCCGACnnnnnnnnnnnCCGCTCGACGGTATACATGGTCGAAGGCCGCTCTGAGCGTCCGGCTCGCGACAAGCGCGCCGGnTAATCGGACCTAGTGCCGTTTCCGACACCGGGCnGACTGTTGGTnnCGCnGAnnAGTTCnTCGGACAGACCACCGATCTGCGACGCTATAGCTTTGGGTACTTTCAGGACCCGTCTTGAAACACGGACCAAGGAGTCTAGCATGTGCGCGAGTCATTGGGAAACCTAAAGGCGTAATGAAAGTGAACCGAGGGAAGACGCCGTTCCGCATTCCCGGGGCGTCTCGTTCTCATCGCGAGAAGAGGCGCACCACGAGCGTACACGCTGGGACCCGAAAGATGGTGAACTATGCCTGGTCAGGACGAAGTCAGGGGAAACCCTGATGGAGGTCCGTAGCGATTCTGACGTGCAAATCGATCGTCGGAACTGGGTATAGnnnnnnnnnnnnnnnnnnnnnnnn
		</sequence>
		<sequence>
			<taxon idref="DrXyl03"/>
			TTAATACTTGGAGCTCCTGATATAGCCTTCCCACGAATAAACAATATAAGATTTTGACTTTTACCTCCCTCTCTTACATTATTATTAATAAGAAGAATTATTGATAAAGGAGCAGGAACAGGTTGAACTGTATACCCACCATTATCAGCTAATATTGCCCATGAAGGAGCATCTGTTGACTTAGCCATTTTTAGACTTCATATATCAGGAGTATCTTCAATTTTAGGAGCTATCAACTTTATTTCTACAATTATCAATATACATCCAGTAGGAATAAAGCCTGAGCAATTATCCTTATTCACTTGAGCTGTAAAAATTACAGCAGTTTTATTACTTTTATCATTACCAGTTCTAGCAGGAGGAATTACTATATTATTAACAGATCGAAATATTAATACCTCTTTCTTTGACCCGGCCGGAGGAGGGGATCCCATTTTATATCAACATTTATTCTGATTCTTTGGACATCCAGAAGTATATATTTTAATTCTCCCCGGATTCGGAATAATCTCCCATATTATTAGACAAGAAAGAGGAAAAAAAGAAGCTTTTGGAGTACTAGGAATAATCTACGCAATAACAGCTATTGGTTTATTAGGATTTGTAGTATGAGCTCATCACATATTTACTGTAGGTATAGATGTAGATACACGAGCCTACTTTACCTCAGCTACCATAATTATTGCTGTTnnnnnnnnnnnnnnnnnnnnnnnnnnnnnnnnnnnnnnnnnnnnnnnnnnnnnnnnnnnnnnnnnnnnnnnnnnnnnnnnnnnnnnnnnnnnnnnnnnnnnnnnnnnnnnnnnnnnnnnnnnnnnnnnnnnnnnnnnnnnnnnnnnnnnnnnnnnnnnnnnnnnnnnnnnnnnnnnnnnnnnnnnnnnnnnnnnnGGTGAATTCGAAGCCGGTATCTCTAASAACGGACAAACCAGAGAACATGCACTTCTTGCTTTTACTCTTGGAGTAAAACAACTTATCGTCGGKGTCAACAAAATGGATTYTACTGAACCACCCTACAGCGAATCTCGTTTTGAAGAAATCAAAAAGGAAGTCTCGTCTTACATCAAGAAAATTGGATACAACCCTGCTGCTGTCRCCTTYGTACCTATTTYTGGATGGCACGGAGACAACATGTTGGAARCTTCTAGCAAGATGCCATGGTTCAAGGRATGGGCTGTTGAACGTAAAGAAGGCAAAGSTGAAGGAAAATGTCTCATTGATGCTTTGGATGCTATCCTCCCTCCGTCTCGCCCTACCGACAAAGCTTTTTGTTTTCCTTTACAGGACGTCTACAAAATTGGTGGTATCGGAACAGTACCAGTCGGTCGTGTTGAAACTGGTGTCCTCAAGCCCGGTATGGTTGTGGTGTTTGCTCCTGCCAACATCACCACTGAAGTAAAGTCTGTTGAAATGCACCACGAAGCCTTGCAAGAAGCCnnnnnnnnnnnnnnnnnnnnnnnnnnnnnnnnnnnnnnnnnnnnnnnnnnnnnnnnnnnnnnnnnnnnnnnnnnnnnnnnnnnnnnnnnnnnnnnnnnnnnnnnnnnnnnnnnnnnnnnnnnnnnnnnnnnnnnnnnnnnnnnnnnnnnnnnnnnnnnnnnnnnnnnnnnnnnnnnnnnnnnnnnnnnnnnnnnnnnnnnnnnnnnnnnnnnnnnnnnnnnnnnnnnnnnnnnnnnnnnnnnnnnnnnnnnnnnnnnnnnnnnnnnnnnnnnnnnnnnnnnnnnnnnnnnnnnnnnnnnnnnnnnnnnnnnnnnnnnnnnnnnnnnnnnnnGGACGCGTACGACAACTGCATCACAGTTTGCAACATGGAAAACGTCGATCCATTGGGAATTCACACCGGAGAATCAATTGTAGTAGCTCCCAGTCAAACCTTATCAAACAGAGAGTACAACATGCTACGTACCACCGCAATCAAAGTGATCAGACACTTTGGTGTAGTCGGCGAATGCAACATCCAATACGCTTTGAGCCCCTTCTCCGAAGATTTTTTCATCATAGAAGTTAACGCC
			CGGCTCTCCAGAAGCTCGGCTTTGGCGAGCAAAGCCACGGGATACCCTYTAGCTTATGTAGCGGCAAAGCTTTCGCTTGGAATCGCCCTACCGGATATAAAAAATTCAGTTACGGGCAACACAACGGCGTGTTTCGAGCCTAGCTTGGATTACTGCGTGGTGAAGATACCTCGATGGGATTTGCACAAGTTTTCGCGGGTTAGTACCAAAATAGGCAGCTCAGATGCCGAATCTTACACAGTATTTGCTGAGCTCTTCGACCCCATCATCGAAGACTACCACAAAGGTTTTGGCAGAACTGACAAGCACCCTCCCAAGAACTGGGGTGATGTCAGCGTTTTTGGAAACCTCGACCCTGCAGGCGAGTACGTCGTTTCTACCCGTGTCAGGTGCGGTAGATCCATGGAAGGTTACCCTTTCAACCCTTGCCTAACTGAAGAACAGTACAAAGAAATGGAGCAGAAAGTCTCCAGCACTTTGTCCGGACTTGAAGGAGAACTCAAGGGAACTTTCTACCCATTAACTGGAATGAGCAAAGATGTCCAACAAAAGTTGATCGATGATCACTTCTTGTTCAAGGAAGGAGACCGATTCTTACAAGCCGCCAACGCTTGCCGTTTCTGGCCATCTGGACGTGGTATCTACCATAACGAGAACAAAACCTTCTTGGTCTGGTGCAATGAGGAAGATCATCTTCGTATCATTTCCATGCAAATGGGTGGCGACTTGGGAGAGGTTTACCGTCGTCTTGTAACCGCCGTCAACGACATCGAGAAACGTGTTCCATTCTCTCACCACGACAGGCTTGGGTTCTTGACTTTCTGCCCAACAAACTTGGGTACCACTGTCCGTGCTTCGGTTCATATCAAGGTACCGAAGTTGGCTGCCAACAAAACCAAACTTGAAGAAGTAGCTTCCAAATATAATTTGCAAGTTCGTGGAACCCGTGGCGAGCATACCGAAGCCGAAGGTGGCATCTATGACATTTCCAACAAGAGACGCATGGGTCTAACTGAnnnnnnnnnnnnnnnnnnnnnnnnnnnnnnnnnnnnnnnnnnnnnnnnnnnnnnnnnnnnnnnnnnnnnnnnnnnnnnnnnnnnnnnnnnnnnnnnnnnnnnnnnnnnnnnnnnnnnnnnnnnnnnnnnnnnnnnnnnnnnnnnnnnnnnnnnnnnnnnnnnnnnnnnnnnnnnnnnnnnnnnnnnnnnnnnnnnnnnnnnnnnnnnnnnnnnnnnnnnnnnnnnnnnnnnnnnnnnnnnnnnnnnnnnnnnnnnnnnnnnnnnnnnnnnnnnnnnnnnnnnnnnnnnnnnnnnnnnnnnnnnnnnnnnnnnnnnnnnnnnnnnnnnnnnnnnnnnnnnnnnnnnnnnnnnnnnnnnnnnnnnnnnnnnnnnnnnnnnnnnnnnnnnnnnnnnnnnnnnnnnnnnnnnnnnnnnnnnnnnnnnnnnnnnnnnnnnnnnnnnnnnnnnnnnnnnnnnnnnnnnnnnnnnnnnnnnnnnnnnnnnnnnnnnnnnnnnnnnnnnnnnnnnnnnnnnnnnnnnnnnnnnnnnnnnnnnnnnnnnnnnnnnnnnnnnnnnnnnnnnnnnnnnnnnnnnnnnnnnnnnnnnnnnnnnnnnnnnnnnnnnnnnnnnnnnnnnnnnnnnnnnnnnnnnnnnnnnnnnnnnnnnnnnnnnnnnnnnnnnnnnnnnnnnnnnnnnnnn
		</sequence>
		<sequence>
			<taxon idref="HcSue01"/>
			CTAATATTAAGAGCACCTGATATAGCATTCCCTCGGCTAAATAACATAAGATTTTGATTACTTCCCCCTTCTCTAACCCTACTTTTAATAAGAGGATTTATTGATAAAGGAACTGGAACAGGGTGAACAGTCTACCCACCCCTCGCTGCCAACATTGCCCATGAAGGAGCATCTGTTGATTTAGCAATCTTTAGATTACATATAGCAGGGATCTCCTCAATCTTAGGAGCAATCAACTTCATTTCAACAATCTTAAACATAAAGCCTATAAGAATGGACTACAATCAACTACCATTATTCACATGAGCAGTTATTATCACTGCCATTCTATTATTAATCTCTCTCCCAGTACTAGCTAGAGCAATTACCATATTATTGACAGATCGCAATATTAACACTTCATTTTTTGATCCAGCAGGAGGTGGAGATCCTATCCTTTACCAACACTTATTTTGATTCTTCGGACACCCAGAAGTTTATATTCTAATCCTACCTGGGTTTGGAATAATCTCCCATATTATCAGAAATGAAAGTGGAAAAAAAGAAACCTTTGGAGTTCTAGGAATAATTTATGCAATAATTGCTATTGGATTACTTGGATTTGTAGTATGAGCTCATCATATATTCACAGTAGGTATGGATGTAGACACTCGAGCTTACTTTACTTCAGCCACTATAATCATTGCAGTATATGCTTGGGTATTGGACAAATTGAAAGCTGAACGTGAACGTGGTATTACCATTGATATTGCCTTATGGAAATTTGAAACAGCTAAATACTATGTCACCATTATTGATGCACCTGGGCATAGGGATTTCATTAAAAACATGATCACGGGAACATCGCAAGCTGACTGTGCTGTTCTTATAGTAGCTGCTGGAACTGGTGAATTTGAAGCAGGAATCTCTAAAAATGGACAAACCAGAGAACATGCTTTGCTCGCCTTCACTCTTGGAGTAAAACAACTTATTGTTGGTGTTAATAAAATGGATTCTACTGAACCACCCTACAGCGAAAGTAGATTTGAAGAAATTAAGAAGGAAGTATCTTCATATATCAAAAAGATCGGTTACAATCCAGCTGCAGTAGCTTTTGTTCCAATTTCTGGCTGGCATGGAGACAACATGTTGGAACCTTCCACCAAGATGCCATGGTTCAAGGGTTGGAATGTTGACCGTAAAGAAGGCAAAGCTGAAGGAAAAACTCTCATTGATGCTCTTGATGCCATTCTTCCACCCACTCGTCCTACTGACAAACCTCTTCGTCTTCCTCTTCAGGATGTCTACAAAATTGGTGGTATTGGAACGGTACCTGTCGGACGTATTGAGACTGGCATCCTCAAGCCTGGTATGGTTGTAGTGTTTGCTCCTGCTAATATTACCACTGAAGTAAAATCTGTTGAAATGCACCACGAGGCCTTGCAGGAAGCCGTACCTGGAGACAATGTGGGTTTCAATGTCAAGAATGTCTCAGTCAAAGAATTGCGTCGTGGTTATGTAGCTGGTGACTCTAAGAACAATCCCCCTAAAGGAGCATCTGACTTTTTnnnnnnnnnnnnnnnnnnnnnnnnnnnnnnnnnnnnnnnnnnnnnnnnnnnnnnnnnnnnnnnnnnnnnnnnnnnnnnnnnnnnnnnnnnnnnnnnnnnnnnnnnnnnnnnnnnnnnnnnnnnnnnnnnnnnnnnnnnnnnnnnnnnnnnnnnnnnnnnnnnnnnnnnnnnnnnnnnnnnnnnnnnnnnnnnnnnnnnnnnnnnnnnnnnnnnnnnnnnnnnnnnnnnnnnnnnnnnnnnnnnnnnnnnnnnnnnnnnnnnnnnnnnnnnnnnnnnnnnnnnnnnnnnnnnnnnnnnnnnnnnnnnnnnnnnnnnnnnnnnnnnnnnnnnnnnnnnnnnnnnnnnnnnnnnnnnnnnnnnnnnnnnnnnnnnnnnnnnnnnnnnnnnnnnnnnnnnnnnnnnnnnnnnnnnnnnnnnnnnnnnnnnnnnnnnnnnnnnnnnnnnnnnnnnnnn
			nnnnnnnnnnnnnnnnnnnnnnnnnnnnnnnnnnnnnnnnnnnnnnnnnnnnnnnnnnnnnnnnnnnnnnnnnnnnnnnnnnnnnnnnnnnnnnnnnnnnnnnnnnnnnnnnnnnnnnnnnnnnnnnnnnnnnnnnnnnnnnnnnnnnnnnnnnnnnnnnnnnnnnnnnnnnnnnnnnnnnnnnnnnnnnnnnnnnnnnnnnnnnnnnnnnnnnnnnnnnnnnnnnnnnnnnnnnnnnnnnnnnnnnnnnnnnnnnnnnnnnnnnnnnnnnnnnnnnnnnnnnnnnnnnnnnnnnnnnnnnnnnnnnnnnnnnnnnnnnnnnnnnnnnnnnnnnnnnnnnnnnnnnnnnnnnnnnnnnnnnnnnnnnnnnnnnnnnnnnnnnnnnnnnnnnnnnnnnnnnnnnnnnnnnnnnnnnnnnnnnnnnnnnnnnnnnnnnnnnnnnnnnnnnnnnnnnnnnnnnnnnnnnnnnnnnnnnnnnnnnnnnnnnnnnnnnnnnnnnnnnnnnnnnnnnnnnnnnnnnnnnnnnnnnnnnnnnnnnnnnnnnnnnnnnnnnnnnnnnnnnnnnnnnnnnnnnnnnnnnnnnnnnnnnnnnnnnnnnnnnnnnnnnnnnnnnnnnnnnnnnnnnnnnnnnnnnnnnnnnnnnnnnnnnnnnnnnnnnnnnnnnnnnnnnnnnnnnnnnnnnnnnnnnnnnnnnnnnnnnnnnnnnnnnnnnnnnnnnnnnnnnnnnnnnnnnnnnnnnnnnnnnnnnnnnnnnnnnnnnnnnnnnnnnnnnnnnnnnnnnnnnnnnnnnnnnnnnnnnnnnnnnnnnnnnnnnnnnnnnnnnnnnnnnnnnnnnnnnnnnnnnnnnnnnnnnnnnnnnnnnnnnnnnnnnnnnnnnnnnnnnnnnnnnnnnnnnnnnnnnnnnnnnnnnnnnnnnnnnnnnnnnnnnnnnnnnnnnnnnnnnnnnnnnnnnnnnnnnnnnnnnnnnnnnnnnnnnnnnnnnnnnnnnnnnnnnnnnnnnnnnnnnnnnnnnnnnnnnnnnnnGATTAGGGGTAAAnCTGAGAAACCNGAAAGGTCGAAGGAAGAAATTCATTCGCGTCTCGAGATGGAAGTCGAAGTGACGAGCTCGAACTGTCGCGAACGCGTGCACTTTTCTTCTGGTAGGACGTCGCGATTCGTCGGGTGTCGGTCTAAGACTCTCGGTGGAGACCGTTCGTTACGAACGGACCnCGTCGACCGACnnnnnnnnnnnTCGCTCGACGGTATACATGGTTCGAGGTCGCTCTTAGCGTCCGACTCGTCGCAAGCGCGTCGGnTGATCGGACCTAGTGCCGATTCCGACCTCCGATnGACTGTTGGCnnGACnGAnnAGTTCnTCGGACAGACCACCGATCGGCGACGCTATAGCTTTGGGTACTTTCAGGACCCGTCTTGAAACACGGACCAAGGAGTCTAGCATGTACGCGAGTCATTGGGAAACCTAAAGGCGTAATGAAAGTGAACCAAGGGAAGACGTCGCTTCGCATTCCCGGGGCGTCTCGTTCTCAATGCGAGAAGAGGCGCACCAAGAGCGTACACGCTGGGACCCGAAAGATGGTGAACTATGCCTGGTCAGGACGAAGTCAGGGGAAACCCTGATGGAGGTCCGTAGCGATTCTGACGTGCAAATCGATCGTCGGAACTGGGTATAGGGGCGAAAGACTAATCGAACCATC
		</sequence>
		<sequence>
			<taxon idref="HlAln01"/>
			CTAATATTGGGAGCTCCCGATATAGCATTCCCCCGACTAAATAATATAAGATTCTGGCTTCTCCCTCCCTCTCTAACCTTTCTTTTAATAAGAAGAATTATTGATAAAGGAGTAGGAACAGGATGAACAGTTTACCCTCCATTATCTTCTAATATTGCTCATGAGGGCCCATCAGTTGACCTAAGCATTTTTAGACTACACATAGCCGGGATCTCCTCAATCCTAGGAGCAATTAACTTTATCTCTACAATTATCAATATACATTCCAGAGGAATAAAATTAGATCAACTTACTTTATTTACATGAGCAGTAAAAATTACTGCCATTCTACTACTTTTATCCCTTCCTGTCTTAGCCAGAGCTATCACTATACTACTAACTGATCGTAATATTAACACCTCTTTTTTTGATCCTGCCGGAGGAGGAGATCCTATCCTTTACCAACATTTATTTTGATTCTTTGGACATCCTGAAGTTTATATCCTAATCCTCCCCGGATTTGGGATAATCTCCCATATTATTGCCCAAGAAAGAGGCAAAAAAGAAGCTTTTGGAGTACTAGGAATAATCTATGCTATGATAGCTATCGGATTATTAGGCTTTGTAGTATGGGCCCACCATATATTTACTATTGGTATAGATGTAGATACCCGAGCTTACTTTACATCAGCTACTATAATTATCGCCGTCTATGNNNGGGTATTGGACANATTGAAAGCCGAACGTGAACGTGGTATCACCATTGATATTGCTTTGTGGAAATTTGAAACATCCAAATATTATGTCACCATCATTGATGCCCCTGGACACAGAGATTTTATCAAGAACATGATCACTGGAACTTCTCAAGCTGACTGTGCTGTCCTGATTGTAGCTGCAGGTACTGGTGAATTTGAAGCTGGTATCTCCAAAAATGGGCAAACCAGAGAACATGCTCTGCTTGCTTTTACTCTTGGAGTAAAACAACTTGTCGTTGGCGTCAACAAAATGGACTCAACTGAACCACCTTACAGCGAGAGTCGTTTCGAAGAAATCAAAAAGGAAGTTTCATCATACATTAAGAAAATTGGTTACAATCCTGCTGCTGTTGCCTTTGTACCCATTTCTGGATGGCACGGAGACAACATGTTGGAACCTTCCTCCAAAATGCCGTGGTTCAAGGGGTGGAATGTTGAACGTAAAGAGGGCAAAGCTGAAGGCAAAACTCTTATTGATGCTTTGGATGCCATTCTTCCTCCATCTCGTCCTACTGACAAACCTCTTCGTCTTCCTCTTCAGGATGTCTACAAAATTGGTGGTATTGGAACAGTACCAGTTGGACGTATTGAAACTGGAATCCTTAAGCCCGGTATGGTGGTAGTATTTGCTCCAGCCAACATTACCACTGAAGTTAAGTCCGTTGAAATGCATCATGAAGCTTTGCAAGAGGCCGTACCTGGAGACAACGTAGGTTTCAACGTCAAGAACGTCTCTGTCAAAGAACTGCGTCGTGGTTATGTAGCCGGTGACTCCAAGAACAACCCACCCAGAGCAGCCTCTGACRNTnnGTCTATTCGGTGAAGGAAGCGTTGAGCGCCGCTGATTTGTTGGAGTATCCCGTTATGGCTCGGGCAGCTTTTTCCCTCGGTGGTCTTGGTTCAGGTTTTGCCAATACCAAAGAAGAATTGACGACGCTGGCGACTCAAGCTTTGGCCCATTCGAACCAGCTCATCATCGACAAATCGCTCAGGGGCTGGAAAGAAGTCGAATACGAAGTGGTGCGTGACGCTTACGACAATTGCATCACCGTGTGCAACATGGAGAACGTCGACCCCCTGGGGATTCATACGGGCGAGTCGATCGTGGTGGCTCCCAGTCAGACCTTGTCCAACAAGGAGTACAATATGTTGCGAACCACCGCCATCAAAGTGATCAGGCATTTCGGAATTGTGGGCGAGTGCAATATCCAGTACGCCTTGAATCCCAACTCGGAAGACTACTACATTATCGAGGTGAACGCG
			CGACTATCCAGAAGTTCGGCGCTGGCCAGCAAAGCGACCGGATATCCGTTGGCGTATGTAGCGGCCAAGTTGGCACTGGGAGTGTCGCTGCCCGAGATCCAGAACTCGGTCACCGGGATTACGACCGCTTGCTTCGAGCCGAGTCTGGATTATTGCGTGGTGAAGATCCCGCGTTGGGACTnGAACAAATnnnCCAGGGTCAGTACGAAGATTGGCAGTCnnnnnnnnnnnnnnnnnnnnnnnnnnnnnnnnnnnnnnnnnnnnnnnnnnnnnnnnnnnnACAAAGGATTCGGTAGAACTGACAAGCACCCCCCTAAGAATTGGGGTGATGTCAGCGTTTTTGGAAACCTTGACCCTGCTAGCGAATACATTGTTTCTACCCGTGTAAGATGCGGTAGGTCTTTGGAAGGTTACCCATTCAATCCCTGTTTGACTGAAGAGCAATACAAAGAAATGGAACAAAAAGTCTCAACCACCTTGTCTGGCTTGGAAGGAGAATTGAAGGGTACCTTCTACCCATTGACTGGCATGAGCAAAGAAGTTCAACAGAAATTGATTGATGACCATTTCTTGTTCAAGGAGGGAGATAGGTTCTTGCAAGCTGCCAACGCTTGCCGTTTTTGGCCAAGTGGTCGTGGTATCTACCACAATGAAAACAAAACCTTCTTGGTCTGGTGCAATGAAGAGGATCATTTGCGTATCATTTCCATGCAACAAGGGGGTGACTTGGGTGAAATCTACCGTCGTCTGGTAACTGCCGTCAACGACATTGAAAAACGTATTCCTTTCTCCCACCACGACAGGCTTGGTTTCCTTACTTTCTGCCCAACCAACTTGGGTACGACGGTACGTGCTTCTGTCCACATTAAGGTTCCAAAATTGGCCGCCAACAAATCTAAACTTGAGGAAGTTGCTGCTAAATACAATCTGCAAGTCCGTGGAACTCGCGGTGAGCATACTGAGGCTGAAGGCGGCATTTATGACATTTCCAACAAAAGACGTATGGGTCTCACTGAATTNGAAGATTAGGGGTAAAnCTGAAAAACCNGAAAGGTCGAAGGGAGAAATTCATTCGCGTTTCGACGTCGGCGTCGGAGTGACGGGCACGAACGATGGCGAACGCGTGCACTTTTCTCCTGGTAGGACGTCGCGATCCGTTGGGTGTCGGTCTACGGCTCGCGGTGGAGCCCGTTCGTCTCGAATGGACCnCGCCGGCCGACnnnnnnnnnnnCCGCTCGACGGTATAAAAGGTTCGGGGCCGCTATTAGNGTCCGGCTCTAGACAAGCGTGTCGGnCNATNNNACATAGNGCNGATTCAGACCTGTGAAnGACTGTTNGTnnNGAnGAnnATGTCnTCAGACANACCACCGATCTGCGGCGCTATAGCTTTGGGTACTTTCAGGACCCGTCTTGAAACACGGACCAAGGAGTCTAGCATATGCGCGAGTCATTGGGAAACCTAAAGGCGTAATGAAAGTGAATCGAGGGAAGACGCAGTTCCGCATTCCCGGGGCGTCTCGTTCTCATTGCGAGAAGAGGCGCACCAAGAGCGTATACGCTGGGACCCGAAAGATGGTGAACTATGCCTGGTCAGGACGAAGTCAGGGGAAACCCTGATGGAGGTCCGTAGCGATTCTGACGTGCAAATCGATCGTCGGAACTGGGTATAGGGGCGAAAGACTAATCGAACCATC
		</sequence>
		<sequence>
			<taxon idref="HlDac01"/>
			CTAATAATCTCAGCACCCGACATAGCCTTCCCACGACTAAATAACATAAGTTTTTGACTCCTACCCATAGCCTTATCGYTCCTATTAGCCAGAAACTTTACTAATTTAGGAGCAGGCACAGGTTGAACCATTTACCCCCCTCTTGCCTCCTTTCTTTACCACAGCGACCCAACCGTAGACCTTTCAATCTTCAGCCTTCACATAGCCGGCATTTCTTCCATTCTTGGAGCCATTAATTTTATTTCAACAATTATTAACATACGCCCCACCAACTCTTCATTAGAACAGCTACCCCTGTTTGCCTGATCTATTATAATTACTGCAATTCTTCTCTTACTTTCCCTACCCGTCCTAGCAGGAGCTATTACAATACTACTCACAGACCGTAATATAAATACCTCATTTTTTGATCCAACAGGAGGAGGAGATCCTATCCTCTACCAACACCTTTTTTGATTCTTTGGACACCCAGAAGTTTATATTCTCATCCTCCCAGGTTTTGGCATCATCTCCCACATTATTTCCnnnnnnnnnnnnnnnnnnnnnnnnnnnnnnnnnnnnnnnnnnnnnnnnnnnnnnnnnnnnnnnnnnnnnnnnnnnnnnnnnnnnnnnnnnnnnnnnnnnnnnnnnnnnnnnnnnnnnnnnnnnnnnnnnnnnnnnnnnnnnnnnnnnnnnnnnnnnnnnnnnnnnTATGCTTGGGTGTTGGATAAGTTGAAAGCAGAACGTGAACGAGGTATTACTATTGATATCGCATTGTGGAAATTCGAAACTGCCAAGTATTACGTTACCATCATCGACGCTCCTGGACATCGAGATTTCATCAAAAATATGATCACTGGGACCTCTCAGGCCGATTGTGCTGTCCTCATTGTAGCTGCGGGAACCGGTGAATTCGAAGCTGGTATTTCAAAGAATGGGCAAACTAGGGAGCATGCCCTCCTCGCTTTCACTCTTGGAGTGAAACAACTTATCGTTGGTGTTAACAAAATGGATTCTACTGAACCCCCTTACAGCGAACCTCGTTTCGAGGAAATTAAGAAAGAAGTATCCTCCTACATTAAGAAAATTGGTTATAACCCGGCTGCGGTCGCTTTTGTGCCAATTTCTGGTTGGCATGGGGACAACATGTTGGAATCGTCAAGCAAAATGCCATGGTTCAAGGGATGGGTCGTTGATCGTAAAGAAGGAAAAACTGAGGGAAAAACTCTGATTGATGCTTTGGACGCTATTCTTCCACCCAGTCGCCCTACCGACAAACCTCTTCGTCTTCCTCTGCAGNNNNNNNNNNNNNNNNNNNNNNNNNNNNNNNNNNNNNNNNNNNNNNNNNNNNNNNNNNNNNNNNNNNNNNNNNNNNNNNNNNNNNNNNNNNNNNNNNNNNNNNNNNNNNNNNNNNNNNNNNNNNNNNNNNNNNNNNNNNNNNNNNNNNNNNNNNNNNNNNNNNNNNNNNNNNNNNNNNNNNNNNNNNNNNNNNNNNNNNNNNNNNNNNNNNNNNNNNNNNNNNNNNNNNNNNNNNNNNNNNNNNNNNNNNNNNNNNNNNNNNNNNNNNNnnnnnnnnnnnnnnnnnnnnnnnnnnnnnnnnnnnnnnnnnnnnnnnnnnnnnnnnnnnnnnnnnnnnnnnnnnnnnnnnnnnnnnnnnnnnnnnnnnnnnnnnnnnnnnnnnnnnnnnnnnnnnnnnnnnnnnnnnnnnnnnnnnnnnnnnnnnnnnnnnnnnnnnnnnnnnnnnnnnnnnnnnnnnnnnnnnnnnnnnnnnnnnnnnnnnnnnCGATGCTTACGATAATTGCATTGCAGTGTGTAACATGGAGAACGTGGATCCTCTGGGAATTCACACTGGGGAGTCTATTGTGGTGGCCCCGAGTCAGACTCTCTCCAACCGGGAGTATAACATGCTGAGGACCACTGCAATAAATGTAATTCGGCACTTTGGTGTGGTGGGCGAGTGCAACATCCAGTACGCGTTGAATCCTTACTCGGAGGATTACTACATCATTGAAGTAAACGCA
			AGACTATCTCGCAGTTCCGCCCTGGCCAGCAAGGCGACAGGTTATCCGCTTGCCTATGTGGCAGCGAAACTGGCCTTGGGTATGTCCCTAGCGGATATTAAKAACTCCGTCACCGGCAATACGACGGCGTGTTTCGAGCCAAGTTTGGACTATTGCGTGGTGAAGATACCGCGCTGGGATCTGCACAAATTCTCGAGAGTTAGCACGAAAATTGGCAGCTCCGATGCTGAAGCTTACACGGTTTTCTCTGATTTATTTGATCCAATTATTGAAGACTACCATAAGGGATTCGGCCGAAATGATAAGCATCCTCCCAAAAACTGGGGTGATGTTAGCGTTTTCGGAAATCTTGATCCAGGAAGCGAATTTGTGGTCTCCACCCGTGTAAGGTGTGGTAGGTCTTTGGAAGGCTACCCATTCAATCCTTGCTTGACTGAAGAACAATACAAGGAAATGGAACAAAAAGTATCTAGCACCCTATCTGGCCTTGAAGGAGAACTAAAAGGTACTTTTTATCCATTGACTGGAATGAGCAAAGAAGTTCAGCAAAAGTTGATTGATGACCACTTCCTATTCAAGGAAGGTGATAGATTCCTGCAAGCTGCAAATGCTTGCCGCTTTTGGCCTACTGGACGTGGTATTTACCACAACGAAAATAAAACCTTCTTGGTGTGGTGTAATGAAGAAGATCATCTTCGTATCATTTCCATGCAGATGGGAGGTGACTTGGGAGAGGTCTATCGCCGTCTTGTAACTGCTGTCAACGATATTGAAAAACGTATTCCGTTTTCTCATCATGATAGGCTTGGTTTTCTCACTTTCTGCCCAACCAACTTGGGTACCACTGTCCGTGCTTCAGTTCACATTAAAGTGCCAAAATTGGCTGCTAATAAAGCTAAACTTGAAGAAATTGCTGCCAAATATAATTTGCAAGTTCGTGGAACACGTGGTGAGCACACCGAAGCCGAAGGTGGTATTTACGATATTTCCAACAAAAGACGTATGGGCCTCACAGAATTTGAAGTTTAGGGGTAAACCTGAGAAACCCGAAATGTCGAAGGAAGAAATTCATTCGCGTTTCATGACTGACTGTGAAGTGACGGGCGCGAGCAGTTGTGAACGCGTGCACTTTTCTTCTGGTAGGACGTCGCGATCCGTTGGGCGTCGGTCTACGGCCAGTGGTGGAGACCAGTCGTCGCGATTGGACCnCGCTGACCGACnnnnnnnnnnnTCGCTCGACGGTATACATGGTTTGAGGCCGCTTTTAGCGTCCGACTCATGGCAGTATCGTCAGnTGATTGGACCTAGTGCCGATTCTGACCCCTAATCGATTGCTAGCnnCATnGAnnTGTTCnTTGGACAGACCACCAATCAGCGACGCTATAGCTTTGGGTAATTTCAGGACCCGTCTTGAAACACGGACCAAGGAGTCTAGCATGTACGCAAGTCATTGGGAAACCTAAAGGCGTAATGAAAGTAAATCAAGGGAAGATGCTGTTTCGCATTCCCGGGGCATCTCGTTCTCTCTGCGAGAGGAGGTGCACCAAGAGCGTACACGCTGGGACCCGAAAGATGGTGAACTATGCCTGGTCAGGACGAAGTCAGGGGAAACCCTGATGGAGGTCCGTAGCGATTCTGACGTGCAAATCGATCGTCGGAACTGGGTATAGGGGCGAAAGACTAATCGAACCATC
		</sequence>
		<sequence>
			<taxon idref="HlFic01"/>
			CTAATATTAGGAGCACCTGATATAGCTTTTCCTCGACTTAATAATATAAGATTTTGACTTCTTCCTCCTTCCTTAGTATTCTTATTACTAAGATCTTTAATTAATAAAGGCATAGGAACAGGATGAACTGTCTACCCACCTTTATCATCAAATATTGTCCATGAAGGCGCTTCAGTAGATCTAGGAATTTTTAGCCTCCATATAGCCGGAATCTCCTCTATTCTTGGTGCAATAAATTTTATTTCAACAATTATTAATATACACCCCACCGGAATAAAACTTGATCGCTTACCTTTATTTGTATGAGCCGTAAAAATTACAGCCATTCTTCTCTTATTATCCCTTCCTGTTCTTGCAGGAGCAATTACTATATTATTAACTGATCGAAATATTAATACTTCCTTTTTTGATCCTGCCGGAGGGGGAGATCCTATTTTATACCAACACTTATTTTGATTCTTTGGTCATCCTGAAGTATATATCCTTATTCTACCAGGATTCGGAATAATTTCCCATATTATTAATCAAGAAAGAGGAAAAAAAGAAGTATTTGGTGTTTTAGGAATAATTTACGCAATACTAGCTATTGGACTATTAGGATTCGTAGTATGAGCCCATCATATATTTACTGTAGGAATAGATGTAGACACTCGAGCCTATTTTACATCAGCTACTATAATTATTGCAGTCNNNNNNNNNNNNNNNNNNNNNNNNNNNNNNNNNNNNNNNNNNNNNNNNNNNNNNNNNNNNNNNNNNNNNNNNNNNNNNNNNNNTAAATACTATGTCACCATCATTGACGCTCCTGGACACATAGATTTCATCAAGAACATGATTACTGGAACTTCTCAAGCTGATTGTGCTGTCCTTATTGTTGCTGCCGGTACCGGTGAATTCGAAGCTGGTATCTCCAAGAATGGACAAACCAGAGAACACGCTCTTCTTGCTTTTACTCTTGGAGTAAGGCAACTCATTGTTGGTGTTAACAAAATGGATTCCACTGAACCCCCATACAGCGAAAGTCGTTTCGAAGAAATCAAAAAGGAAGTCTCATCATACATTAAGAAGATCGGTTACAACCCTGCTGCAGTTGCCTTTGTTCCAATCTCTGGTTGGCATGGAGACAACATGTTGGAAGCTTCCACCAAAATGCCCTGGTTCAAGGGATGGAACGTCGAACGTAAAGAAGGCAAGGCTGAAGGAAAAACTCTCATCGATGCTTTGGATGCTATCCTCCCTCCTTCTCGTCCCACTGATAAACCCCTTCGTCTTCCATTGCAGNNNNNNNNNNNNNNNNNNNNNNNNNNNNNNNNNNNNNNNNNNNNNNNNNNNNNNNNNNNNNNNNNNNNNNNNNNNNNNNNNNNNNNNNNNNNNNNNNNNNNNNNNNNNNNNNNNNNNNNNNNNNNNNNNNNNNNNNNNNNNNNNNNNNNNNNNNNNNNNNNNNNNNNNNNNNNNNNNNNNNNNNNNNNNNNNNNNNNNNNNNNNNNNNNNNNNNNNNNNNNNNNNNNNNNNNNNNNNNNNNNNNNNNNNNNNNNNNNNNNNNNNNNNNNGTGTATTCAGTCAAAGAAGCCTTAAGTGCGGCTGACCTTTTAGGATATCCAGTGATGGCTCGAGCAGCCTTTTCATTGGGTGGTTTAGGTTCAGGCTTTGCAAACACCAAAGATGAGCTTACCACTTTGGCAACCCATGCTTTGGCACACTCCAGCCAGTTAATCATTGATAAATCTTTGAAGGGTTGGAAGGAGGTGGAGTATGAAGTGGTACGGGATTCTTTTGATAATTGCATTACCGTTTGTAACATGGAAAATGTAGATCCCTTAGGGATTCACACAGGCGAATCTATAGTGGTAGCTCCAAGTCAAACACTTTCAAATCGGGAATACAACATGCTCAGAACTACTGCCATTAAGGTTATTCGTCACTTTGGAGTTATAGGCGAATGCAATATACAATACGCTCTTAACCCTAATTCTGAAGAATATTATATTATTGAGGTGAACGCT
			AGATTATCGCGTAGCTCAGCTTTAGCTAGTAAAGCAACTGGATATCCACTGGCTTACGTCGCAGCCAAATTGGCATTAGGTGTTGCCCTTCCAGATATCAAGAATTCAGTTACTGGCAATACCACCGCTTGTTTTGAACCTAGCTTGGATTATTGTGTAGTGAAAATTCCnnnnnnnnnnnnnnnnnnnnnnnnnnnnnnnnnnnnnnnnnnnnnnnnnnnnGATGCTGAGTCTTATACAGTATTCTCCGACTTGTTCGACCCCATCATCGAAGACTATCATAAAGGTTTTGGTAGAAACGACAAGCACCCTCCCAAGAACTGGGGAGATGTAAGCGTTTTTGGAAACCTTGACCCCGCTGGTGAATACGTCGTTTCTACTCGCGTAAGATGCGGAAGATCATTGGAAGGATATCCCTTTAACCCTTGCTTAACTGAAGAGCAATACAGGGAAATGGAACAGAAAGTCTCCAGCACTTTATCTGGTTTGGAAGGAGAATTGAAGGGAACCTTCTACCCTTTAACTGGAATGAGCAAAGAGGTTCAACAAAAATTGATTGATGACCATTTCTTGTTCAAGGAAGGTGACCGATTCTTACAAGCTGCTAATGCTTGCCGTTTCTGGCCGACTGGTCGTGGAATCTATCATAATGAAAACAAAACCTTCTTGGTTTGGTGCAACGAGGAAGATCATTTGCGTATCATTTCTATGCAACAAGGTGGTGACTTGGGAGAAATTTACCGTCGTCTGGTAACTGCTGTAAACGACATTGAAAAGCGTATTCCCTTCTCTCACCATGACAGGCTTGGTTTCTTAACCTTCTGCCCAACGAACTTAGGTACTACTGTTCGTGCTTCGGTACATATTAAAGTTCCTAAACTAGCCGCTAACAAGGCTAAACTTGAAGAAGTAGCTGCCAAGTACAACTTGCAAGTCCGTGGAACTCGTGGTGAGCACACCGAAGCTGAAGGTGGCATTTACGACATTTCCAACAAAAGGCGTATGGGTCTTACTGAATTCGAGGTTTAGGGGTAAACCTGAGAAACCCGAAAGGTCGAAGGGAGAAATTCATTCGTGTTTCGATGCGAGCGTCAAGGTGACGAGCACGAATTGTAACGAATGCGTGCACTTTTCTCCTGGTAGGACGTCGCGATCCGTTGGGTGTCGGTCTACGGTCAATGGTGGAGGCCAGTTGTCATAATTGGACCnCGTCGGCCGACnnnnnnnnnnnTTGCTCGACGGTATATAAGGTTTGAAGCTGCTTTGAGCGTTCGACTTATGGCAAGCGCGCCGAnTAATCGGACCTAGTGCCGATTCCGGTCTCTGGTnGACTGTTGGCnnTGTnAAnnTGTTCnTCGAACCGATTACCGATCTGCGGCGCTATAGATTTGGGTAATTTCAGGACCCGTCTTGAAACACGGACCAAGGAGTCTAGCATGTACGCGAGTCATTGGGAAACCCAAAGGCGTAATGAAAGTAAATCAAGGGAAGATGTTGTTTCGCATTCCCGGGGCGTCTTAATCTCATTACGAGATGAGGCGCACCAAGAGCGTACACGCTGGGACCCGAAAGATGGTGAACTATGCCTGGTCAGGACGAAGTCAGGGGAAACCCTGATGGAGGTCCGTAGCGATTCTGACGTGCAAATCGATCGTCGGAACTGGGTATAGGGGCGAAAGACTAATCGAACCATC
		</sequence>
		<sequence>
			<taxon idref="HlFic02"/>
			NNNATATTAGGAGCCCCTGATATGGCCTTCCCACGTCTTAATAATATAAGATTTTGACTCTTACCGCCATCTTTAATTTTCTTATTATTAAGATCTTTAATTGATAAAGGAGTAGGAACGGGGTGAACAGTCTACCCCCCACTTTCTTCTAATATTGCCCATGAAGGGGCTTCCGTAGACTTAGGAATCTTTAGCCTTCATATAGCAGGTATCTCCTCAATTTTAGGGGCAATAAATTTTATTTCTACAATCCTAAACATACACCCTACAGGAATAAAATTAGATCGCCTACCTCTCTTTGTCTGAGCAGTTAAAATTACAGCTATTCTTTTACTTTTATCTCTTCCCGTCCTTGCAGGAGCGATTACCATATTATTAACAGACCGAAATATCAATACATCCTTTTTCGACCCTGCAGGAGGGGGTGACCCTATCTTATATCAACACCTATTTTGATTCTTTGGACACCCAGAAGTCTATATCTTAATCCTTCCAGGATTCGGAATAATTTCCCATATCATTAATCAAGAAAGAGGGAAAAAGGAAGTCTTTGGAGTTCTAGGAATAATTTATGCAATACTAGCTATTGGCTTATTAGGATTTGTAGTCTGAGCCCACCATATATTCACAGTAGGCATAGATGTAGATACTCGTGCATATTTTACATCAGCTACAATANNNNNNNNNNNNNNNNNNNNNNNNNNNGACAAATTGAAAGCCGAACGTGAACGTGGTATCACCATTGATATTGCTTTGTGGAAATTCGAAACCTCTAAATACTATGTCACCATCATTGACGCTCCTGGACACAGAGATTTCATCAAGAACATGATTACTGGAACTTCTCAAGCTGATTGTGCTGTCCTTATTGTTGCTGCCGGTACCGGTGAATTCGAAGCTGGTATCTCCAAGAACGGACAAACCAGAGAACACGCTCTTCTTGCTTTCACTCTTGGAGTAAGGCAACTTATTGTTGGTGTTAACAAAATGGATTCCACTGAACCACCATACAGTGAAAGTCGTTTCGAAGAAATCAAAAAGGAAGTCTCATCATACATCAAGAAGATCGGTTACAACCCTGCTGCTGTTGCCTTTGTTCCAATCTCTGGTTGGCACGGAGACAACATGTTGGAAGCTTCCACCAAAATGCCCTGGTTCAAGGGATGGAACGTCGAACGTAAAGAAGGCAAGGCTGAAGGAAAAACTCTCATCGATGCTTTGGACGCTATCCTTCCTCCTTCTCGTCCCACTGACAAACCTCTTCGTCTTCCATTGCAGNNTGTCTACAAAATTGGTGGTATTGGAACAGTACCAGTTGGTCGTATTGAAACTGGTATCCTCAAGCCCGGTATGGTTGTAGTATTTGCCCCTGCAAATATTACCACTGAAGTAAAATCTGTGGAAATGCACCACGAAGCCTTACAAGAAGCTGTTCCTGGAGACAATGTTGGTTTCAACGTAAAGAACGTCTCTGTTAAAGAATTGCGTCGTGGTTATGTAGCCGGTGATTCCAAGAACAACCCACCCAGAGCAGCNNNNNNNNNNNNGTATATTCAGTCAAAGAAGCCnTAAGTGCTGCTGATCTGTTAGGATACCCGGTGATGGCACGAGCAGCCTTTTCATTGGGTGGTTTAGGTTCAGGTTTTGCAAACACCCAAGATGAGCTTACCACATTGGCTACCCATGCTTTGGCRCACTCCAGCCAATTGATTATTGACAAATCTTTGAAGGGTTGGAAGGAGGTGGAGTATGAAGTGGTACGGGAYGCTTTTGATAATTGTATCACTGTTTGTAACATGGARAATGTRGATCCCTTAGGGATTCATACGGGGGAAAGTATAGTGGTWGCTCCCAGTCAGACACTKTCAAATCGRGAATACAACATGCTCAGAACTACTGCCATTAAGGTTATTCGYCACTTTGGAGTAATCGGCGAATGCAATATACAATACGCTCTTAACCCYAATTCTGAAGAATATTATATTATTGAAGTGAAYGCY
			AGATTATCGCGTAGCTCAGCATTAGCTAGTAAAGCAACWGGATATCCAYTGGCTTACGTAGCAGCCAAATTGGCATTAGGAGTCGCTCTTCCGGATATTAAGAACTCAGTTACTGGCAATACCACCGCTTGTTTCGAGCCTAGCYTGGATTATTGCGTAGTGAAGATTCCACGTTGGGATTTAAATAAGTTTTCTAGGGTTAGCACTAAGATTGGTAGCTCAnnnnnnnnnnnnnnnnnnnnnnnnnnnnnnnnnnnnnnnnnnnnnnnnnnnnnnnnnnnnnnnnnnnnnnnnnnnnnnnnnnnnnnnnnnnnnnnnnnnnnnnnnnnnnnnnnnnnnnnnnnnnnnnnnnnnnnnnnnnnnnnnnnnnnnGTCTCTACCCGAGTAAGATGCGKAAGATCTTTGGAATGATATCCCTTCAACCCTTGCTTAACTGAAAAGCATTATAGGGAAATGGAACACAAAGTCTCCAGCACTTTATCTGGTTTGTAATGAGAATTGAAGGGAACCTTCTATCCGTTGACTGGAATGAGCAAAGAGGTTCAACAAAAAWTGATWGATGACCWTTTCCTGTTCAWAKAARGTGACAGATTCYTGSMAGSTGCTAACGCTYGTSGTTTCTGGCCAACTGGTCGGRGAATCTATCACAATGAAAACAAAACCTTCTTGGTTTGGTGCAACGAGRAARATCATTTGCRTATCATTTYTATGCAACAAGGTGGTGACTTGGGAGAAGTTTACCGTCGTCTAGTGACTGCTGTAAATGACATTGAAAAGCGTATTCCCTTCTCTCACCATGACAGGCTTGGTTTCTTGACCTTTTGCCCRACGAACTTAGGGGCTACTGTTCGTGCTTCGGTACRTATTAAAGTTCCTAAACTGGCCnnnnnnnnnnnnnnnnnnnnnnnnnnnnnnnnnnnnnnnnnnnnnnnnnnnnnnnnnnnnnnnnnnnnnnnnnnnnnnnnnnnnnnnnnnnnnnnnnnnnnnnnnnnnnnnnnnnnnnnnnnnnnnnnnnnnnnnnnnGTTTAGGGGTAAACCTGAGAAACCCGAAAGGTCGAAGGGAGAAATTCATTCGCGTTTCGATGCGGGCGTTTAAGTGACGAGCACGAACTGTAACGAATGCGTGCACTTTTCTCCTGGTAGGACGTCGCGATCCGTTGGGTGTCGGTCTAAGGTCAATGGTGGAGGCCATTTGTAATAATTGGACCnCGTTGGACGACnnnnnnnnnnnTTGCTCGACGGTATACAAGGTTTGGAGCTGCTTAAAGCGTTCGACTTATGGCAAGCGCGCCGAnTAATCGGACCTAGTGCCGGTTACGACCTCTGGTnGACTGTTGGCnnTATnAAnnTGTTCnTCGAACCGATTACCGATCTGCGGCGCTATAGATTTGGGTAATTTCAGGACCCGTCTTGAAACACGGACCAAGGAGTCTAGCATGTACGCAAGTCATTGGGAAACCCAAGGGCGTAATGAAAGTAAATCAAGGGAAGATGTTGTTTCGCATTCCCGGGGCGTCTTAATCTCATTACGAGATGAGGCGCACCAAGAGCGTACACGCTGGGACCCGAAAGATGGTGAACTATGCCTGGTCAGGACGAAGTCAGGGGAAACCCTGATGGAGGTCCGTAGCGATTCTGACGTGCAAATCGATCGTCGGAACTGGGTATAGGGGCGAAAGACTAATCGAACCATC
		</sequence>
		<sequence>
			<taxon idref="HlHap01"/>
			TTAATGTTAGGAGCCCCAGATATAGCCTTCCCCCGACTTAACAACATAAGATTCTGACTTTTACCCCCCTCATTACTATTTCTAATCCTTAGAAGAATTGTAAATAAAGGGGCTGGGACCGGTTGAACTGTTTACCCCCCCCTATCAGCTAATATTGCCCACGAGGGGTCTTCAGTGGATTTGGCCATCTTCAGTCTTCATATAGCAGGAATTTCTTCTATCCTAGGGGCAATTAACTTTATCTCCACAGTAATTAATATACACCCTCTCAGTATAAAGCCAGACCAAATACCCCTTTTCGTATGATCTGTAAAAATTACAGCAGTCCTGCTTCTTCTATCTTTGCCCGTTTTAGCAGGAGCCATCACTATGCTTCTCACCGATCGAAATATAAACACCTCTTTTTTTGAGCCTGCTGGAGGAGGAGACCCAATTTTATATCAACACCTATTCTGATTTTTTGGCCACCCAGAAGTATATATTCTAATCCTACCTGGGTTTGGAATAGTTTCACATATCATTAGACAAGACAGAGGGAAAAAAGAAGCCTTCGGAGCCCTAGGTATAATTTATGCTATAATAGCAATTGGCCTCCTAGGCTTTATCGTATGAGCCCACCACATATTTACAGTAGGAATAGATGTAGATACCCGAGCGTATTTTACCTCTGCCACTATAATCATTGCTGTCnnnnnnnnnnnnnnnnnnnnnnnnnnnnnnnnnnnnnnnnnnnnnnnnnnnnnnnnnnnnnnnnnnnnnnnnnnnnnnnnnnnnnnnnnnnnnnnnnnnnnnnnnnnnnnnnnnnnnnnnnnnnnnnnnnnnnnnnnnnnnnnnnnnnnnnnnnnnnnnnnnnnnnnnnnnnnnnnnnnnnnnnnnnnnnnnnnnnnnnnnnnnnnnnnnnnnnnnnnnnnnnnnnnnnnnnnnnnnnnnnnnnnnnnnnnnnnnnnnnnnnnnnnnnnnnnnnnnnnnnnnnnnnnnnnnnnnnnnnnnnnnnnnnnnnnnnnnnnnnnnnnnnnnnnnnnnnnnnnnnnnnnnnnnnnnnnnnnnnnnnnnnnnnnnnnnnnnnnnnnnnnnnnnnnnnnnnnnnnnnnnnnnnnnnnnnnnnnnnnnnnnnnnnnnnnnnnnnnnnnnnnnnnnnnnnnnnnnnnnnnnnnnnnnnnnnnnnnnnnnnnnnnnnnnnnnnnnnnnnnnnnnnnnnnnnnnnnnnnnnnnnnnnnnnnnnnnnnnnnnnnnnnnnnnnnnnnnnnnnnnnnnnnnnnnnnnnnnnnnnnnnnnnnnnnnnnnnnnnnnnnnnnnnnnnnnnnnnnnnnnnnnnnnnnnnnnnnnnnnnnnnnnnnnnnnnnnnnnnnnnnnnnnnnnnnnnnnnnnnnnnnnnnnnnnnnnnnnnnnnnnnnnnnnnnnnnnnnnnnnnnnnnnnnnnnnnnnnnnnnnnnnnnnnnnnnnnnnnnnnnnnnnnnnnnnnnnnnnnnnnnnnnnnnnnnnnnnnnnnnnnnnnnnnnnnnnnnnnnnnnnnnnnnnnnnnnnnnnnnnnnnnnnnnnnnnnnnnnGTGTATTCGGTAAAAGAGGCTTTAGATGCTGCCGATTTGTTGGGTTATCCAGTTATGGCACGAGCGGCTTATTCCTTGGGTGGTTTAGGTTCGGGTTTTGCCGATACCAAAGAAGAATTGACCATTTTAGCCACTCAAGCTTTACAACATTCCAAACAATTAATAATCGATAAATCGCTGAAAGGATGGAAAGAAGTCGAATATGAAGTGGTTCGAGATGCTTATGATAATTGTATCACTGTTTGTAATATGGAAAATGTCGATCCCTTGGGTATTCATACGGGCGAATCAATTGTAGTGGCTCCAAGTCAAACATTATCAAATCGCGAGTACAACATGTTACGTACGACGGCAATAAATGTAATTAGACATTTTGGCGTGGTGGGTGAATGTAATATTCAATACGCTCTCAATCCCTATTCGGAAGAGTATTACATTATCGAAGTGAATGCA
			CGTTTATCCAGAAGTTCAGCTTTAGCCAGTAAAGCCACCGGGTATCCTTTGGCTTATGTAGCTGCCAAGCTGGCTTTGGGTGTAGCATTGCCGGAAATTAAAAATTCCGTTACCGGTAATACAACGGCATGTTTCGAACCGAGTTTGGACTATTGTGTGGTGAAAATACCGCGTTGGGATTTACACAAGTTTTCGCGTGTTAGTACCAAAATTGGTAGTTCGGATGCTGAAGCTTATTCAGTATTTTCCGACTTATTTGATCCAATCATCGAAGACTATCATAAAGGTTTCACTAGAAGCGATAAGCATCCTCCAAAGAACTGGGGTGATGTGAGCGTATTTGGCAATCTCGACCCTGCCAGTGAATTTATTGTGTCCACCCGTGTTCGATGTGGTAGATCATTGGAGGGTTATCCATTCAATCCTTGTTTAACTGAAGAGCAGTACAAAGAAATGGAACAAAAGGTATCGAGCACCTTGTCAGGWCTTGAAGGTGAATTGAAAGGCACCTTCTATCCATTGACTGGAATGAGCAAGGAAGTTCAACAAAAATTGATCGATGATCATTTCTTATTCAAAGAGGGTGATAGGTTCTTGCAAGCTGCTAATGCTTGCCGTTTCTGGCCAACTGGTCGTGGTATTTATCACAACGAAAACAAAACCTTTTTGGTTTGGTGTAATGAGGAAGATCATCTTCGTATTATTTCCATGCAACAAGGTGGAGATTTGGGTGAAGTCTACCGTCGTCTTGTAACAGCTGTCAATGATATTGAGAAACGTTTACCATTCTCTCATCATGACAGACTTGGTTTCTTAACTTTCTGCCCAACCAACTTAGGTACAACTGTACGTGCTTCTGTTCATATTAAAGTTCCAAAACTTGCTGCCAATAAGGCCAAACTTGAAGAAGTCGCTAGCAAGTATAATTTACAAGTACGTGGTACTCGCGGTGAGCACACTGAAGCAGAAGGTGGTATTTATGATATTTCCAATAAGAGnnnnnnnnnnnnnnnnnnnnnnnnnnnnnnnnnnnnnnnnTGAGAAnCCnGAAAGGTCGAAGGAAGAAATTCAATCGCGTTTCGAAGCAAACTTTAGAGTGACGTGCACGATTTGTTACGAACGCGTGCACTTTTCTTCTGGTAGGACGTTGCGATCTGTTGAGTGTCGGTCTACGACTTTTGATGCTGACCATTTGTCACGAATGAACTnCAATGGCCGACnnnnnnnnnnnTTGCTTGACAGTATATGCGGTTATGGGTCGCTTTAAGCGTTTAACCCAACGCAAGTTTTCTAGnTAATCGGACTCAGTGCCGATTCTAATCGCTTGTnAGCTGTTGGCnnGTTnGGnnTGTTCnTTGAACGGACCACCGATCTGCAACGCTATAGCTTTGGGTAATTTCAGGACCCGTCTTGAAACACGGACCAAGGAGTCTAGCATTTACGCAAGTCATTGGGAAACCCATAGGCGTAATGAAAGTAAATCGAGGGAAGATGACGTTCAGCATTCCCGGGGCGTCTCATTCTCAGTGCGAGAAGAGGCGCACCAAGAGCGAAAACGCTGGGACCCGAAAGTTGGTGAACTATGCCTGGTCAGGACGAAGTCAGGGGAAACCCTGATGGAGGTCCGTAGCGATTCTGACGTGCAAATCGATCGTCGGAACTGGGTATAGGGGCGAAAGACTAATCGAACCATC
		</sequence>
		<sequence>
			<taxon idref="HlHap02"/>
			TAATGATTTGGAGCCCCAGATATAGCCTTCCCTCGACTTAATAACATAAGATTCTGGCTCTTACCTCCATCAATTACCCTGTTAATCGTAAGAAGAGCAGTGGGAAAAGGGGCTGGAACAGGATGAACAGTGTACCCTCCCCTATCCTCTAATATTTCTCACGAAGGAGCTTCGGTTGATCTGGCTATTTTTAGTCTTCACATAGCTGGGGTCTCATCTATTTTGGGAGCTATTAATTTCATTTCAACTATTATTAATATACCCCCCTCAGGCATAAATCTTGACCAGCTACCTCTATTCACCTGATCAGTAAAAATTACTGCAATTTTATTATTATTATCCCTTCCAGTATTAGCTAGGGCTATCACTATATTATTGACAGATCGAAACACTAACACCTCTTTCTTTGACCCGGCAGGAGGGGGGGATCCAATCTTATACCAACATCTATTTTGATTTTTTGGGCACCCTGAGGTCTATATTTTAATTCTTCCAGGATTTGGCATAGTATCTCATATTATTAGACAAGAGAGAGGTAAAAAAGAAGCTTTCGGTGTTTTAGGGATAATCTACGCTATAATAGCCATTGGACTTTTGGGATTTATCGTTTGAGCTCACCACATATTCACAGTAGGGATAGATGTAGACACTCGAGCCTATTTCACATCAGCAACCATAATTATCGCGGTATACGCTTGGGTGTTGGACAAACTGAAAGCGGAACGTGAACGTGGTATCACCATTGATATCGCTTTATGGAAATTCGAAACTTCCAAATACTATGTGACCATTATTGATGCACCTGGACACANAGATTTCATCAAGAACATGATCACCGGTACATCTCAGGCTGATTGCGCTGTATTGATCGTTGCTGCTGGTACTGGTGAATTTGAAGCCGGCATTTCCAAGAATGGACAAACTAGGGAACATGCTTTACTCGCCTTCACCCTCGGAGTGAAACAACTTGTCGTTGGCGTCAACAAAANGGATTCGACCGAGCCACCATACAGCGAGAGCCGTTTTGAGGAAATCANAAAGGAANTCTCTTCGTACATCAAGAAAATTGGTTACAATCCGGCTGCCGTCGCTTTCGTACCCATTTCTGGTTGGCACGGAGACAACATGTTGGAACCCTCCACCAAGATGCCATGGTTCAAGGGATGGACAATTGAACGCAAAGAGGGCAAATCTGAAGGCAAAACTCTGATTGATGCTTTGGATGCCATTCTTCCACCCTCTCGTCCTACCGACAAACCCCTTCGTCTTCCTCTTCAGGATGTCTACAAAATCGGTGGTATTGGAACAGTACCAGTCGGACGTATTGAAACTGGCATCTTGAAGCCGGGTATGGTGGTGGTTTTCGCTCCAGCCAACATCACCACTGAAGTAAAATCAGTTGAAATGCATCATGAAGCTTTGCAAGAGGCGGTGCCTGGAGACAATGTTGGTTTCAACGTAAAGAACGTCTCAGTTAAGGAATTGCCTCGTGGTTATGTAGCTGGTGATTCGAAGAACGCCCCACCCAGAGGTGCTNNNNNNNNNNNGTCACCTCCATTAAAGAGGCTCTAAGTGCTGCGGAATCGTTGGGGTACCCGGTGATGGCCAGGGCGGCCTTTTCGCTCGGTGGTTTGGGTTCGGGATTCGCCAACACCAAAGAGGAACTGACAATTTTGGCCACTCAAGCCCTGGCTCATTCCAGCCAATTGATCATTGACAAATCGTTGAAGGGATGGAAAGAGGTGGAATATGAGGTGGTGCGCGATGCTTACGATAACTGTATCACCGTTTGTAACATGGAAAATGTGGATCCTTTGGGCATCCATACGGGAGAGTCCATTGTGGTGGCTCCCAGCCAGACTTTGTCCAATCGCGAATACAACATGTTACGGACGACGGCCATTAATGTGATTCGTAGTTTCGGTGTGATTGGTGAATGTAACATTCAATACGCGCTCAGTCCCTATTCGGAAGAATATTATATCATTGAGGTGAACGCT
			CGWTTATCCAGAAGTTCGGCATTGGCTAGTAAGGCCACAGGGTATCCGTTGGCGTATGTGGCCGCCAAGTTGGCTCTAGGGGTGGCTCTGCCCGACATTAAGAATTCTGTGACGGGCATTACGACAGCATGCTTCGAGCCCAGTCTGGATTATTGTGTGGTGAAAATTCCACGTTGGGATCTGCACAAGTTTTCCAGAGTCAGCACGAAGATTGGTAGTTCGGATGCTGAAGCCTATTCAGTATTTTCTGATTTGTTCGATCCAATTATCGAGGATTACCATAAAGGTTTCACCAGGAACGATAAACATCCTCCCAAGAACTGGGGTGATGTAAGCGTGTTTGGCAATTTGGACCCAGCTGGTGAATATGTCGTATCTACCCGTGTACGATGCGGACGTTCATTGGAGGGTTACCCATTCAACCCATGTTTAACTGAAGAACAATACAAAGAAATGGAACAAAAAGTGTCCAGTACTTTGTCAGGACTTGAGGGTGAATTGAAAGGCACCTTCTATCCATTGACTGGCATGAGCAAGGACGTGCAACAAAAATTGATTGATGATCATTTCTTGTTCAAGGAGGGTGATCGATTCTTGCAAGCCGCCAATGCTTGCCGTTTCTGGCCAAGTGGACGTGGTATCTACCATAATGAGAATAAGACCTTCTTGGTATGGTGCAATGAAGAAGATCATCTTCGTATCATTTCCATGCAACAAGGGGGTGATTTGGGTGAAATTTACCGTCGTCTTGTAACGGCCGTCAACGAAATTGAAAAACGTTTACCATTCTCTCACCATGACCGACTTGGTTTCTTAACTTTCTGTCCAACTAACTTGGGTACAACTGTACGTGCCTCAGTGCACATTAAAGTTCCAAAACTAGCCTCCAACTTGGCCAAACTTGAAGAGATTGCTGGCAAATATAATTTGCAAGTACGTGGCACCCGTGGTGAACACACTGAAGCTGAAGGTGGCATTTACGATATTTCCAACAAGAGACGCATGGGTCTTACTGAATTTGAGNNNNAGGGGTAAAnCTGAAAAACCNGAAAGGTCGAAGGAAAAAATTCATTCGCGTCTCGAAATAAACTACAGTGTGACGGGCACGAACTGCCACGAACGTGTGCACTTTTCTTCTGGTAGGACGTCGCGATCTGTTGAGTGTCGGTCTACGACTTTTGGTGGTGCCCATTTGTTGCGAATGAACCnCAATGGCCGACnnnnnnnnnnnTTGCTTGACAGTATAAGTGGTTCTAGGCCGCTTTAAGCGTTCGACCCAATGCAAGCTCACTAGnCGATCGGACCTAGTGCCGATTCTAATCGCTTGTnGGTTGTTGGTnnGTTnGGnnTGTTCnTTGAACAGTGCACCGATCAGCGACGCTATAGCTTTGGGTAATTTCAGGACCCGTCTTGAAACACGGACCAAGGAGTCTAGCATGTACGCAAGTCATTGGGAAACCTAAAGGCGAAATGAAAGTAAATCGAGGGAAGATGCCGTTCAGCATTCCCGGGGCGTTTCATTCTCATTGCGAGAAGAGGCGCACCAAGAGCGTACATGCTGGGACCCGAAAGATGGTGAACTATGCCTGGTCAGGACGAAGTCAGGGGAAACCCTGATGGAGGTCCGTAGCGATTCTGACGTGCAAATCGATCGTCGGAACTGGGTATAGGGGCGAAAGACTAATCGAACCATC
		</sequence>
		<sequence>
			<taxon idref="HlHlt02"/>
			CTAATATTAGGAGCCCCTGATATAGCTTTCCCTCGTCTTAATAATATAAGATTCTGATTACTCCCCCCTTCATTAACCTTCCTATTAATAAGTAGAATTATTGATAAAGGAGTAGGAACAGGATGAACAGTTTATCCTCCTCTATCATCTAATATTGCCCATGAAGGAGCATCAGTTGATCTTGGTATTTTTAGATTACATATAGCAGGAATCTCTTCAATTTTAGGAGCTATAAATTTTATTTCTTCAGTAATTAATATACATTCATCAGGAATAAAACCTGAACACCTATCCTTATTTACTTGATCAGTTAAAATTACTGCTATTTTATTATTACTATCCCTACCAGTATTAGCAGGTGCAATTACTATACTTCTCACAGATCGAAATATTAATACATCATTTTTTGATCCTGCTGGAGGAGGAGATCCTATTTTATATCAACATCTTTTTTGATTTTTTGGTCATCCAGAAGTTTATATTTTAATTCTTCCAGGATTTGGTATAATTTCCCATATTATTAGACAAGAAAGTGGCAAAAAAGAAGCATTTGGTGTATTAGGTATAATCTATGCAATAATAGCCATTGGTCTACTAGGATTTGTAGTATGAGCTCATCATATATTTACAGTAGGTATAGATGTTGATACTCGAGCTTATTTTACTTCAGCCACTATAATTATTGCAGTATATGCTTGGGTATTGGACAAATTGAAAGCAGAACGTGAACGTGGTATCACCATTGACATTGCTTTGTGGAAATTTGAAACTTCCAAATATTATGTCACTATTATTGATGCCCCTGGACACAGAGATTTCATCAAAAACATGATTACTGGAACTTCTCAAGCTGACTGTGCCGTCCTTATCGTAGCCGCGGGTACTGGTGAATTTGAAGCAGGTATCTCCAAGAATGGACAAACCAGAGAACATGCTTTGCTTGCTTTTACCCTTGGAGTCAAACAACTTGTCGTTGGTGTCAACAAAATGGATTCAACTGAACCCCCCTACAGTGAAAGTCGTTTCGAAGAAATCAAAAAGGAAGTCTCTTCCTACATCAAGAAAATTGGTTACAATCCTGCTGCCGTTGCCTTTGTGCCTATTTCTGGTTGGCATGGAGACAACATGTTGGAACCTTCCAGCAAAATGCCATGGTTCAAGGGATGGAATATCGAACGTAAAGAAGGCAAAACTGAAGGAAAAACTCTTATTGATGCTTTAGATGCCATCCTTCCTCCTAGTCGTCCTACTGACAAACCTCTTCGTCTTCCTCTGCAGGATGTCTACAAAATTGGTGGTATTGGAACAGTACCAGTGGGACGTATTGAAACTGGTATCCTTAAGCCAGGAATGGTTGTAGTTTTTGCACCAGCTAACATTACCACTGAAGTCAAGTCTGTTGAAATGCACCACGAAGCTTTACAAGAAGCTGTTCCTGGAGACAATGTGGGCTTCAACGTCAAGAACGTCTCCGTTAAAGAATTGCGTCGTGGTTACGTAGCCGGTGACTCCAAGAGCAACCCACCCANNNNNNNNNNNNNNNNNNNnnnnnnnnnnnnnnnnnnnnnnnnnnnnnnnnnnnnnnnnnnnnnnnnnnnnnnnnnnnnnnnnnnnnnnnnnnnnnnnnnnnnnnnnnnnnnnnnnnnnnnnnnnnnnnnnnnnnnnnnnnnnnnnnnnnnnnnnnnnnnnnnnnnnnnnnnnnnnnnnnnnnnnnnnnnnnnnnnnnnnnnnnnnnnnnnnnnnnnnnnnnnnnnnnnnnnnnGGATGCGTTCGACAACTGCATCACCGTATGCAATATGGAGAATGTCSACCCTYYAGGGATTCACACTGGGGAATCAATAGTTGTGGCGCCAAGTCAAACATTGTCAAACAAAGAGTACAATATGTTACGAACCACCGCTATCAAAGTCATCAGACATTTCGGAGTAGTAGGAGAGTGCAATATTCAGTATGCATTGAGCCCTTACTCAGAAGAATACTATATCATTGAAGTAAACGCT
			AGGCTATCACGGAGCTCAGCTTTAGCGAGTAAAGCTACTGGCTATCCACTGGCTTATGTGGCAGCGAAATTAGCTTTAGGCGTTCGATTGCCACAAATTAAAAATTCAGTAACCGGGGTTACTACTGCTTGTTTCGAACCAAGCTTGGACTACTGTGTAGTAAAAATACCTCGATGGGATTTGCACAAGTTTAGCAGGGTCAGTACTAAAATTGGAAGTTCCGATGCTGAAGCTTACACAGTATTCGCCGATTTGTTCGATCCCATCATTGAGGATTACCACAAAGGATTTGGTAGAACTGACAAGCACCCCCCCAAGAACTGGGGTGACGTCAGTGTGTTTGGAAACCTTGACCCTGCCGGTGAATACATCGTTTCAACTCGTGTAAGATGCGGAAGGTCTTTGGAAGGCTACCCCTTCAACCCCTGCTTGACTGAAGAACAATACAAAGAAATGGAACAAAAAGTGTCGAGCACTTTGTCCGGTTTGGAAGGAGAATTGAAGGGTACCTTCTACCCATTGACGGGCATGAGCAAGGAAGTTCAGCAAAAGTTGATCGATGATCATTTCTTGTTCAAAGAGGGCGACAGGTTCTTGCAAGCTGCTAACGCTTGCCGCTTCTGGCCAAGTGGTCGTGGTATCTACCACAATGAAAACAAAACCTTTTTGGTCTGGTGCAACGAAGAAGACCATCTCCGCATCATTTCCATGCAACAAGGAGGTGACTTGGGCGAAGTCTACCGTCGTCTCGTAACCGCCGTCAACGACATTGAAAAACGTATTCCCTTCTCTCACCACGATAGGCTTGGTTTCCTCACCTTTTGCCCAACCAACTTGGGTACTACCGTGCGTGCTTCAGTCCATATTAAAGTTCCGAAATTGGCTGCCAACAAAGCTAAACTCGAAGAAGTTGCCTCCAAATACAATCTGCAAGTTCGTGGAACCCGCGGTGAGCATACTGAAGCCGAGGGCGGTATTTATGACATTTCCAACAAAAGGCGTATGGGTCTCACTGAATTCGAAGTTTAGGGGTAAACNTGAGAAACCCGAAAGGTCGAAGGGAGAAATTCATTCGCGTTTCGACGTCGGCGTCGGGGCGACGCGCGCGATCGGCGACGAACGCGTGCACTTTTCTCCTGGTAGGACGTCGCGATCCGTTGGGTGTCGGTCTACGGCTCGCGGTGGAGACCGTTTGTCACGAGCGGACCnCGTCGGCCGACnnnnnnnnnnnCCGCTCGACGGTATACAAGGTTCGGGGCCGCTCTGAGCGTTCGGCTCTCGGCAAGCGCGCCGGnCGATCGGACCCGGTGCCGATTTCGACCTCTGACnGACTGTTGGCnnCGAnGAnnAGTTCnTCGAACAGACCACCGATCTGCGGCGCTATAGCTTTGGGTACTTTCAGGACCCGTCTTGAAACACGGACCAAGGAGTCTAGCATATGCGCGAGTCATTGGGAAACCTAAAGGCGAAATGAAAGTAAACCGAGGGAGGACGCCGTTCCGCACTCCCGGGGCGTCTCGTTCTCATCGCGAGAAGAGGCGCACCAAGAGCGTATACGCTGGGACCCGAAAGATGGTGAACTATGCCTGGTCAGGACGAAGTCAGGGGAAACCCTGATGGAGGTCCGTAGCGATTCTGACGTGCAAATCGATCGTCGGAACTGGGTATAGGGGCGAAAGACTAATCGAACCATC
		</sequence>
		<sequence>
			<taxon idref="HlHnp01"/>
			CTCATATTAGGAGCCCCTGATATGGCCTTCCCACGACTTAATAATATAAGGTTCTGGCTCTTACCCCCGTCCCTGACCTTCCTTCTCCTCAGAAGATTGGTAGGGAAAGGTGTAGGCACTGGATGAACTGTCTACCCCCCACTATCTGCCAATATTGCTCACGAAGGACCTTCCGTAGACCTAGGAATCTTTAGACTACACATAGCAGGAGTCTCTTCAATTCTAGGGGCAATTAACTTCATCTCTACGGTACTAAACATACACCCTGAAGGGATAAAGCCAGATCGCCTGCCACTATTTGTTTGAGCAGTTAAAATCACCGCTATCCTGCTTCTGCTATCCCTCCCAGTTTTAGCAGGTGCTATTACAATGCTTCTGACTGACCGAAATGTTAACACCTCATTTTTTGACCCCACTGGAGGAGGAGACCCAATTCTATACCAACATCTCTTTTGATTTTTTGGACACCCAGAAGTTTATATTTTAATTCTACCAGGCTTTGGTATAATCTCCCACATCATTAGANNNNNNNNNNNNNNNNNNNNNNNNNNNNNNNNNNNNNNNNNNNNNNNNNNNNNNNNNNNNNNNNNNNNNNNNNNNNNNNNNNNNNNNNNNNNNNNNNNNNNNNNNNNNNNNNNNNNNNNNNNNNNNNNNNNNNNNNNNNNNNNNNNNNNNNNNNNNNNNNNNNNNTATGCCTGGGTATTGGACAAATTGAAAGCCGAACGTGAACGTGGTATCACTATTGACATTGCTTTATGGAAATTCGAAACCGCCAAATACTACGTCACCATTATTGACGCTCCTGGACACAGAGATTTTATCAAGAACATGATCACTGGAACTTCTCAAGCTGACTGCGCTGTATTGATTGTTGCTGCTGGTACTGGTGAATTCGAAGCTGGTATATCCAAAAATGGTCAAACCAGAGAACACGCTCTTCTTGCTTTCACCCTTGGAGTAAAACAACTTATTGTTGGTGTCAACAAAATGGACTCCACTGAACCACCATACAGCGAGGCTCGTTATGAGGAAATCAAAAAGGAGGTCTCTTCTTACATTAAGAAAATCGGCTACAACCCAGCTACCGTTGCTTTTGTACCCATTTCTGGATGGCACGGAGACAACATGTTGGAACCTTCCACCAAAATGCCATGGTTCAAGGGATGGACCATTGAACGTAAAGAAGGAAAAACTGAAGGAAAGACCCTCATTGAGGCTTTGGACGCTATCCTTCCTCCCAGTCGTCCCACCGATAAACCTCTTCGTCTTCCACTTCAGGACGTTTACAAAATTGGTGGTATTGGAACAGTACCTGTCGGCCGTATTGAAACTGGTATCTTAAAACCTGGTATGGTGGTAGTTTTCGCTCCAGCGAACATCACTACTGAAGTAAAATCTGTGGAAATGCACCACGAAGCATTACAAGAGGCTGTACCCGGAGACAACGTTGGATTCAACGTCAAGAACGTTTCCGTCAAGGAATTGCGCCGTGGTTACGTTGCCGGTGACTCTAAAAACAACCCACCCAAAGGGGCTGCTGACTTCTTGTTTATTCGGTTAAAGAAGCGTTAGGCGCTGCTGATTTGTTAGGATACCCAGTGATGGCTAGGGCTGCTTTTTCTCTTGGTGGTTTGGGTTCTGGATTTGCAAATACAAACGAAGAACTTACAATTTTAGCCACTCAAGCTTTGGCTCATTCCAGTCAACTGATAATCGACAAATCCCTGCGGGGTTGGAAAGAAGTRGAATATGAAGTGGTGCGGGACGCCTACGATAATTGCATAACAGTTTGTAACATGGAAAATGTTGATCCACTCGGAATYCACACCGGAGAGTCGATTGTAGTAGCCCCAAGTCAGACTTTATCTAACAAAGAATACAATATGCTGAGAACYACAGCCATCAACGTCATAAGACATTTTGGGGTAGTAGGGGAATGTAATATTCAATATGCACTCAGTCCAGATTCCGAAGAATATTATATCATCGAAGTTAATGCC
			AGATTGTCTAGAAGTTCCGCATTGGCYAGTAAAGCCACTGGATATCCATTGGCCTATGTTGCTGCCAAATTAGCATTGGGTACTGCCCTACCAGATATAAAAAATTCAGTTACTGGAAATACGACAGCTTGTTTCGAACCCAGTTTGGACTATTGTGTGGTCAAGGTACCACGTTGGGACCTAAATAAATTTGCCAGAGTAAGCACCAAAATTGGAAGTTCCGATGCTGAATCCTACACCGTATTTTCCGACTTGTTCGACCCCATCATCGAAGATTACCACAAAGGGTTTGGCCGAAATGACAAACATCCCCCTAAGAACTGGGGTGACGTCAGCGTATTCGGTGATCTCGACCCCACCAGTGAATACATCGTCTCTACCCGTGTCAGATGCGGTAGATCATTGGAAGGGTATCCATTCAACCCTTGTTTAACCGAAGAACAATACAAGGAAATGGAACAAAAAGTATCGAGCACCTTGTCTGGTCTTGAAGGTGAACTTAAGGGTACCTTCTATCCATTGACCGGAATGAGCAAAGAGGTTCAACAAAAATTGATCGATGATCATTTCCTGTTCAAGGAAGGTGACAGGTTCCTTCAAGCTGCCAACGCCTGTCGTTTCTGGCCATCTGGACGTGGTATTTTCCACAACGAAAACAAAACCTTCTTGGTATGGTGTAACGAAGAAGATCATCTTCGTATCATTTCAATGCAACAAGGAGGTGATTTGGGACAAGTTTACCGTCGTCTCGTTTCCGCAGTCAACGATATTGAAAAACGTATCCCATTCTCCCACCACGATCGACTTGGATTCCTTACTTTCTGCCCTACCAACTTGGGTACCACTGTTCGTGCTTCGGTACACATCAAAGTACCARAATTGGCTGCCAACAAAGCTAAATTGGAGGAAGTTGCTGCCAAATTCAATTTGCAAGTACGCGGAACCCGTGGTGAACACACTGAAGCTGAGGGTGGTATTTACGATATCTCCANCANGAGnnnnnnnnnnnnnnnnnnnnnnnnnGTTTAGGGGTAAACCTGAGAAACCCGAAAGGTCGAAGGGAGAAATTCAnTCGCGTTTCGACGTTGGCGATAAGGTGACGGGCGCGAATAATGACGAACGTGTGCACTTTTTTCCTGGTAGGACGTCGCGATCCGTTGAGTGTCGGTCTACAGTTTACGGTAGAGTTCACAAGTCATTTGTGAATCnCGTTGGCCGACnnnnnnnnnnnTTGCTCGACGGTATAAATGGTTCGGGGCCGCTTTAAGCGTCTGACTCGTTGCAAGCGCGCTGAnAGACCGGACTTTGTGCCGATCCCGATCTCAGGTnGACTGTTGGCnnTTCnGAnnTGTTCnTTGGACAGTGCACCGATCTGCGACGCTATAGCTTTGGGTACTTTCAGGACCCGTCTTGAAACACGGACCAAGGAGTCTAGCATGTACGCAAGTCATTGGGAAACCTAAAGGCGTAATGAAAGTAAATCAAGGGAAGATGCCGTTCAGCATTCCCGGGGCGTCTCATTCTCATTGCGAGAGGAGGCGCACCAAGAGCGTACACGCTGGGACCCGAAAGATGGTGAACTATGCCTGGTCAGGACGAAGTCAGGGGAAACCCTGATGGAGGTCCGTAGCGATTCTGACGTGCAAATCGATCGTCGGAACTGGGTATAGGGGCGAAAGACTAATCGAACCATC
		</sequence>
		<sequence>
			<taxon idref="HlHnp02"/>
			CTAATACTAGGAGCACCCGATATAGCATTCCCCCGTCTTAATAATATAAGATTTTGATTATTGCCCCCCTCTCTAACCTTGCTTTTACTAAGAAGATTAGTAGGCAAGGGAGTGGGAACAGGGTGAACTGTCTATCCCCCCCTGTCTGCTAATATCGCCCATGAAGGCCCATCAGTAGATTTAGGAATCTTTAGACTACATATAGCAGGAATCTCATCAATCCTGGGAGCAATTAATTTCATCTCAACAGTAATAAATATACACCCTGAAGGAATAAAACCAGACCGACTACCTCTTTTTGTATGAGCCGTAAAAATCACGGCAGTACTCCTTCTCTTATCCCTGCCAGTATTGGCTGGGGCAATCACAATACTGTTAACAGATCGAAACATCAATACATCCTTCTTTGACCCTACAGGAGGGGGGGACCCTATTTTATATCAGCATTTGTTCTGATTCTTTGGACACCCAGAAGTGTATATCCTAATTCTACCAGGATTTGGAATAATCTCCCATATTATTAGACAAGAAAGAGGTAAAAAAGAAGCCTTTGGAGTATTGGGGATAATTTATGCTATATTAGCCATTGGAATCCTGGGGTTTGTAGTATGAGCCCATCACATATTCACTGTAGGAATAGATGTTGATACTCGAGCCTATTTTACTTCTGCCACTATAATTATTGCTGTATATGCCTGGGTATTGGACAAATTGAAAGCCGAACGTGAACGTGGTATTACTATTGACATTGCTTTATGGAAATTCGAAACCGCTAAATACTACGTCACCATCATTGACGCTCCTGGGCACAGAGATTTTATCAAGAACATGATCACTGGAACCTCTCAAGCTGACTGCGCTGTATTGATCGTTGCTGCTGGTACTGGTGAATTCGAAGCCGGTATTTCCAAAAATGGCCAAACCAGAGAACACGCTCTTCTTGCTTTCACCCTTGGAGTAAAACAACTTATCGTTGGTGTCAACAAAATGGACTCTACTGAACCACCATACAGCGAGGCTCGTTATGAGGAAATCAAAAAGGAAGTCTCCTCCTATATTAAGAAGATCGGTTACAACCCAGCTGCTGTTGCCTTTGTACCCATTTCTGGATGGCACGGAGACAACATGTTGGAACCTTCCACCAAAATGCCATGGTTCAAGGGATGGAACATCGAACGTAAAGAGGGAAAAGCTGAAGGAAAGACCCTTATTGAAGCTTTGGACGCTATCCTTCCCCCATCTCGTCCCACCGACAAACCCCTTCGTCTTCCACTTCAGNNNNNNNNNNNNNNNNNNNNNNNNNNNNNNNNNNNNNNNNNNNNNNNNNNNNNNNNNNNNNNNNNNNNNNNNNNNNNNNNNNNNNNNNNNNNNNNNNNNNNNNNNNNNNNNNNNNNNNNNNNNNNNNNNNNNNNNNNNNNNNNNNNNNNNNNNNNNNNNNNNNNNNNNNNNNNNNNNNNNNNNNNNNNNNNNNNNNNNNNNNNNNNNNNNNNNNNNNNNNNNNNNNNNNNNNNNNNNNNNNNNNNNNNNNNNNNNNNNNNNNNNNNNNNGTTTATTCGGTTAAAGAAGCGTTAAGTGCTGCCGATCTGTTGGGGTACCCTGTGATGGCTAGGGCTGCTTTTTCCCTGGGAGGTTTAGGATCTGGCTTTGCAAACACAAACGAGGAACTTACAATTTTAGCCACCCAAGCTTTATCTCATTCCAGTCAATTGATTATCGACAAATCGCTGCGGGGTTGGAAAGAAGTTGAATATGAAGTGGTGCGCGATGCTTACGATAATTGCATAACAGTKTGCAACATGGAAAATGTCGATCCACTTGGAATCCATACCGGAGAGTCGATTGTAGTAGCTCCTAGTCAGACTTTATCAAACAAAGAATACAATATGCTGAGAACCACAGCGATCAAAGTTATAAGACATTTTGGGGTAGTGGGGGAATGTAATATTCAATATGCTCTTAGTCCAAATTCCGAAGAATATTATATCATTGAAGTGAATGCC
			CGTTTGTCTAGAAGTTCAGCATTGGCCAGTAAAGCCACTGGATATCCATTGGCTTACGTTGCTGCCAAATTAGCATTGGGTACTGCACTGCCAGATATCAAAAACTCTGTTACTGGAAATACCACAGCTTGTTTCGAACCCAGTTTGGATTATTGCGTAGTCAAGGTACCACGTTGGGATCTAAATAAATTTGCCAGAGTGAGCACCAAAATTGGAAGTTCCGATGCCGAATCTTACACGGTATTTGCCGACTTGTTCGATCCCATCATCGAAGATTACCACAAAGGATTTGGCAGAAATGACAAACATCCCCCTAAGAACTGGGGTGACGTCAGCGTATTCGGTGACCTCGACCCTACCGGTGAATACATCGTTTCTACCCGTGTAAGATGCGGTAGATCATTGGAAGGGTATCCATTCAACCCTTGTTTAACCGAAGAACAATACAAGGAAATGGAACAGAAAGTATCGAGCACCTTGTCTGGTCTGGAAGGTGAACTTAAGGGTACCTTCTATCCATTGACCGGAATGAGCAAAGAGGTTCAACAAAAATTGATCGATGATCATTTCCTATTCAAAGAAGGTGACAGGTTCCTTCAAGCTGCCAATGCCTGTCGTTTCTGGCCATCCGGACGTGGTATTTACCACAACGAAAACAAAACCTTCTTGGTATGGTGTAACGAAGAAGATCATCTTCGTATCATTTCTATGCAACAAGGAGGTGACTTGGGACAAGTTTACCGTCGTCTTGTATCTGCAGTCAACGATATTGAAAAACGTATACCATTCTCCCACCACGATCGGCTTGGATTCCTCACTTTCTGCCCTACCAACTTGGGTACCACTGTTCGTGCTTCGGTACACATTAAAGTACCAAANTTGGCTGCCAACAAAGCTAAATTGGAGGAAGTTGCTTCCAAATTCAATTTGCAAGTACGTGGAACCCGTGGTGAACACACTGAAGCTGAAGGTGGTATTTACGATATCTCTAACANGAGnnnnnnnnnnnnnnnnnnnnnnnnnGTTTAGGGGTAAACCTGAGAAACCCGAAAGGTCGAAGGGAGAAATTCAnTCGCGTTTCGATGTTGGCGTTAAGGTGACAGGCACGAACAATAACGAAAGTGTGCACTTTTCTCCTGGTAGGACGTCGCGATCCGTTGAGTGTCGGTCTACAGTTTACGGTAGAGTCCACAAGTCATTTGTGAATCnCGTTGGCCGGCnnnnnnnnnnnTCGCTCGACGGTATAAATGGTTCGGGGCCGCTTTAAGCGTCCGACTCGTTGCAAGCGCGCTGAnAGACCGGACTTTGTGCCGATCCCGATCTCAGGTnGACTGTTGGCnnTTCnGAnnTGTTCnTTGGACAGTGCACCGATCTGCGACGCTATAGCTTTGGGTACTTTCAGGACCCGTCTTGAAACACGGACCAAGGAGTCTAGCATGTACGCAAGTCATTGGGAAACCTAAAGGCGTAATGAAAGTAAATCTAGGGAAGACGCCGTTCAGCATTCCCGGGGCGTCTCATTCTCATTACGAGAGGAGGCGCACCAAGAGCGTACACGCTGGGACCCGAAAGATGGTGAACTATGCCTGGTCAGGACGAAGTCAGGGGAAACCCTGATGGAGGTCCGTAGCGATTCTGACGTGCAAATCGATCGTCGGAACTGGGTATAGGGGCGAAAGACTAATCGAACCATC
		</sequence>
		<sequence>
			<taxon idref="HlHnp03"/>
			TTAATACTAGGTGCCCCAGACATAGCCTTCCCTCGACTTAATAATATAAGGTTTTGACTCCTACCCCCTTCACTAACGTTYCTTCTACTAAGAAGAATTATTGGCAAAGGTGTTGGCACAGGATGAACAGTTTACCCTCCTTTATCATCTAATATTGCCCAYGAAGGACCCTCAGTAGATTTAGGAATTTTTAGACTTCATATAGCAGGAATTTCTTCTATTTTAGGAGCAATTAATTTTATTTCAACAGTTTTAAATATACACCCYCAAGGAATAAAGCCAGATCGATTACCTTTATTTGTTTGAGCTGTWAAAATTACTGCTATTTTACTTCTTTTATCATTACCTGTACTAGCAGGGGCCATTACAATACTATTAACTGATCGAAAYATTAATACTTCTTTCTTTGAYCCAGCAGGAGGGGGAGAYCCTATTCTTTATCAACATCTTTTTTGATTTTTTGGGCATCCCGAAGTATACATTTTAATTTTACCAGGATTTGGAATAATTAGYCATATTATTAGCCAAGAAAGAGGGAAAAAAGAAGCATTCGGTGTTCTAGGAATAATTTATGCTATACTTGCCATTGGAATTCTAGGATTTGTWGTATGGGCCCATCATATATTCACAGTCGGTATAGACGTTGATACCCGAGCTTACTTCACCTCAGCTACCATAATTATTGCTGTTTATGCCTGGGTATTGGACAAATTGAAAGCTGAACGTGAACGTGGTATCACAATTGATATTGCTTTATGGAAATTCGAAACCTCCAAATACTATGTGACCATCATTGATGCTCCTGGACACAGAGATTTCATCAAGAACATGATTACTGGAACATCCCAAGCTGATTGTGCTGTATTGATCGTAGCTGCCGGTACTGGTGAATTTGAAGCTGGTATTTCGGAAAATGGACAAACTAGAGAACACGCTCTTCTTGCTTTCACTCTTGGAGTAAAACAACTTATCGTTGGTGTTAACAAAATGGACTCGACTGAACCAGCATACAGCGAACCACGTTTCGAAGAAATCAAGAAAGAAGTATCATCATACATTAAGAAAATTGGTTACAATCCAGCTGCTGTTGCTTTCGTACCTATTTCTGGATGGCATGGAGACAACATGTTGGAAGCTTCCACTAAAATGCCATGGTTCAAGGGATGGGCTATTGAACGTAAAGAGGGAAAAGCTGACGGAAAGACCCTTATTGATGCTTTGGATGCCATTCTTCCACCCAGTCGTCCTACTGACAAACCTCTTCGTCTTCCCCTTCAAGATGTCTACAAAATTGGTGGTATTGGAACAGTACCTGTTGGTCGTATCGAAACTGGTGTTTTGAAACCTGGTATGGTTGTTGTTTTCGCTCCAGCCAATATTACCACTGAAGTAAAATCTGTTGAAATGCACCACGAAGCCTTGCAAGAGGCCGTACCCGGAGACAATGTTGGTTTCAACGTAAAGAACGTCTCTGTTAAGGAATTGCGTCGTGGTTACGTTGCCGGTGATTCCAAAAACAATCCACCCAAAGGAGCCGCTGACTTCTTnnnnnnnnnnnnnnnnnnnnnnnnnnnnnnnnnnnnnnnnnnnnnnnnnnnnnnnnnnnnnnnnnnnnnnnnnnnnnnnnnnnnnnnnnnnnnnnnnnnnnnnnnnnnnnnnnnnnnnnnnnnnnnnnnnnnnnnnnnnnnnnnnnnnnnnnnnnnnnnnnnnnnnnnnnnnnnnnnnnnnnnnnnnnnnnnnnnnnnnnnnnnnnnnnnnnnnnnnnnnnnnnnnnnnnnnnnnnnnnnnnnnnnnnnnnnnnnnnnnnnnnnnnnnnnnnnnnnnnnnnnnnnnnnnnnnnnnnnnnnnnnnnnnnnnnnnnnnnnnnnnnnnnnnnnnnnnnnnnnnnnnnnnnnnnnnnnnnnnnnnnnnnnnnnnnnnnnnnnnnnnnnnnnnnnnnnnnnnnnnnnnnnnnnnnnnnnnnnnnnnnnnnnnnnnnnnnnnnnnnnnnnnnnnnnnnn
			nnnnnnnnnnnnnnnnnnnnnnnnnnnnnnnnnnnnnnnnnnnnnnnnnnnnnnnnnnnnnnnnnnnnnnnnnnnnnnnnnnnnnnnnnnnnnnnnnnnnnnnnnnnnnnnnnnnnnnnnnnnnnnnnnnnnnnnnnnnnnnnnnnnnnnnnnnnnnnnnnnnnnnnnnnnnnnnnnnnnnnnnnnnnnnnnnnnnnnnnnnnnnnnnnnnnnnnnnnnnnnGATGCTGAATCCTACACGGTATTTTCCGATTTGTTCGATCCCATCATCGAAGACTACCATAAAGGTTTTGGTAGAAACGACAAACATCCCCCTAAGAACTGGGGTGATGTTAGTGTATTCGGCGACCTTGACCCTGCCGGTGAATATATTGTATCAACTCGTGTAAGATGTGGTCGTTCATTGGAAGGGTATCCATTCAATCCCTGTTTAACTGAGGAACAGTACAAGGAAATGGAACAAAAAGTATCSAGCACTTTGTCCGGCTTGGAAGGCGAATTAAAGGGTACCTTCTATCCATTAACTGGAATGAGTAAAGAGGTACAACAAAAATTGATCGATGATCATTTCCTCTTCAAAGAAGGTGATCGATTTTTGCAAGCCGCTAATGCATGCCGTTTTTGGCCAAGCGGACGTGGTATYTATCACAACGAAAACAAAACCTTTTTGGTATGGTGTAATGAAGAAGATCATCTTCGTATTATTTCAATGCAACAAGGTGGTGATTTGGGTACTGTATACCGTCGTCTTGTAACTGCTGTTAATGATATTGAAAAACGTATACCATTCTCTCATCATGATCGTCTTGGTTTCCTAACTTTCTGTCCTACCAATTTGGGTACCACTGTACGTGCCTCTGTGCATATTAAAGTACCAAAATTGGCTGCCAACTTAGCCAAATTGGAGGAAGTTGCTGGTAAATTCAATTTACAAGTACGTGGTACTCGTGGTGAACATACTGAAGCTGAAGGTGGTATTTATGATATCTCCAACAAGAGACGTATGGGTCTCACTGAATTTGAANNTTAGGGGTAAAnCTGAAAAACCNGAAAGGTCGAAGGGAGAAATTCATTCGCGTTTCGACATTGGCGATAAGGTGACGGGCACGAATAGTGACGAACGTGTGCACTTTTCTCCTGGTAGGACGTCGCGATCCGTTGGGTGTCGGTCTACAGTATGTGGTAGAGTCCACGAGTCATTCGTGAATCnCATTGACCGACnnnnnnnnnnnTCGCTCGACGGTATAAATGGTTCAGGGCCGCTTTAAGCGTCTGACTCGTTGCAAGCGCGCCGAnAGATCGGACCTAGTGCCGATCCCGATCTCAGGTnGACTGTTGGCnnTGCnGAnnTGTTCnTTGGACAGTGCACCAATCTGCGACGCTATAGATTTGGGTACTTTCAGGACCCGTCTTGAAACACGGACCAAGGAGTCTAGCATGTACGCGAGTCATTGGGAAACCTAAAGGCGTAATGAAAGTAAATCGAGGGAAGACGCCGTTCAGCATTCCCGGGGCGTCTCATTCTCATTGCGAGAAGAGGCGCACCAAGAGCGTACATGCTGGGACCCGAAAGATGGTGAACTATGCCTGGTCAGGACGAAGTCAGGGGAAACCCTGATGGAGGTCCGTAGCGATTCTGACGTGCAAATCGATCGTCGGAACTGGGTATAGGGGCGAAAGACTAATCGAACCATC
		</sequence>
		<sequence>
			<taxon idref="HlHyl01"/>
			CTTATACTTGGTGCTCCTGATATAGCATTCCCCCGATTAAACAATATAAGATTTTGACTCCTTCCACCCTCTCTTATTTTTCTATTAATAAGAAGAATTATTGATAAAGGAGCAGGGACTGGCTGAACTGTCTATCCCCCCTTAGCAAATAATATTGCTCATGAAGGAATATCAGTTGACTTAGCAATTTTCAGACTACATATGGCAGGAATTTCTTCAATTCTTGGAGCTTTAAACTTTATTTCAACTATTATTAATATACACCCAATAGGAATAAAATTAGATCGCCTCTCATTATTCACATGAGCTGTAAAAATTACTGCAATTCTTTTATTATTATCACTTCCAGTTTTAGCAGGAGCTATTACTATATTATTAACAGATCGAAATATTAATACATCATTTTTTGACCCCTCTGGAGGAGGAGACCCAATTCTTTACCAACATTTATTTTGATTTTTTGGTCACCCTGAAGTTTATATTTTAATTTTACCAGGATTTGGTATAATTTCTCACATTATTAGACAAGAAAGTGGAAAAAAAGAGGCTTTTGGTGTCCTAGGAATAATTTATGCTATAATAGCAATTGGATTATTAGGATTTTTAGTATGGGCACATCATATATTTACAGTCGGAATAGATGTTGACACTCGCGCCTACTTTACCTCAGCAACTATAATTATTGCCGTTNNNNNNNNGGTATTGGACAAATTGAAGGCTGAACGTGAACGTGGTATCACCATTGATATTGCTTTGTGGAAATTCGAAACTGCCAAATACTATGTCACCATTATTGATGCTCCTGGACACAGAGATTTTATCAAAAACATGATTACTGGAACTTCTCAAGCTGATTGTGCTGTTCTTATTGTAGCTGCAGGTACTGGTGAATTTGAAGCTGGTATTTCTAAGAATGGCCAGACTAGAGAACATGCTTTACTTGCCTTCACCCTTGGAGTAAAACAACTTGTCGTTGGTGTCAATAAAATGGATTCCACAGAACCACCCTACAGCGAACCTCGTTTCGAAGAAATTAAAAAGGAAGTATCATCATATATTAAGAAAATTGGTTACAATCCTGCTGCCGTTGCTTTTGTACCTATTTCTGGTTGGCATGGAGATAACATGTTGGAACCTTCCAGCAAGATGCCATGGTTCAAGGGATGGGCCGTTGACCGTAAAGAAGGTAAAGCTGAAGGCAAAACTYTTATTGATGCTYTAGATGCCATTYTTCCTCCAARCCGTCCTACTGACAAAGCTYTTYGTYTTCCTYTTCAGGATGTTTACAAAATTGGTGGTATTGGAACAGTACCTGTTGGTCGTGTTGAAACTGGTGTTCTCAAACCCGGAATGGTCGTCGTATTTGCTCCCGCTAACATTACCACTGAAGTAAAATCTGTTGAAATGCATCATGAAGCTTTGCAAGAAGCCGTACCTGGAGACAATGTAGGATTTAACGTCAAGAACGTTTCAGTTAAGGAATTGCGTCGTGGTTTCGTAGCTGGTGACTCTAAGAACAGCCCACCCAGAGGAGCAGCTGATTTCTTGTGTATTCTGTAAAAGAAGCTTTACAAGCAGCGGAATTATTGGGGTATCCTGTAATGGCTCGAGCTGCTTTTTCACTTGGCGGCTTAGGATCTGGTTTTGCAAATACTAAAGAAGAACTGATAACACTAGCAACACAGGCTTTAGCTCACTCCAGTCAACTTATAATAGATAAATCTCTAAAAGGATGGAAAGAAGTAGAATATGAAGTGGTTCGGGATGCTTACGATAATTGCATTACCGTTTGCAACATGGAAAATGTTGATCCTTTAGGAATTCATACTGGAGAGTCTATTGTTGTAGCTCCTAGTCAAACTTTATCAAATAAGGAGTATAACATGTTGAGAACTACCGCCATAAAAGTCATTAGACACTTTGGAGTTGTAGGCGAATGTAATATTCAGTATGCTTTAAGTCCATTCTCTGAAGAATATTATATTATTGAAGTAAACGCA
			AGATTATCCAGAAGTTCTGCTTTAGCCAGTAAAGCAACTGGATATCCATTGGCGTATGTTGCGGCAAAATTGGCTTTAGGAACTTCACTTCCAGATMTTAAAAACTCGGTTACTGGCAATACAACAGCTTGTTTTGAACCGAGTTTGGATTATTGTGTAGTGAAGATACCACGTTGGGACTTGCATAAATTTTCCAGAGTTAGTACGAAGATAGGCAGTTCAnnnnnnnnnnnnnnnnnnnnnnnnnnnnnnnnnnnnnnnnnnnnnnnnnnnnnnnnnnnnnnnnnnnnnnnnnnnnnnnnnnnnnnnnnnnnnnnnnnnnnnnnnnnnnnnnnnnnnnnnnnnnnnnnnnnnnnnnnnnnnnnnnnnnnnnnnnnnnnnnnnnnnnnnnnnnnnnnnnnnnnnnnnnnnnnnnnnnnnnnnnnnnnnnnnnnnnnnnnnnnnnnnnnnnnnnnnnnnnnnnnnnnnnnnnnnnnnnnnnnnnnnnnnnnnnnnnnnnnnnnnnnnnnnnnnnnnnnnnnnnnnnnnnnnnnnnnnnnnnnnnnnnnnnnnnnnnnnnnnnnnnnnnnnnnnnnnnnnnnnnnnnnnnnnnnnnnnnnnnnnnnnnnnnnnnnnnnnnnnnnnnnnnnnnnnnnnnnnnnnnnnnnnnnnnnnnnnnnnnnnnnnnnnnnnnnnnnnnnnnnnnnnnnnnnnnnnnnnnnnnnnnnnnnnnnnnnnnnnnnnnnnnnnnnnnnnnnnnnnnnnnnnnnnnnnnnnnnnnnnnnnnnnnnnnnnnnnnnnnnnnnnnnnnnnnnnnnnnnnnnnnnnnnnnnnnnnnnnnnnnnnnnnnnnnnnnnnnnnnnnnnnnnnnnnnnnnnnnnnnnnnnnnnnnnnnnnnnnnnnnnnnnnnnnnnnnnnnnnnnnnnnnnnnnnnnnnnnnnnnnnnnnnnnnnnnnnnnnnnnnnnnnnnnnnnnnnnnnnnnnnnnnnnnnnnnnnnnnnnnnnnnnnnnnnnnnnnnnnnnnnnnnnnnnnnnnnnnnnnnnGTTTAGGGGTAAACCTGAGAAACCCGAAAGGTCGAAGGGAGAAATTCATTCGCGTTTCGTTGTAGGCGTTAGGGTGACGAGCACGAACGATGACGAACGCGTGCACTTTTCTCCTGGTAGGACGTCGCGATCCGTTGGGTGTCGGTCTACGGCACGTGGTGGAGCCCGTTTGTCACGAACGGACCnCATTGGCCGACnnnnnnnnnnnTCGCTCGACGGTATACAAGGTTAAGGGCCGCTCAGAGCGTCCGACTTGTGGCAAGCGCGCTGGnCGATCGGACCTAGTGCCGATTCTGACCTCTGGTnGACTGTTGGCnnTACnAAnnAGTTCnTTGGACAGACCACCGATCTGCGACGCTATAGCTTTGGGTACTTTCAGGACCCGTCTTGAAACACGGACCAAGGAGTCTAGCATGTACGCGAGTCATTGGGAAACCTAAAGGCGAAATGAAAGTAAACCGAGGGAAGACGCCGCCCCGCATTCCCGGGGCGTCTCGTTCTCATTGCGAGAAGAGGCGCACCAAGAGCGTACACGCTGGGACCCGAAAGATGGTGAACTATGCCTGGTCAGGACGAAGTCAGGGGAAACCCTGATGGAGGTCCGTAGCGATTCTGACGTGCAAATCGATCGTCTGAACTGGGTATAGGGGCGAAAGACTAATCGAACCATC
		</sequence>
		<sequence>
			<taxon idref="HlHyl02"/>
			NNNNNNNNNNNNNNNNNNNNNATAGCATTCCCACGATTAAATAATATAAGATTCTGACTCTTACCACCTTCTCTATTATTTTTATTAATAAGTAGAATTATTGATAAAGGAGCAGGAACTGGATGAACAGTTTATCCTCCTTTAGCAAATAATATTGCTCATGAAGGAGCATCAGTTGATTTAGCAATTTTTAGACTTCATATAGCAGGAGTATCCTCAATCTTAGGAGCATTAAATTTTATCTCAACAATTATTAATATATACCCAATAGGAATAAAACTTGATCAATTAACTTTATTTATTTGAGCTGTTAAAATTACAGCAATTCTTTTACTTTTATCTTTACCAGTTCTTGCAGGAGCAATTACTATATTATTAACAGACCGAAATATTAATACTTCATTTTTTGATCCAGCAGGTGGAGGAGACCCAATCCTTTATCAACATTTATTTTGATTTTTTGGGCATCCAGAAGTATACATTTTAATTCTTCCAGGATTTGGAATAATCTCTCATATTATTAGTCAAGAAAGAGGAAAAAAAGAAGCTTTTGGAGTTTTAGGAATAATTTATGCTATAATAGCTATTGGTTTATTAGGATTTCTAGTATGAGCTCATCATATATTTACAGTTGGAATAGATGTTGATACACGAGCCTATTTTACTTCTGCTACTATAATTATTGCCGTTNNNNNNNNNNNNNNNNNNNNNNNNNNNNNNNNNNNNNNNNNNNNNNTCACCATGGATATTGCTTTATGGAAATTCGAAACTGCCAAATACTATGTCACCATCATTGATGCTCCCGGACACAGAGATTTCATCATAAACNTGATTACTGGAACTTCTCAAGCTGATTGTGCTGTTCTTATTGTAGCTGCAGGTACTGGTGAATTTGAAGCTGGTATTTCTAAAAATGGACAGACCAGAGAACATGCTTTGCTTGCCTTCACCCTTGGAGTAAAACAACTTATCGTTGGTGTCAATAAAATGGATTCCACAGAACCAGCCTACAGCGAAAGTCGTTTCGAAGAAATTAAAAAAGAAGTATCTTCATACATTAAAAAAATTGGTTACAATCCTGCTGCTGTTGCTTTTGTACCCATCTCTGGTTGGCATGGAGACAATATGTTGGAAGCTTCCAGCAAGATGCCATGGTCCAAGGGATGGNANGTCGAACGTAAAGAAGGTAAAGCTGAAGGCAAAACTCTTATTGATGCTCTAGATGCCATTCTTCCTCCAAGCCGTCCTACCGATAAAGCTCTTCGTCTTCCCCTTCAGGATGTTTACAAAATTGGTGGTATTGGAACAGTACCTGTTGGTCGTGTTGAAACTGGTGTTCTCAAACCCGGTATGGTCGTCGTATTTGCTCCTGCCAACATTACCACTGAAGTAAAATCTGTTGAAATGCATCATGAAGCTTTGCAAGAAGCCGTACCTGGAGACAATGTAGGATTTAACGTCAAGAACGTTTCAGNTAAAGAATTGCGTCGTGGTTACNTAGCTGGTGACTCTAAAAACAGCCCACCCAGAGGAGCNNNNNNNNNNNNnnnnnnnnnnnnnnnnnnnnnnnnnnnnnnnnnnnnnnnnnnnnnnnnnnnnnnnnnnnnnnnnnnnnnnnnnnnnnnnnnnnnnnnnnnnnnnnnnnnnnnnnnnnnnnnnnnnnnnnnnnnnnnnnnnnnnnnnnnnnnnnnnnnnnnnnnnnnnnnnnnnnnnnnnnnnnnnnnnnnnnnnnnnnnnnnnnnnnnnnnnnnnnnnnnnnnnnGGATGCTTACGACAACTGCATTACCGTTTGCAACATGGAAAATGTAGATCCTTTAGGAATTCATACTGGAGAGTCTATTGTTGTAGCTCCTAGTCAAACCTTATCAAACAAGGAGTATAACATGTTGAGAACTACTGCCATAAAAGTGATTAGACACTTTGGAGTTGTAGGCGAATGTAATATTCAGTACGCTTTAAGTCCATTTTCTGAAGATTATTATATTATCGAAGTAAATGCA
			AGACTATCGAGAAGTTCTGCTTTAGCTAGTAAAGCAACTGGATATCCGTTGGCGTATGTGGCAGCAAAATTGGCTCTGGGAATTCCACTTCCAGATATCAAAAACTCCGTTACCGGGAATACAACAGCGTGTTTTGAACCGAGTTTGGATTATTGCGTAGTGAAGATACCACGTTGGGATTTGCATAAATTCTCCAGAGTCAGTACAAAAATCGGCAGTTCAnnnnnnnnATCTTACACAGTGTTTTCTGACTTGTTCGACCCTATTATCGAAGATTACCATAAGGGATTTGGCAGGACTGATAAGCACCCTCCCAAGAACTGGGGTGATGTCAGCGTTTTCGGCAATCTTGACCCTGCTAGTGAATATGTTGTTTCCACTCGTGTGAGATGTGGTAGATCTTTGGAAGGTTACCCATTCAATCCTTGCTTGACTGAAGAACAATACAAGGAAATGGAACAAAAAGTATCAAGCACTTTATCTGGTCTTGAAGGTGAATTGAAAGGCACCTTTTATCCATTAACTGGAATGAGCAAAGATGTTCAGCAGAAGTTGATTGATGATCACTTCTTGTTCAAGGAAGGTGACAGGTTTTTGCAAGCCGCTAATGCCTGCCGCTTTTGGCCAACTGGTCGTGGTATCTACCACAACGAAAACAAGACCTTCTTGGTCTGGTGTAACGAAGAAGATCATCTCCGTATCATTTCCATGCAACAGGGAGGTGACTTGGGAGAAGTTTACCGTCGTCTTGTAACTGCCGTTAACGATATTGAAAAACGTATTCCTTTCTCTCACCACGACCGGCTTGGTTTCCTTACTTTCTGCCCAACTAACTTAGGTACTACTGTACGTGCTTCAGTACATATTAAAGTTCCAAAATTGGCTGCCAACAAAGCCAAACTTGAAGAGGTTGCTTCGAAATATAACTTGCAAGTACGTGGTACCCGTGGTGAACACACTGAAGCTGAAGGTGGTATTTACGACATTTCCAACAAAAGACGTATGGNTCTCACTGGAATNNNNNATTAGGGGTAAAnCTGAAAAACCNGAAAGGTCGAAGGGAAAAATTCATTCGCGTTTCGTTGTAGGCGCTAGGGTGACAAGCACGAACGATAACGAACGCGTGCACTTTTCTCCTGGTAGGACGTCGCGATCCGTTGGGTGTCGGTCTACGGCACATGGTGGAGCCCGGTTGTCACGAACGGACCnCATTGGCCGACnnnnnnnnnnnTCGCTCGACGGTATACAAGGTTAAGGGCCGCTTAAAGCGTCTGACTTGTGGCAAGCGCGCTGGnCGATCGGACCTAGTGCCGATTCTGACCTCTGGTnGACTGTTGGCnnTACnAAnnAGTTCnTTGGACAGACCACCAATCTGCGACGCTATAGCTTTGGGTACTTTCAGGACCCGTCTTGAAACACGGACCAAGGAGTCTAGCATGTACGCGAGTCATTGGGAAACCTAAAGGCGAAATGAAAGTAAACCGAGGGAAGACGCCGCCTCGCATTCCCGGGGCGTCTCGTTCTCATTGCGAGAAGAGGCGCACCAAGAGCGTACACGCTGGGACCCGAAAGATGGTGAACTATGCCTGGTCAGGACGAAGTCAGGGGAAACCCTGATGGAGGTCCGTAGCGATTCTGACGTGCAAATCGATCGTCGGAACTGGGTATAGGGGCGAAAGACTAATCGAACCATC
		</sequence>
		<sequence>
			<taxon idref="HlPhb02"/>
			NNNNNNNNNNNNNNNNCTGATATAGCATTCCCACGATTAAATAATTTAAGATTTTGATTACTTCCTCCTTCTTTAATATTATTACTATTAAGTAGATTAACTAATAAAGGAATAGGTACTGGATGAACAGTTTATCCCCCTTTATCATCYAATATAACTCATGAAGGATCTTCAGTAGATTTAGGTATTTTTAGGTTACATATAGCAGGTGTATCCTCCATTTTAGGAGCTATTAATTTTATCTCTACTATAATTAATATACATTCTATTACTTTAGATTTTGATCAATTAACTTTATTCTCTTGATCTGTAAAAATTACTGCTATTTTATTATTATTATCATTACCAGTTTTAGCAGGAGCTATTACTATATTATTAACTGATCGTAATATAAATACTTCATTTTTTGATCCAGCAGGTGGAGGAGATCCTATCTTATATCAACATTTATTTTGATTTTTTGGACATCCTGAAGTTTATATTTTAATCCTACCAGGATTTGGAATAATTTCTCATATCATTAGAAAAGAAAGAGGTAAAAAAGAAACTTTTGGAATTTTAGGTATAATTTATGCTATACTAGCAATTGGTTTATTAGGATTTATTGTATGGGCACATCATATATTTACAGTAGGTATAGATATTGATACCCGAGCTTATTTTACATCTGCAACAATAATTATTGCTGTAnnnnnnnnnnnnnnnnnnnnnnnnnnnnnnnnnnnnnnnnnnnnnnnnnnnnnnnnnnnnnnnnnnnnnnnnnnnnnnnnnnnnnnnnnnnnnnnnnnnnnnnnnnnnnnnnnnnnnnnnnnnnnnnnnnnnnnnnnnnnnnnnnnnnnnnnnnnnnnnnnnnnnnnnnnnnnnnnnnnnnnnnnnnnnnnnnnnnnnnnnnnnnnnnnnnnnnnnnnnnnnnnnnnnnnnnnnnnnnnnnnnnnnnnnnnnnnnnnnnnnnnnnnnnnnnnnnnnnnnnnnnnnnnnnnnnnnnnnnnnnnnnnnnnnnnnnnnnnnnnnnnnnnnnnnnnnnnnnnnnnnnnnnnnnnnnnnnnnnnnnnnnnnnnnnnnnnnnnnnnnnnnnnnnnnnnnnnnnnnnnnnnnnnnnnnnnnnnnnnnnnnnnnnnnnnnnnnnnnnnnnnnnnnnnnnnnnnnnnnnnnnnnnnnnnnnnnnnnnnnnnnnnnnnnnnnnnnnnnnnnnnnnnnnnnnnnnnnnnnnnnnnnnnnnnnnnnnnnnnnnnnnnnnnnnnnnnnnnnnnnnnnnnnnnnnnnnnnnnnnnnnnnnnnnnnnnnnnnnnnnnnnnnnnnnnnnnnnnnnnnnnnnnnnnnnnnnnnnnnnnnnnnnnnnnnnnnnnnnnnnnnnnnnnnnnnnnnnnnnnnnnnnnnnnnnnnnnnnnnnnnnnnnnnnnnnnnnnnnnnnnnnnnnnnnnnnnnnnnnnnnnnnnnnnnnnnnnnnnnnnnnnnnnnnnnnnnnnnnnnnnnnnnnnnnnnnnnnnnnnnnnnnnnnnnnnnnnnnnnnnnnnnnnnnnnnnnnnnnnnnnnnnnnnnnnnnnnnnnnnnnnnnnnnnnnnnnnnnnnnnnnnnnnnnnnnnnnnnnnnnnnnnnnnnnnnnnnnnnnnnnnnnnnnnnnnnnnnnnnnnnnnnnnnnnnnnnnnnnnnnnnnnnnnnnnnnnnnnnnnnnnnnnnnnnnnnnnnnnnnnnnnnnnnnnnnnnnnnnnnnnnnnnnnnnnnnnnnnnnnnnnnnnnnnnnnnnnnnnnnnnnnnnnnnnnnTGATGCTTATGATAACTGTATTACCGTTTGTAACATGGAGAACGTAGACCCACTGGGGATTCATACTGGAGAGTCCATAGTAGTAGCTCCAAGCCAAACCCTGTCAAACAGAGAATATAATATGTTAAGAACCACCGCCATAAACGTAATTCGGCACTTTGGAATTGTCGGCGAGTGTAACATTCAGTTCGCCCTAAACCCCAACTCGGAGGAATATTACATTATCGAAGTGAATGCT
[truncated: 415,294 more chars]
